# Supplementary material for: The relative age effect in European elite soccer: A practical guide to Poisson regression modelling
Source: PLoS One. 2019 Apr 3;14(4):e0213988. doi: 10.1371/journal.pone.0213988 (PMC6447143; doi:10.1371/journal.pone.0213988)
Supplement: S1 Appendix — (XLSX) [file pone.0213988.s001.xlsx]

## Sheet: Fewer variables
Tier	Dom	League	DayNoJan	DayNoSep	DayNoDual	tBJan	tBSep	tBDual
1	0	France	144	266	144	0.393151	0.727397	0.393151
1	1	France	123	245	123	0.335616	0.669863	0.335616
1	0	France	160	282	160	0.436986	0.771233	0.436986
1	1	France	119	241	119	0.324658	0.658904	0.324658
1	1	France	182	304	182	0.49726	0.831507	0.49726
1	1	France	257	14	257	0.70274	0.0369863	0.70274
1	0	France	230	352	230	0.628767	0.963014	0.628767
1	0	France	349	106	349	0.954795	0.289041	0.954795
1	1	France	89	211	89	0.242466	0.576712	0.242466
1	0	France	111	233	111	0.30274	0.636986	0.30274
1	1	France	246	3	246	0.672603	0.00684932	0.672603
1	1	France	83	205	83	0.226027	0.560274	0.226027
1	1	France	105	227	105	0.286301	0.620548	0.286301
1	1	France	247	4	247	0.675342	0.00958904	0.675342
1	0	France	88	210	88	0.239726	0.573973	0.239726
1	1	France	68	190	68	0.184932	0.519178	0.184932
1	1	France	149	271	149	0.406849	0.741096	0.406849
1	1	France	33	155	33	0.0890411	0.423288	0.0890411
1	1	France	52	174	52	0.141096	0.475342	0.141096
1	0	France	27	149	27	0.0726027	0.406849	0.0726027
1	1	France	163	285	163	0.445205	0.779452	0.445205
1	0	France	24	146	24	0.0643836	0.39863	0.0643836
1	0	France	21	143	21	0.0561644	0.390411	0.0561644
1	1	France	191	313	191	0.521918	0.856164	0.521918
1	1	France	345	102	345	0.943836	0.278082	0.943836
1	1	France	359	116	359	0.982192	0.316438	0.982192
1	1	France	85	207	85	0.231507	0.565753	0.231507
1	1	France	347	104	347	0.949315	0.283562	0.949315
1	1	France	255	12	255	0.69726	0.0315068	0.69726
1	0	France	362	119	362	0.990411	0.324658	0.990411
1	1	France	298	55	298	0.815068	0.149315	0.815068
1	0	France	76	198	76	0.206849	0.541096	0.206849
1	1	France	223	345	223	0.609589	0.943836	0.609589
1	1	France	71	193	71	0.193151	0.527397	0.193151
1	0	France	3	125	3	0.00684932	0.341096	0.00684932
1	1	France	323	80	323	0.883562	0.217808	0.883562
1	1	France	157	279	157	0.428767	0.763014	0.428767
1	1	France	83	205	83	0.226027	0.560274	0.226027
1	0	France	5	127	5	0.0123288	0.346575	0.0123288
1	0	France	133	255	133	0.363014	0.69726	0.363014
1	0	France	242	364	242	0.661644	0.99589	0.661644
1	1	France	264	21	264	0.721918	0.0561644	0.721918
1	1	France	294	51	294	0.80411	0.138356	0.80411
1	1	France	18	140	18	0.0479452	0.382192	0.0479452
1	1	France	194	316	194	0.530137	0.864384	0.530137
1	0	France	102	224	102	0.278082	0.612329	0.278082
1	0	France	28	150	28	0.0753425	0.409589	0.0753425
1	1	France	56	178	56	0.152055	0.486301	0.152055
1	1	France	221	343	221	0.60411	0.938356	0.60411
1	0	France	100	222	100	0.272603	0.606849	0.272603
1	1	France	37	159	37	0.1	0.434247	0.1
1	1	France	62	184	62	0.168493	0.50274	0.168493
1	1	France	165	287	165	0.450685	0.784932	0.450685
1	1	France	193	315	193	0.527397	0.861644	0.527397
1	1	France	108	230	108	0.294521	0.628767	0.294521
1	0	France	28	150	28	0.0753425	0.409589	0.0753425
1	0	France	121	243	121	0.330137	0.664384	0.330137
1	0	France	172	294	172	0.469863	0.80411	0.469863
1	1	France	262	19	262	0.716438	0.0506849	0.716438
1	0	France	150	272	150	0.409589	0.743836	0.409589
1	1	France	127	249	127	0.346575	0.680822	0.346575
1	0	France	273	30	273	0.746575	0.0808219	0.746575
1	0	France	83	205	83	0.226027	0.560274	0.226027
1	1	France	361	118	361	0.987671	0.321918	0.987671
1	0	France	121	243	121	0.330137	0.664384	0.330137
1	0	France	175	297	175	0.478082	0.812329	0.478082
1	1	France	143	265	143	0.390411	0.724658	0.390411
1	1	France	253	10	253	0.691781	0.0260274	0.691781
1	0	France	17	139	17	0.0452055	0.379452	0.0452055
1	1	France	364	121	364	0.99589	0.330137	0.99589
1	1	France	315	72	315	0.861644	0.19589	0.861644
1	0	France	5	127	5	0.0123288	0.346575	0.0123288
1	1	France	109	231	109	0.29726	0.631507	0.29726
1	1	France	64	186	64	0.173973	0.508219	0.173973
1	1	France	63	185	63	0.171233	0.505479	0.171233
1	0	France	65	187	65	0.176712	0.510959	0.176712
1	1	France	123	245	123	0.335616	0.669863	0.335616
1	0	France	57	179	57	0.154795	0.489041	0.154795
1	1	France	358	115	358	0.979452	0.313699	0.979452
1	1	France	217	339	217	0.593151	0.927397	0.593151
1	1	France	228	350	228	0.623288	0.957534	0.623288
1	1	France	220	342	220	0.60137	0.935616	0.60137
1	0	France	107	229	107	0.291781	0.626027	0.291781
1	1	France	177	299	177	0.483562	0.817808	0.483562
1	1	France	223	345	223	0.609589	0.943836	0.609589
1	0	France	240	362	240	0.656164	0.990411	0.656164
1	0	France	238	360	238	0.650685	0.984932	0.650685
1	1	France	79	201	79	0.215068	0.549315	0.215068
1	1	France	189	311	189	0.516438	0.850685	0.516438
1	1	France	313	70	313	0.856164	0.190411	0.856164
1	1	France	6	128	6	0.0150685	0.349315	0.0150685
1	1	France	312	69	312	0.853425	0.187671	0.853425
1	1	France	322	79	322	0.880822	0.215068	0.880822
1	0	France	90	212	90	0.245205	0.579452	0.245205
1	0	France	220	342	220	0.60137	0.935616	0.60137
1	0	France	259	16	259	0.708219	0.0424658	0.708219
1	1	France	106	228	106	0.289041	0.623288	0.289041
1	1	France	163	285	163	0.445205	0.779452	0.445205
1	0	France	71	193	71	0.193151	0.527397	0.193151
1	1	France	272	29	272	0.743836	0.0780822	0.743836
1	1	France	77	199	77	0.209589	0.543836	0.209589
1	0	France	338	95	338	0.924658	0.258904	0.924658
1	0	France	364	121	364	0.99589	0.330137	0.99589
1	0	France	332	89	332	0.908219	0.242466	0.908219
1	1	France	186	308	186	0.508219	0.842466	0.508219
1	0	France	141	263	141	0.384932	0.719178	0.384932
1	1	France	170	292	170	0.464384	0.79863	0.464384
1	1	France	137	259	137	0.373973	0.708219	0.373973
1	0	France	301	58	301	0.823288	0.157534	0.823288
1	1	France	14	136	14	0.0369863	0.371233	0.0369863
1	1	France	79	201	79	0.215068	0.549315	0.215068
1	0	France	60	182	60	0.163014	0.49726	0.163014
1	1	France	282	39	282	0.771233	0.105479	0.771233
1	1	France	97	219	97	0.264384	0.59863	0.264384
1	1	France	289	46	289	0.790411	0.124658	0.790411
1	1	France	217	339	217	0.593151	0.927397	0.593151
1	1	France	188	310	188	0.513699	0.847945	0.513699
1	1	France	165	287	165	0.450685	0.784932	0.450685
1	1	France	230	352	230	0.628767	0.963014	0.628767
1	1	France	145	267	145	0.39589	0.730137	0.39589
1	1	France	354	111	354	0.968493	0.30274	0.968493
1	1	France	98	220	98	0.267123	0.60137	0.267123
1	0	France	323	80	323	0.883562	0.217808	0.883562
1	1	France	161	283	161	0.439726	0.773973	0.439726
1	1	France	272	29	272	0.743836	0.0780822	0.743836
1	1	France	33	155	33	0.0890411	0.423288	0.0890411
1	0	France	218	340	218	0.59589	0.930137	0.59589
1	1	France	82	204	82	0.223288	0.557534	0.223288
1	1	France	231	353	231	0.631507	0.965753	0.631507
1	1	France	239	361	239	0.653425	0.987671	0.653425
1	1	France	271	28	271	0.741096	0.0753425	0.741096
1	1	France	25	147	25	0.0671233	0.40137	0.0671233
1	0	France	22	144	22	0.0589041	0.393151	0.0589041
1	1	France	142	264	142	0.387671	0.721918	0.387671
1	0	France	332	89	332	0.908219	0.242466	0.908219
1	1	France	289	46	289	0.790411	0.124658	0.790411
1	1	France	30	152	30	0.0808219	0.415068	0.0808219
1	1	France	301	58	301	0.823288	0.157534	0.823288
1	0	France	28	150	28	0.0753425	0.409589	0.0753425
1	1	France	34	156	34	0.0917808	0.426027	0.0917808
1	0	France	50	172	50	0.135616	0.469863	0.135616
1	0	France	332	89	332	0.908219	0.242466	0.908219
1	0	France	134	256	134	0.365753	0.7	0.365753
1	0	France	79	201	79	0.215068	0.549315	0.215068
1	1	France	326	83	326	0.891781	0.226027	0.891781
1	1	France	360	117	360	0.984932	0.319178	0.984932
1	1	France	79	201	79	0.215068	0.549315	0.215068
1	1	France	55	177	55	0.149315	0.483562	0.149315
1	1	France	205	327	205	0.560274	0.894521	0.560274
1	0	France	6	128	6	0.0150685	0.349315	0.0150685
1	1	France	182	304	182	0.49726	0.831507	0.49726
1	1	France	217	339	217	0.593151	0.927397	0.593151
1	1	France	321	78	321	0.878082	0.212329	0.878082
1	1	France	205	327	205	0.560274	0.894521	0.560274
1	1	France	24	146	24	0.0643836	0.39863	0.0643836
1	1	France	365	122	365	0.99863	0.332877	0.99863
1	1	France	30	152	30	0.0808219	0.415068	0.0808219
1	1	France	122	244	122	0.332877	0.667123	0.332877
1	1	France	175	297	175	0.478082	0.812329	0.478082
1	1	France	179	301	179	0.489041	0.823288	0.489041
1	1	France	145	267	145	0.39589	0.730137	0.39589
1	1	France	214	336	214	0.584932	0.919178	0.584932
1	1	France	210	332	210	0.573973	0.908219	0.573973
1	1	France	9	131	9	0.0232877	0.357534	0.0232877
1	0	France	241	363	241	0.658904	0.993151	0.658904
1	1	France	305	62	305	0.834247	0.168493	0.834247
1	0	France	186	308	186	0.508219	0.842466	0.508219
1	1	France	253	10	253	0.691781	0.0260274	0.691781
1	0	France	287	44	287	0.784932	0.119178	0.784932
1	1	France	96	218	96	0.261644	0.59589	0.261644
1	1	France	94	216	94	0.256164	0.590411	0.256164
1	1	France	251	8	251	0.686301	0.0205479	0.686301
1	1	France	79	201	79	0.215068	0.549315	0.215068
1	1	France	236	358	236	0.645205	0.979452	0.645205
1	1	France	8	130	8	0.0205479	0.354795	0.0205479
1	0	France	173	295	173	0.472603	0.806849	0.472603
1	0	France	355	112	355	0.971233	0.305479	0.971233
1	1	France	351	108	351	0.960274	0.294521	0.960274
1	1	France	184	306	184	0.50274	0.836986	0.50274
1	0	France	362	119	362	0.990411	0.324658	0.990411
1	1	France	143	265	143	0.390411	0.724658	0.390411
1	0	France	356	113	356	0.973973	0.308219	0.973973
1	0	France	8	130	8	0.0205479	0.354795	0.0205479
1	0	France	169	291	169	0.461644	0.79589	0.461644
1	1	France	67	189	67	0.182192	0.516438	0.182192
1	0	France	363	120	363	0.993151	0.327397	0.993151
1	1	France	208	330	208	0.568493	0.90274	0.568493
1	1	France	159	281	159	0.434247	0.768493	0.434247
1	1	France	260	17	260	0.710959	0.0452055	0.710959
1	1	France	87	209	87	0.236986	0.571233	0.236986
1	1	France	94	216	94	0.256164	0.590411	0.256164
1	1	France	39	161	39	0.105479	0.439726	0.105479
1	1	France	153	275	153	0.417808	0.752055	0.417808
1	1	France	104	226	104	0.283562	0.617808	0.283562
1	0	France	315	72	315	0.861644	0.19589	0.861644
1	1	France	115	237	115	0.313699	0.647945	0.313699
1	1	France	28	150	28	0.0753425	0.409589	0.0753425
1	0	France	57	179	57	0.154795	0.489041	0.154795
1	0	France	262	19	262	0.716438	0.0506849	0.716438
1	1	France	105	227	105	0.286301	0.620548	0.286301
1	1	France	318	75	318	0.869863	0.20411	0.869863
1	0	France	316	73	316	0.864384	0.19863	0.864384
1	1	France	96	218	96	0.261644	0.59589	0.261644
1	1	France	89	211	89	0.242466	0.576712	0.242466
1	1	France	287	44	287	0.784932	0.119178	0.784932
1	0	France	247	4	247	0.675342	0.00958904	0.675342
1	1	France	157	279	157	0.428767	0.763014	0.428767
1	1	France	61	183	61	0.165753	0.5	0.165753
1	1	France	225	347	225	0.615068	0.949315	0.615068
1	0	France	346	103	346	0.946575	0.280822	0.946575
1	1	France	22	144	22	0.0589041	0.393151	0.0589041
1	0	France	327	84	327	0.894521	0.228767	0.894521
1	1	France	237	359	237	0.647945	0.982192	0.647945
1	1	France	288	45	288	0.787671	0.121918	0.787671
1	1	France	10	132	10	0.0260274	0.360274	0.0260274
1	1	France	108	230	108	0.294521	0.628767	0.294521
1	1	France	251	8	251	0.686301	0.0205479	0.686301
1	1	France	151	273	151	0.412329	0.746575	0.412329
1	0	France	93	215	93	0.253425	0.587671	0.253425
1	1	France	10	132	10	0.0260274	0.360274	0.0260274
1	1	France	116	238	116	0.316438	0.650685	0.316438
1	0	France	168	290	168	0.458904	0.793151	0.458904
1	0	France	274	31	274	0.749315	0.0835616	0.749315
1	1	France	135	257	135	0.368493	0.70274	0.368493
1	0	France	86	208	86	0.234247	0.568493	0.234247
1	0	France	41	163	41	0.110959	0.445205	0.110959
1	1	France	353	110	353	0.965753	0.3	0.965753
1	1	France	136	258	136	0.371233	0.705479	0.371233
1	1	France	7	129	7	0.0178082	0.352055	0.0178082
1	1	France	215	337	215	0.587671	0.921918	0.587671
1	1	France	148	270	148	0.40411	0.738356	0.40411
1	1	France	129	251	129	0.352055	0.686301	0.352055
1	1	France	71	193	71	0.193151	0.527397	0.193151
1	1	France	304	61	304	0.831507	0.165753	0.831507
1	0	France	356	113	356	0.973973	0.308219	0.973973
1	1	France	92	214	92	0.250685	0.584932	0.250685
1	1	France	131	253	131	0.357534	0.691781	0.357534
1	1	France	199	321	199	0.543836	0.878082	0.543836
1	1	France	179	301	179	0.489041	0.823288	0.489041
1	0	France	190	312	190	0.519178	0.853425	0.519178
1	1	France	69	191	69	0.187671	0.521918	0.187671
1	1	France	158	280	158	0.431507	0.765753	0.431507
1	1	France	113	235	113	0.308219	0.642466	0.308219
1	1	France	201	323	201	0.549315	0.883562	0.549315
1	1	France	21	143	21	0.0561644	0.390411	0.0561644
1	1	France	270	27	270	0.738356	0.0726027	0.738356
1	1	France	271	28	271	0.741096	0.0753425	0.741096
1	1	France	119	241	119	0.324658	0.658904	0.324658
1	1	France	217	339	217	0.593151	0.927397	0.593151
1	0	France	231	353	231	0.631507	0.965753	0.631507
1	0	France	115	237	115	0.313699	0.647945	0.313699
1	0	France	102	224	102	0.278082	0.612329	0.278082
1	0	France	312	69	312	0.853425	0.187671	0.853425
1	0	France	336	93	336	0.919178	0.253425	0.919178
1	1	France	131	253	131	0.357534	0.691781	0.357534
1	0	France	243	0	243	0.664384	-0.00136986	0.664384
1	1	France	67	189	67	0.182192	0.516438	0.182192
1	1	France	69	191	69	0.187671	0.521918	0.187671
1	1	France	93	215	93	0.253425	0.587671	0.253425
1	0	France	155	277	155	0.423288	0.757534	0.423288
1	0	France	38	160	38	0.10274	0.436986	0.10274
1	0	France	227	349	227	0.620548	0.954795	0.620548
1	0	France	260	17	260	0.710959	0.0452055	0.710959
1	1	France	308	65	308	0.842466	0.176712	0.842466
1	1	France	31	153	31	0.0835616	0.417808	0.0835616
1	1	France	218	340	218	0.59589	0.930137	0.59589
1	1	France	323	80	323	0.883562	0.217808	0.883562
1	1	France	117	239	117	0.319178	0.653425	0.319178
1	0	France	319	76	319	0.872603	0.206849	0.872603
1	1	France	5	127	5	0.0123288	0.346575	0.0123288
1	1	France	340	97	340	0.930137	0.264384	0.930137
1	0	France	58	180	58	0.157534	0.491781	0.157534
1	1	France	26	148	26	0.069863	0.40411	0.069863
1	1	France	338	95	338	0.924658	0.258904	0.924658
1	1	France	265	22	265	0.724658	0.0589041	0.724658
1	0	France	320	77	320	0.875342	0.209589	0.875342
1	1	France	34	156	34	0.0917808	0.426027	0.0917808
1	1	France	180	302	180	0.491781	0.826027	0.491781
1	1	France	44	166	44	0.119178	0.453425	0.119178
1	1	France	332	89	332	0.908219	0.242466	0.908219
1	1	France	138	260	138	0.376712	0.710959	0.376712
1	0	France	243	0	243	0.664384	-0.00136986	0.664384
1	0	France	184	306	184	0.50274	0.836986	0.50274
1	1	France	50	172	50	0.135616	0.469863	0.135616
1	1	France	219	341	219	0.59863	0.932877	0.59863
1	1	France	204	326	204	0.557534	0.891781	0.557534
1	0	France	56	178	56	0.152055	0.486301	0.152055
1	0	France	254	11	254	0.694521	0.0287671	0.694521
1	1	France	189	311	189	0.516438	0.850685	0.516438
1	1	France	79	201	79	0.215068	0.549315	0.215068
1	0	France	262	19	262	0.716438	0.0506849	0.716438
1	0	France	343	100	343	0.938356	0.272603	0.938356
1	0	France	79	201	79	0.215068	0.549315	0.215068
1	0	France	166	288	166	0.453425	0.787671	0.453425
1	1	France	345	102	345	0.943836	0.278082	0.943836
1	1	France	323	80	323	0.883562	0.217808	0.883562
1	1	France	79	201	79	0.215068	0.549315	0.215068
1	0	France	93	215	93	0.253425	0.587671	0.253425
1	1	France	22	144	22	0.0589041	0.393151	0.0589041
1	0	France	67	189	67	0.182192	0.516438	0.182192
1	1	France	272	29	272	0.743836	0.0780822	0.743836
1	0	France	1	123	1	0.00136986	0.335616	0.00136986
1	0	France	56	178	56	0.152055	0.486301	0.152055
1	0	France	47	169	47	0.127397	0.461644	0.127397
1	0	France	35	157	35	0.0945205	0.428767	0.0945205
1	1	France	333	90	333	0.910959	0.245205	0.910959
1	0	France	83	205	83	0.226027	0.560274	0.226027
1	1	France	203	325	203	0.554795	0.889041	0.554795
1	0	France	219	341	219	0.59863	0.932877	0.59863
1	0	France	103	225	103	0.280822	0.615068	0.280822
1	0	France	300	57	300	0.820548	0.154795	0.820548
1	0	France	296	53	296	0.809589	0.143836	0.809589
1	0	France	236	358	236	0.645205	0.979452	0.645205
1	0	France	56	178	56	0.152055	0.486301	0.152055
1	0	France	251	8	251	0.686301	0.0205479	0.686301
1	0	France	41	163	41	0.110959	0.445205	0.110959
1	0	France	222	344	222	0.606849	0.941096	0.606849
1	0	France	145	267	145	0.39589	0.730137	0.39589
1	1	France	229	351	229	0.626027	0.960274	0.626027
1	0	France	85	207	85	0.231507	0.565753	0.231507
1	1	France	107	229	107	0.291781	0.626027	0.291781
1	1	France	210	332	210	0.573973	0.908219	0.573973
1	0	France	179	301	179	0.489041	0.823288	0.489041
1	1	France	198	320	198	0.541096	0.875342	0.541096
1	0	France	175	297	175	0.478082	0.812329	0.478082
1	0	France	34	156	34	0.0917808	0.426027	0.0917808
1	0	France	64	186	64	0.173973	0.508219	0.173973
1	1	France	316	73	316	0.864384	0.19863	0.864384
1	1	France	196	318	196	0.535616	0.869863	0.535616
1	1	France	354	111	354	0.968493	0.30274	0.968493
1	0	France	346	103	346	0.946575	0.280822	0.946575
1	1	France	347	104	347	0.949315	0.283562	0.949315
1	1	France	124	246	124	0.338356	0.672603	0.338356
1	1	France	22	144	22	0.0589041	0.393151	0.0589041
1	0	France	118	240	118	0.321918	0.656164	0.321918
1	1	France	36	158	36	0.0972603	0.431507	0.0972603
1	1	France	98	220	98	0.267123	0.60137	0.267123
1	0	France	291	48	291	0.79589	0.130137	0.79589
1	0	France	20	142	20	0.0534247	0.387671	0.0534247
1	0	France	10	132	10	0.0260274	0.360274	0.0260274
1	1	France	15	137	15	0.039726	0.373973	0.039726
1	1	France	144	266	144	0.393151	0.727397	0.393151
1	0	France	148	270	148	0.40411	0.738356	0.40411
1	1	France	95	217	95	0.258904	0.593151	0.258904
1	0	France	256	13	256	0.7	0.0342466	0.7
1	0	France	333	90	333	0.910959	0.245205	0.910959
1	1	France	227	349	227	0.620548	0.954795	0.620548
1	1	France	16	138	16	0.0424658	0.376712	0.0424658
1	1	France	230	352	230	0.628767	0.963014	0.628767
1	0	France	50	172	50	0.135616	0.469863	0.135616
1	1	France	62	184	62	0.168493	0.50274	0.168493
1	1	France	130	252	130	0.354795	0.689041	0.354795
1	0	France	272	29	272	0.743836	0.0780822	0.743836
1	1	France	35	157	35	0.0945205	0.428767	0.0945205
1	1	France	152	274	152	0.415068	0.749315	0.415068
1	1	France	297	54	297	0.812329	0.146575	0.812329
1	0	France	356	113	356	0.973973	0.308219	0.973973
1	0	France	297	54	297	0.812329	0.146575	0.812329
1	1	France	94	216	94	0.256164	0.590411	0.256164
1	1	France	158	280	158	0.431507	0.765753	0.431507
1	1	France	6	128	6	0.0150685	0.349315	0.0150685
1	1	France	274	31	274	0.749315	0.0835616	0.749315
1	0	France	173	295	173	0.472603	0.806849	0.472603
1	0	France	152	274	152	0.415068	0.749315	0.415068
1	0	France	137	259	137	0.373973	0.708219	0.373973
1	1	France	148	270	148	0.40411	0.738356	0.40411
1	0	France	27	149	27	0.0726027	0.406849	0.0726027
1	0	France	117	239	117	0.319178	0.653425	0.319178
1	0	France	201	323	201	0.549315	0.883562	0.549315
1	1	France	168	290	168	0.458904	0.793151	0.458904
1	1	France	132	254	132	0.360274	0.694521	0.360274
1	0	France	3	125	3	0.00684932	0.341096	0.00684932
1	1	France	196	318	196	0.535616	0.869863	0.535616
1	0	France	188	310	188	0.513699	0.847945	0.513699
1	1	France	64	186	64	0.173973	0.508219	0.173973
1	1	France	185	307	185	0.505479	0.839726	0.505479
1	1	France	193	315	193	0.527397	0.861644	0.527397
1	0	France	159	281	159	0.434247	0.768493	0.434247
1	1	France	154	276	154	0.420548	0.754795	0.420548
1	1	France	38	160	38	0.10274	0.436986	0.10274
1	0	France	212	334	212	0.579452	0.913699	0.579452
1	1	France	74	196	74	0.20137	0.535616	0.20137
1	0	France	56	178	56	0.152055	0.486301	0.152055
1	0	France	59	181	59	0.160274	0.494521	0.160274
1	1	France	187	309	187	0.510959	0.845205	0.510959
1	1	France	364	121	364	0.99589	0.330137	0.99589
1	1	France	352	109	352	0.963014	0.29726	0.963014
1	0	France	191	313	191	0.521918	0.856164	0.521918
1	1	France	53	175	53	0.143836	0.478082	0.143836
1	1	France	126	248	126	0.343836	0.678082	0.343836
1	0	France	109	231	109	0.29726	0.631507	0.29726
1	1	France	316	73	316	0.864384	0.19863	0.864384
1	1	France	215	337	215	0.587671	0.921918	0.587671
1	1	France	2	124	2	0.00410959	0.338356	0.00410959
1	1	France	186	308	186	0.508219	0.842466	0.508219
1	1	France	218	340	218	0.59589	0.930137	0.59589
1	0	France	99	221	99	0.269863	0.60411	0.269863
1	0	France	74	196	74	0.20137	0.535616	0.20137
1	0	France	151	273	151	0.412329	0.746575	0.412329
1	0	France	283	40	283	0.773973	0.108219	0.773973
1	1	France	14	136	14	0.0369863	0.371233	0.0369863
1	1	France	344	101	344	0.941096	0.275342	0.941096
1	0	France	304	61	304	0.831507	0.165753	0.831507
1	1	France	254	11	254	0.694521	0.0287671	0.694521
1	0	France	225	347	225	0.615068	0.949315	0.615068
1	1	France	291	48	291	0.79589	0.130137	0.79589
1	1	France	169	291	169	0.461644	0.79589	0.461644
1	1	France	257	14	257	0.70274	0.0369863	0.70274
1	1	France	46	168	46	0.124658	0.458904	0.124658
1	0	France	288	45	288	0.787671	0.121918	0.787671
1	0	France	132	254	132	0.360274	0.694521	0.360274
1	1	France	62	184	62	0.168493	0.50274	0.168493
1	0	France	128	250	128	0.349315	0.683562	0.349315
1	1	France	357	114	357	0.976712	0.310959	0.976712
1	1	France	99	221	99	0.269863	0.60411	0.269863
1	1	France	334	91	334	0.913699	0.247945	0.913699
1	0	France	68	190	68	0.184932	0.519178	0.184932
1	1	France	341	98	341	0.932877	0.267123	0.932877
1	1	France	63	185	63	0.171233	0.505479	0.171233
1	1	France	187	309	187	0.510959	0.845205	0.510959
1	0	France	208	330	208	0.568493	0.90274	0.568493
1	0	France	73	195	73	0.19863	0.532877	0.19863
1	0	France	304	61	304	0.831507	0.165753	0.831507
1	1	France	64	186	64	0.173973	0.508219	0.173973
1	1	France	43	165	43	0.116438	0.450685	0.116438
1	1	France	199	321	199	0.543836	0.878082	0.543836
1	1	France	135	257	135	0.368493	0.70274	0.368493
1	0	France	56	178	56	0.152055	0.486301	0.152055
1	0	France	200	322	200	0.546575	0.880822	0.546575
1	0	France	12	134	12	0.0315068	0.365753	0.0315068
1	1	France	4	126	4	0.00958904	0.343836	0.00958904
1	0	France	224	346	224	0.612329	0.946575	0.612329
1	1	France	136	258	136	0.371233	0.705479	0.371233
1	0	France	222	344	222	0.606849	0.941096	0.606849
1	0	France	252	9	252	0.689041	0.0232877	0.689041
1	1	France	84	206	84	0.228767	0.563014	0.228767
1	1	France	69	191	69	0.187671	0.521918	0.187671
1	1	France	148	270	148	0.40411	0.738356	0.40411
1	1	France	116	238	116	0.316438	0.650685	0.316438
1	1	France	86	208	86	0.234247	0.568493	0.234247
1	1	France	314	71	314	0.858904	0.193151	0.858904
1	0	France	279	36	279	0.763014	0.0972603	0.763014
1	0	France	241	363	241	0.658904	0.993151	0.658904
1	1	France	113	235	113	0.308219	0.642466	0.308219
1	1	France	326	83	326	0.891781	0.226027	0.891781
1	1	France	28	150	28	0.0753425	0.409589	0.0753425
1	1	France	301	58	301	0.823288	0.157534	0.823288
1	1	France	79	201	79	0.215068	0.549315	0.215068
1	1	France	322	79	322	0.880822	0.215068	0.880822
1	0	France	251	8	251	0.686301	0.0205479	0.686301
1	1	France	86	208	86	0.234247	0.568493	0.234247
1	0	France	291	48	291	0.79589	0.130137	0.79589
1	0	France	78	200	78	0.212329	0.546575	0.212329
1	1	France	20	142	20	0.0534247	0.387671	0.0534247
1	1	France	69	191	69	0.187671	0.521918	0.187671
1	0	France	189	311	189	0.516438	0.850685	0.516438
1	0	France	265	22	265	0.724658	0.0589041	0.724658
1	1	France	225	347	225	0.615068	0.949315	0.615068
1	0	France	29	151	29	0.0780822	0.412329	0.0780822
1	0	France	134	256	134	0.365753	0.7	0.365753
1	0	France	309	66	309	0.845205	0.179452	0.845205
1	0	France	225	347	225	0.615068	0.949315	0.615068
1	0	France	240	362	240	0.656164	0.990411	0.656164
1	0	France	45	167	45	0.121918	0.456164	0.121918
1	0	France	171	293	171	0.467123	0.80137	0.467123
1	0	France	45	167	45	0.121918	0.456164	0.121918
1	0	France	255	12	255	0.69726	0.0315068	0.69726
1	1	France	99	221	99	0.269863	0.60411	0.269863
1	1	France	58	180	58	0.157534	0.491781	0.157534
1	0	France	239	361	239	0.653425	0.987671	0.653425
1	0	France	358	115	358	0.979452	0.313699	0.979452
1	1	France	247	4	247	0.675342	0.00958904	0.675342
1	1	France	66	188	66	0.179452	0.513699	0.179452
1	0	France	57	179	57	0.154795	0.489041	0.154795
1	1	France	318	75	318	0.869863	0.20411	0.869863
1	1	France	93	215	93	0.253425	0.587671	0.253425
1	1	France	167	289	167	0.456164	0.790411	0.456164
1	1	France	260	17	260	0.710959	0.0452055	0.710959
1	1	France	175	297	175	0.478082	0.812329	0.478082
1	1	France	122	244	122	0.332877	0.667123	0.332877
1	1	France	176	298	176	0.480822	0.815068	0.480822
1	1	France	58	180	58	0.157534	0.491781	0.157534
1	1	France	121	243	121	0.330137	0.664384	0.330137
1	1	France	225	347	225	0.615068	0.949315	0.615068
1	0	France	12	134	12	0.0315068	0.365753	0.0315068
1	0	France	112	234	112	0.305479	0.639726	0.305479
1	0	France	29	151	29	0.0780822	0.412329	0.0780822
1	1	France	184	306	184	0.50274	0.836986	0.50274
1	0	France	139	261	139	0.379452	0.713699	0.379452
1	0	France	251	8	251	0.686301	0.0205479	0.686301
1	0	France	274	31	274	0.749315	0.0835616	0.749315
1	0	France	245	2	245	0.669863	0.00410959	0.669863
1	1	France	210	332	210	0.573973	0.908219	0.573973
1	1	France	254	11	254	0.694521	0.0287671	0.694521
1	0	France	189	311	189	0.516438	0.850685	0.516438
1	0	France	159	281	159	0.434247	0.768493	0.434247
1	1	France	109	231	109	0.29726	0.631507	0.29726
1	0	France	90	212	90	0.245205	0.579452	0.245205
1	0	France	106	228	106	0.289041	0.623288	0.289041
1	1	France	138	260	138	0.376712	0.710959	0.376712
1	0	France	217	339	217	0.593151	0.927397	0.593151
1	0	France	167	289	167	0.456164	0.790411	0.456164
1	1	France	36	158	36	0.0972603	0.431507	0.0972603
1	1	France	215	337	215	0.587671	0.921918	0.587671
1	1	France	213	335	213	0.582192	0.916438	0.582192
1	1	France	19	141	19	0.0506849	0.384932	0.0506849
1	1	France	144	266	144	0.393151	0.727397	0.393151
1	0	France	6	128	6	0.0150685	0.349315	0.0150685
1	1	France	98	220	98	0.267123	0.60137	0.267123
1	1	France	192	314	192	0.524658	0.858904	0.524658
1	1	France	184	306	184	0.50274	0.836986	0.50274
1	0	France	152	274	152	0.415068	0.749315	0.415068
1	1	France	186	308	186	0.508219	0.842466	0.508219
1	1	France	13	135	13	0.0342466	0.368493	0.0342466
1	0	France	333	90	333	0.910959	0.245205	0.910959
1	1	France	89	211	89	0.242466	0.576712	0.242466
1	1	France	225	347	225	0.615068	0.949315	0.615068
1	1	France	82	204	82	0.223288	0.557534	0.223288
1	1	France	301	58	301	0.823288	0.157534	0.823288
1	0	France	361	118	361	0.987671	0.321918	0.987671
1	0	France	58	180	58	0.157534	0.491781	0.157534
1	1	France	231	353	231	0.631507	0.965753	0.631507
1	1	France	238	360	238	0.650685	0.984932	0.650685
1	1	France	49	171	49	0.132877	0.467123	0.132877
1	1	France	96	218	96	0.261644	0.59589	0.261644
1	1	France	60	182	60	0.163014	0.49726	0.163014
1	0	France	82	204	82	0.223288	0.557534	0.223288
1	0	France	299	56	299	0.817808	0.152055	0.817808
1	0	France	204	326	204	0.557534	0.891781	0.557534
1	1	France	60	182	60	0.163014	0.49726	0.163014
1	1	France	270	27	270	0.738356	0.0726027	0.738356
1	0	France	188	310	188	0.513699	0.847945	0.513699
1	1	France	75	197	75	0.20411	0.538356	0.20411
1	0	France	231	353	231	0.631507	0.965753	0.631507
1	1	France	88	210	88	0.239726	0.573973	0.239726
1	1	France	231	353	231	0.631507	0.965753	0.631507
1	0	France	215	337	215	0.587671	0.921918	0.587671
1	1	France	219	341	219	0.59863	0.932877	0.59863
1	1	France	212	334	212	0.579452	0.913699	0.579452
1	0	France	168	290	168	0.458904	0.793151	0.458904
1	1	France	13	135	13	0.0342466	0.368493	0.0342466
1	1	France	164	286	164	0.447945	0.782192	0.447945
1	1	France	85	207	85	0.231507	0.565753	0.231507
1	1	France	199	321	199	0.543836	0.878082	0.543836
1	0	France	86	208	86	0.234247	0.568493	0.234247
1	0	France	8	130	8	0.0205479	0.354795	0.0205479
1	0	France	218	340	218	0.59589	0.930137	0.59589
1	1	France	9	131	9	0.0232877	0.357534	0.0232877
1	1	France	81	203	81	0.220548	0.554795	0.220548
1	0	France	284	41	284	0.776712	0.110959	0.776712
1	0	France	267	24	267	0.730137	0.0643836	0.730137
1	0	France	156	278	156	0.426027	0.760274	0.426027
1	0	France	116	238	116	0.316438	0.650685	0.316438
1	0	France	184	306	184	0.50274	0.836986	0.50274
1	0	France	1	123	1	0.00136986	0.335616	0.00136986
1	1	France	131	253	131	0.357534	0.691781	0.357534
1	1	France	280	37	280	0.765753	0.1	0.765753
1	1	France	154	276	154	0.420548	0.754795	0.420548
1	0	France	336	93	336	0.919178	0.253425	0.919178
1	1	France	16	138	16	0.0424658	0.376712	0.0424658
1	0	France	271	28	271	0.741096	0.0753425	0.741096
1	0	France	350	107	350	0.957534	0.291781	0.957534
1	0	France	81	203	81	0.220548	0.554795	0.220548
1	0	France	75	197	75	0.20411	0.538356	0.20411
1	1	France	40	162	40	0.108219	0.442466	0.108219
1	0	France	110	232	110	0.3	0.634247	0.3
1	1	France	267	24	267	0.730137	0.0643836	0.730137
1	1	France	259	16	259	0.708219	0.0424658	0.708219
1	0	France	172	294	172	0.469863	0.80411	0.469863
1	1	France	39	161	39	0.105479	0.439726	0.105479
1	1	France	23	145	23	0.0616438	0.39589	0.0616438
1	0	France	141	263	141	0.384932	0.719178	0.384932
1	0	France	44	166	44	0.119178	0.453425	0.119178
2	0	France	284	41	284	0.776712	0.110959	0.776712
2	1	France	16	138	16	0.0424658	0.376712	0.0424658
2	1	France	268	25	268	0.732877	0.0671233	0.732877
2	0	France	257	14	257	0.70274	0.0369863	0.70274
2	1	France	158	280	158	0.431507	0.765753	0.431507
2	1	France	32	154	32	0.0863014	0.420548	0.0863014
2	1	France	285	42	285	0.779452	0.113699	0.779452
2	1	France	50	172	50	0.135616	0.469863	0.135616
2	0	France	99	221	99	0.269863	0.60411	0.269863
2	1	France	95	217	95	0.258904	0.593151	0.258904
2	1	France	282	39	282	0.771233	0.105479	0.771233
2	0	France	150	272	150	0.409589	0.743836	0.409589
2	1	France	154	276	154	0.420548	0.754795	0.420548
2	1	France	255	12	255	0.69726	0.0315068	0.69726
2	1	France	354	111	354	0.968493	0.30274	0.968493
2	1	France	311	68	311	0.850685	0.184932	0.850685
2	0	France	305	62	305	0.834247	0.168493	0.834247
2	1	France	312	69	312	0.853425	0.187671	0.853425
2	1	France	119	241	119	0.324658	0.658904	0.324658
2	1	France	330	87	330	0.90274	0.236986	0.90274
2	1	France	99	221	99	0.269863	0.60411	0.269863
2	0	France	237	359	237	0.647945	0.982192	0.647945
2	1	France	119	241	119	0.324658	0.658904	0.324658
2	1	France	80	202	80	0.217808	0.552055	0.217808
2	1	France	76	198	76	0.206849	0.541096	0.206849
2	1	France	220	342	220	0.60137	0.935616	0.60137
2	1	France	342	99	342	0.935616	0.269863	0.935616
2	0	France	209	331	209	0.571233	0.905479	0.571233
2	1	France	6	128	6	0.0150685	0.349315	0.0150685
2	1	France	41	163	41	0.110959	0.445205	0.110959
2	1	France	11	133	11	0.0287671	0.363014	0.0287671
2	1	France	351	108	351	0.960274	0.294521	0.960274
2	1	France	40	162	40	0.108219	0.442466	0.108219
2	1	France	298	55	298	0.815068	0.149315	0.815068
2	1	France	152	274	152	0.415068	0.749315	0.415068
2	1	France	223	345	223	0.609589	0.943836	0.609589
2	1	France	17	139	17	0.0452055	0.379452	0.0452055
2	1	France	120	242	120	0.327397	0.661644	0.327397
2	1	France	184	306	184	0.50274	0.836986	0.50274
2	1	France	193	315	193	0.527397	0.861644	0.527397
2	0	France	296	53	296	0.809589	0.143836	0.809589
2	1	France	50	172	50	0.135616	0.469863	0.135616
2	0	France	279	36	279	0.763014	0.0972603	0.763014
2	1	France	147	269	147	0.40137	0.735616	0.40137
2	1	France	362	119	362	0.990411	0.324658	0.990411
2	1	France	64	186	64	0.173973	0.508219	0.173973
2	1	France	179	301	179	0.489041	0.823288	0.489041
2	0	France	315	72	315	0.861644	0.19589	0.861644
2	1	France	66	188	66	0.179452	0.513699	0.179452
2	1	France	99	221	99	0.269863	0.60411	0.269863
2	1	France	145	267	145	0.39589	0.730137	0.39589
2	1	France	66	188	66	0.179452	0.513699	0.179452
2	1	France	116	238	116	0.316438	0.650685	0.316438
2	1	France	48	170	48	0.130137	0.464384	0.130137
2	1	France	277	34	277	0.757534	0.0917808	0.757534
2	1	France	79	201	79	0.215068	0.549315	0.215068
2	1	France	332	89	332	0.908219	0.242466	0.908219
2	1	France	28	150	28	0.0753425	0.409589	0.0753425
2	0	France	239	361	239	0.653425	0.987671	0.653425
2	1	France	19	141	19	0.0506849	0.384932	0.0506849
2	1	France	29	151	29	0.0780822	0.412329	0.0780822
2	1	France	66	188	66	0.179452	0.513699	0.179452
2	1	France	93	215	93	0.253425	0.587671	0.253425
2	1	France	9	131	9	0.0232877	0.357534	0.0232877
2	1	France	361	118	361	0.987671	0.321918	0.987671
2	1	France	174	296	174	0.475342	0.809589	0.475342
2	1	France	53	175	53	0.143836	0.478082	0.143836
2	1	France	115	237	115	0.313699	0.647945	0.313699
2	1	France	113	235	113	0.308219	0.642466	0.308219
2	1	France	317	74	317	0.867123	0.20137	0.867123
2	1	France	112	234	112	0.305479	0.639726	0.305479
2	0	France	90	212	90	0.245205	0.579452	0.245205
2	0	France	198	320	198	0.541096	0.875342	0.541096
2	1	France	27	149	27	0.0726027	0.406849	0.0726027
2	0	France	91	213	91	0.247945	0.582192	0.247945
2	1	France	146	268	146	0.39863	0.732877	0.39863
2	1	France	306	63	306	0.836986	0.171233	0.836986
2	1	France	161	283	161	0.439726	0.773973	0.439726
2	1	France	105	227	105	0.286301	0.620548	0.286301
2	1	France	131	253	131	0.357534	0.691781	0.357534
2	0	France	105	227	105	0.286301	0.620548	0.286301
2	1	France	320	77	320	0.875342	0.209589	0.875342
2	1	France	174	296	174	0.475342	0.809589	0.475342
2	1	France	88	210	88	0.239726	0.573973	0.239726
2	1	France	6	128	6	0.0150685	0.349315	0.0150685
2	1	France	149	271	149	0.406849	0.741096	0.406849
2	1	France	199	321	199	0.543836	0.878082	0.543836
2	0	France	189	311	189	0.516438	0.850685	0.516438
2	1	France	172	294	172	0.469863	0.80411	0.469863
2	1	France	220	342	220	0.60137	0.935616	0.60137
2	1	France	235	357	235	0.642466	0.976712	0.642466
2	1	France	177	299	177	0.483562	0.817808	0.483562
2	1	France	180	302	180	0.491781	0.826027	0.491781
2	1	France	70	192	70	0.190411	0.524658	0.190411
2	1	France	66	188	66	0.179452	0.513699	0.179452
2	1	France	173	295	173	0.472603	0.806849	0.472603
2	1	France	337	94	337	0.921918	0.256164	0.921918
2	1	France	357	114	357	0.976712	0.310959	0.976712
2	1	France	8	130	8	0.0205479	0.354795	0.0205479
2	1	France	292	49	292	0.79863	0.132877	0.79863
2	1	France	36	158	36	0.0972603	0.431507	0.0972603
2	1	France	154	276	154	0.420548	0.754795	0.420548
2	1	France	201	323	201	0.549315	0.883562	0.549315
2	1	France	356	113	356	0.973973	0.308219	0.973973
2	1	France	116	238	116	0.316438	0.650685	0.316438
2	1	France	155	277	155	0.423288	0.757534	0.423288
2	0	France	231	353	231	0.631507	0.965753	0.631507
2	1	France	197	319	197	0.538356	0.872603	0.538356
2	0	France	41	163	41	0.110959	0.445205	0.110959
2	1	France	84	206	84	0.228767	0.563014	0.228767
2	1	France	129	251	129	0.352055	0.686301	0.352055
2	1	France	259	16	259	0.708219	0.0424658	0.708219
2	0	France	256	13	256	0.7	0.0342466	0.7
2	0	France	274	31	274	0.749315	0.0835616	0.749315
2	0	France	307	64	307	0.839726	0.173973	0.839726
2	1	France	261	18	261	0.713699	0.0479452	0.713699
2	1	France	39	161	39	0.105479	0.439726	0.105479
2	1	France	225	347	225	0.615068	0.949315	0.615068
2	1	France	226	348	226	0.617808	0.952055	0.617808
2	1	France	14	136	14	0.0369863	0.371233	0.0369863
2	1	France	131	253	131	0.357534	0.691781	0.357534
2	1	France	7	129	7	0.0178082	0.352055	0.0178082
2	1	France	300	57	300	0.820548	0.154795	0.820548
2	1	France	201	323	201	0.549315	0.883562	0.549315
2	1	France	51	173	51	0.138356	0.472603	0.138356
2	1	France	48	170	48	0.130137	0.464384	0.130137
2	1	France	132	254	132	0.360274	0.694521	0.360274
2	1	France	107	229	107	0.291781	0.626027	0.291781
2	1	France	134	256	134	0.365753	0.7	0.365753
2	1	France	254	11	254	0.694521	0.0287671	0.694521
2	1	France	128	250	128	0.349315	0.683562	0.349315
2	0	France	46	168	46	0.124658	0.458904	0.124658
2	0	France	74	196	74	0.20137	0.535616	0.20137
2	1	France	79	201	79	0.215068	0.549315	0.215068
2	1	France	261	18	261	0.713699	0.0479452	0.713699
2	1	France	23	145	23	0.0616438	0.39589	0.0616438
2	1	France	96	218	96	0.261644	0.59589	0.261644
2	1	France	308	65	308	0.842466	0.176712	0.842466
2	1	France	110	232	110	0.3	0.634247	0.3
2	1	France	151	273	151	0.412329	0.746575	0.412329
2	1	France	16	138	16	0.0424658	0.376712	0.0424658
2	1	France	250	7	250	0.683562	0.0178082	0.683562
2	1	France	110	232	110	0.3	0.634247	0.3
2	1	France	152	274	152	0.415068	0.749315	0.415068
2	1	France	84	206	84	0.228767	0.563014	0.228767
2	1	France	258	15	258	0.705479	0.039726	0.705479
2	1	France	56	178	56	0.152055	0.486301	0.152055
2	1	France	334	91	334	0.913699	0.247945	0.913699
2	1	France	189	311	189	0.516438	0.850685	0.516438
2	1	France	93	215	93	0.253425	0.587671	0.253425
2	1	France	56	178	56	0.152055	0.486301	0.152055
2	1	France	280	37	280	0.765753	0.1	0.765753
2	1	France	324	81	324	0.886301	0.220548	0.886301
2	1	France	19	141	19	0.0506849	0.384932	0.0506849
2	1	France	226	348	226	0.617808	0.952055	0.617808
2	1	France	101	223	101	0.275342	0.609589	0.275342
2	1	France	54	176	54	0.146575	0.480822	0.146575
2	1	France	46	168	46	0.124658	0.458904	0.124658
2	1	France	14	136	14	0.0369863	0.371233	0.0369863
2	1	France	208	330	208	0.568493	0.90274	0.568493
2	1	France	84	206	84	0.228767	0.563014	0.228767
2	1	France	324	81	324	0.886301	0.220548	0.886301
2	1	France	208	330	208	0.568493	0.90274	0.568493
2	1	France	274	31	274	0.749315	0.0835616	0.749315
2	1	France	306	63	306	0.836986	0.171233	0.836986
2	1	France	342	99	342	0.935616	0.269863	0.935616
2	1	France	169	291	169	0.461644	0.79589	0.461644
2	0	France	143	265	143	0.390411	0.724658	0.390411
2	1	France	331	88	331	0.905479	0.239726	0.905479
2	0	France	241	363	241	0.658904	0.993151	0.658904
2	0	France	6	128	6	0.0150685	0.349315	0.0150685
2	0	France	8	130	8	0.0205479	0.354795	0.0205479
2	1	France	42	164	42	0.113699	0.447945	0.113699
2	1	France	333	90	333	0.910959	0.245205	0.910959
2	1	France	53	175	53	0.143836	0.478082	0.143836
2	1	France	108	230	108	0.294521	0.628767	0.294521
2	1	France	192	314	192	0.524658	0.858904	0.524658
2	0	France	249	6	249	0.680822	0.0150685	0.680822
2	1	France	3	125	3	0.00684932	0.341096	0.00684932
2	1	France	164	286	164	0.447945	0.782192	0.447945
2	0	France	147	269	147	0.40137	0.735616	0.40137
2	0	France	51	173	51	0.138356	0.472603	0.138356
2	1	France	171	293	171	0.467123	0.80137	0.467123
2	0	France	74	196	74	0.20137	0.535616	0.20137
2	1	France	354	111	354	0.968493	0.30274	0.968493
2	1	France	191	313	191	0.521918	0.856164	0.521918
2	1	France	241	363	241	0.658904	0.993151	0.658904
2	0	France	192	314	192	0.524658	0.858904	0.524658
2	1	France	26	148	26	0.069863	0.40411	0.069863
2	1	France	116	238	116	0.316438	0.650685	0.316438
2	0	France	87	209	87	0.236986	0.571233	0.236986
2	1	France	39	161	39	0.105479	0.439726	0.105479
2	1	France	285	42	285	0.779452	0.113699	0.779452
2	0	France	328	85	328	0.89726	0.231507	0.89726
2	1	France	165	287	165	0.450685	0.784932	0.450685
2	1	France	305	62	305	0.834247	0.168493	0.834247
2	1	France	21	143	21	0.0561644	0.390411	0.0561644
2	1	France	44	166	44	0.119178	0.453425	0.119178
2	1	France	12	134	12	0.0315068	0.365753	0.0315068
2	1	France	226	348	226	0.617808	0.952055	0.617808
2	1	France	335	92	335	0.916438	0.250685	0.916438
2	1	France	124	246	124	0.338356	0.672603	0.338356
2	1	France	97	219	97	0.264384	0.59863	0.264384
2	1	France	265	22	265	0.724658	0.0589041	0.724658
2	0	France	285	42	285	0.779452	0.113699	0.779452
2	1	France	159	281	159	0.434247	0.768493	0.434247
2	1	France	331	88	331	0.905479	0.239726	0.905479
2	1	France	48	170	48	0.130137	0.464384	0.130137
2	0	France	92	214	92	0.250685	0.584932	0.250685
2	1	France	70	192	70	0.190411	0.524658	0.190411
2	0	France	60	182	60	0.163014	0.49726	0.163014
2	1	France	333	90	333	0.910959	0.245205	0.910959
2	1	France	193	315	193	0.527397	0.861644	0.527397
2	1	France	14	136	14	0.0369863	0.371233	0.0369863
2	1	France	65	187	65	0.176712	0.510959	0.176712
2	1	France	318	75	318	0.869863	0.20411	0.869863
2	1	France	304	61	304	0.831507	0.165753	0.831507
2	1	France	290	47	290	0.793151	0.127397	0.793151
2	1	France	107	229	107	0.291781	0.626027	0.291781
2	1	France	28	150	28	0.0753425	0.409589	0.0753425
2	1	France	51	173	51	0.138356	0.472603	0.138356
2	1	France	183	305	183	0.5	0.834247	0.5
2	1	France	58	180	58	0.157534	0.491781	0.157534
2	0	France	365	122	365	0.99863	0.332877	0.99863
2	1	France	149	271	149	0.406849	0.741096	0.406849
2	0	France	126	248	126	0.343836	0.678082	0.343836
2	1	France	263	20	263	0.719178	0.0534247	0.719178
2	1	France	219	341	219	0.59863	0.932877	0.59863
2	1	France	242	364	242	0.661644	0.99589	0.661644
2	1	France	200	322	200	0.546575	0.880822	0.546575
2	1	France	33	155	33	0.0890411	0.423288	0.0890411
2	1	France	33	155	33	0.0890411	0.423288	0.0890411
2	1	France	112	234	112	0.305479	0.639726	0.305479
2	1	France	193	315	193	0.527397	0.861644	0.527397
2	0	France	358	115	358	0.979452	0.313699	0.979452
2	0	France	318	75	318	0.869863	0.20411	0.869863
2	0	France	39	161	39	0.105479	0.439726	0.105479
2	1	France	178	300	178	0.486301	0.820548	0.486301
2	0	France	114	236	114	0.310959	0.645205	0.310959
2	0	France	114	236	114	0.310959	0.645205	0.310959
2	1	France	179	301	179	0.489041	0.823288	0.489041
2	0	France	113	235	113	0.308219	0.642466	0.308219
2	1	France	339	96	339	0.927397	0.261644	0.927397
2	1	France	218	340	218	0.59589	0.930137	0.59589
2	0	France	66	188	66	0.179452	0.513699	0.179452
2	0	France	15	137	137	0.039726	0.373973	0.373973
2	1	France	164	286	164	0.447945	0.782192	0.447945
2	0	France	150	272	150	0.409589	0.743836	0.409589
2	1	France	60	182	60	0.163014	0.49726	0.163014
2	1	France	159	281	159	0.434247	0.768493	0.434247
2	1	France	120	242	120	0.327397	0.661644	0.327397
2	1	France	125	247	125	0.341096	0.675342	0.341096
2	0	France	71	193	71	0.193151	0.527397	0.193151
2	1	France	225	347	225	0.615068	0.949315	0.615068
2	0	France	117	239	117	0.319178	0.653425	0.319178
2	1	France	276	33	276	0.754795	0.0890411	0.754795
2	0	France	209	331	209	0.571233	0.905479	0.571233
2	1	France	14	136	14	0.0369863	0.371233	0.0369863
2	1	France	188	310	188	0.513699	0.847945	0.513699
2	1	France	52	174	52	0.141096	0.475342	0.141096
2	0	France	132	254	254	0.360274	0.694521	0.694521
2	1	France	195	317	195	0.532877	0.867123	0.532877
2	1	France	82	204	82	0.223288	0.557534	0.223288
2	1	France	199	321	199	0.543836	0.878082	0.543836
2	1	France	169	291	169	0.461644	0.79589	0.461644
2	1	France	329	86	329	0.9	0.234247	0.9
2	1	France	79	201	79	0.215068	0.549315	0.215068
2	1	France	356	113	356	0.973973	0.308219	0.973973
2	1	France	35	157	35	0.0945205	0.428767	0.0945205
2	0	France	60	182	60	0.163014	0.49726	0.163014
2	1	France	46	168	46	0.124658	0.458904	0.124658
2	1	France	113	235	113	0.308219	0.642466	0.308219
2	1	France	277	34	277	0.757534	0.0917808	0.757534
2	1	France	352	109	352	0.963014	0.29726	0.963014
2	1	France	73	195	73	0.19863	0.532877	0.19863
2	1	France	294	51	294	0.80411	0.138356	0.80411
2	1	France	152	274	152	0.415068	0.749315	0.415068
2	1	France	332	89	332	0.908219	0.242466	0.908219
2	0	France	61	183	61	0.165753	0.5	0.165753
2	0	France	56	178	56	0.152055	0.486301	0.152055
2	1	France	264	21	264	0.721918	0.0561644	0.721918
2	1	France	224	346	224	0.612329	0.946575	0.612329
2	1	France	247	4	247	0.675342	0.00958904	0.675342
2	1	France	121	243	121	0.330137	0.664384	0.330137
2	0	France	329	86	329	0.9	0.234247	0.9
2	1	France	9	131	9	0.0232877	0.357534	0.0232877
2	1	France	167	289	167	0.456164	0.790411	0.456164
2	1	France	250	7	250	0.683562	0.0178082	0.683562
2	0	France	235	357	235	0.642466	0.976712	0.642466
2	0	France	260	17	260	0.710959	0.0452055	0.710959
2	0	France	142	264	142	0.387671	0.721918	0.387671
2	0	France	75	197	75	0.20411	0.538356	0.20411
2	1	France	208	330	208	0.568493	0.90274	0.568493
2	1	France	49	171	49	0.132877	0.467123	0.132877
2	1	France	32	154	32	0.0863014	0.420548	0.0863014
2	0	France	326	83	326	0.891781	0.226027	0.891781
2	1	France	13	135	13	0.0342466	0.368493	0.0342466
2	1	France	191	313	191	0.521918	0.856164	0.521918
2	1	France	251	8	251	0.686301	0.0205479	0.686301
2	1	France	160	282	160	0.436986	0.771233	0.436986
2	1	France	40	162	40	0.108219	0.442466	0.108219
2	0	France	72	194	72	0.19589	0.530137	0.19589
2	1	France	47	169	47	0.127397	0.461644	0.127397
2	1	France	184	306	184	0.50274	0.836986	0.50274
2	1	France	187	309	187	0.510959	0.845205	0.510959
2	1	France	38	160	38	0.10274	0.436986	0.10274
2	1	France	202	324	202	0.552055	0.886301	0.552055
2	1	France	97	219	97	0.264384	0.59863	0.264384
2	1	France	170	292	170	0.464384	0.79863	0.464384
2	1	France	64	186	64	0.173973	0.508219	0.173973
2	0	France	317	74	317	0.867123	0.20137	0.867123
2	1	France	18	140	18	0.0479452	0.382192	0.0479452
2	0	France	79	201	79	0.215068	0.549315	0.215068
2	1	France	128	250	128	0.349315	0.683562	0.349315
2	1	France	200	322	200	0.546575	0.880822	0.546575
2	1	France	58	180	58	0.157534	0.491781	0.157534
2	1	France	184	306	184	0.50274	0.836986	0.50274
2	1	France	14	136	14	0.0369863	0.371233	0.0369863
2	0	France	17	139	17	0.0452055	0.379452	0.0452055
2	0	France	34	156	34	0.0917808	0.426027	0.0917808
2	1	France	42	164	42	0.113699	0.447945	0.113699
2	0	France	256	13	256	0.7	0.0342466	0.7
2	1	France	290	47	290	0.793151	0.127397	0.793151
2	0	France	271	28	271	0.741096	0.0753425	0.741096
2	1	France	166	288	166	0.453425	0.787671	0.453425
2	1	France	65	187	65	0.176712	0.510959	0.176712
2	0	France	229	351	229	0.626027	0.960274	0.626027
2	1	France	8	130	8	0.0205479	0.354795	0.0205479
2	1	France	290	47	290	0.793151	0.127397	0.793151
2	0	France	80	202	80	0.217808	0.552055	0.217808
2	0	France	279	36	279	0.763014	0.0972603	0.763014
2	0	France	1	123	1	0.00136986	0.335616	0.00136986
2	1	France	165	287	165	0.450685	0.784932	0.450685
2	1	France	110	232	110	0.3	0.634247	0.3
2	1	France	17	139	17	0.0452055	0.379452	0.0452055
2	1	France	128	250	128	0.349315	0.683562	0.349315
2	1	France	36	158	36	0.0972603	0.431507	0.0972603
2	1	France	248	5	248	0.678082	0.0123288	0.678082
2	1	France	76	198	76	0.206849	0.541096	0.206849
2	0	France	51	173	51	0.138356	0.472603	0.138356
2	1	France	230	352	230	0.628767	0.963014	0.628767
2	0	France	288	45	288	0.787671	0.121918	0.787671
2	0	France	346	103	346	0.946575	0.280822	0.946575
2	0	France	332	89	332	0.908219	0.242466	0.908219
2	1	France	225	347	225	0.615068	0.949315	0.615068
2	1	France	15	137	15	0.039726	0.373973	0.039726
2	1	France	95	217	95	0.258904	0.593151	0.258904
2	1	France	168	290	168	0.458904	0.793151	0.458904
2	1	France	69	191	69	0.187671	0.521918	0.187671
2	0	France	52	174	52	0.141096	0.475342	0.141096
2	0	France	281	38	281	0.768493	0.10274	0.768493
2	0	France	228	350	228	0.623288	0.957534	0.623288
2	1	France	133	255	133	0.363014	0.69726	0.363014
2	1	France	166	288	166	0.453425	0.787671	0.453425
2	1	France	66	188	66	0.179452	0.513699	0.179452
2	0	France	53	175	53	0.143836	0.478082	0.143836
2	1	France	11	133	11	0.0287671	0.363014	0.0287671
2	1	France	26	148	26	0.069863	0.40411	0.069863
2	1	France	174	296	174	0.475342	0.809589	0.475342
2	0	France	266	23	266	0.727397	0.0616438	0.727397
2	1	France	201	323	201	0.549315	0.883562	0.549315
2	1	France	332	89	332	0.908219	0.242466	0.908219
2	1	France	208	330	208	0.568493	0.90274	0.568493
2	0	France	24	146	24	0.0643836	0.39863	0.0643836
2	1	France	127	249	127	0.346575	0.680822	0.346575
2	1	France	156	278	156	0.426027	0.760274	0.426027
2	0	France	77	199	77	0.209589	0.543836	0.209589
2	1	France	130	252	130	0.354795	0.689041	0.354795
2	1	France	52	174	52	0.141096	0.475342	0.141096
2	0	France	90	212	90	0.245205	0.579452	0.245205
2	1	France	179	301	179	0.489041	0.823288	0.489041
2	0	France	244	1	244	0.667123	0.00136986	0.667123
2	1	France	361	118	361	0.987671	0.321918	0.987671
2	0	France	68	190	68	0.184932	0.519178	0.184932
2	0	France	2	124	2	0.00410959	0.338356	0.00410959
2	0	France	262	19	262	0.716438	0.0506849	0.716438
2	1	France	315	72	315	0.861644	0.19589	0.861644
2	1	France	100	222	100	0.272603	0.606849	0.272603
2	1	France	60	182	60	0.163014	0.49726	0.163014
2	1	France	150	272	150	0.409589	0.743836	0.409589
2	0	France	270	27	270	0.738356	0.0726027	0.738356
2	1	France	352	109	352	0.963014	0.29726	0.963014
2	1	France	177	299	177	0.483562	0.817808	0.483562
2	1	France	92	214	92	0.250685	0.584932	0.250685
2	1	France	90	212	90	0.245205	0.579452	0.245205
2	1	France	322	79	322	0.880822	0.215068	0.880822
2	1	France	162	284	162	0.442466	0.776712	0.442466
2	0	France	79	201	79	0.215068	0.549315	0.215068
2	0	France	27	149	27	0.0726027	0.406849	0.0726027
2	1	France	29	151	29	0.0780822	0.412329	0.0780822
2	1	France	224	346	224	0.612329	0.946575	0.612329
2	1	France	116	238	116	0.316438	0.650685	0.316438
2	0	France	188	310	188	0.513699	0.847945	0.513699
2	0	France	106	228	106	0.289041	0.623288	0.289041
2	1	France	193	315	193	0.527397	0.861644	0.527397
2	0	France	174	296	174	0.475342	0.809589	0.475342
2	1	France	284	41	284	0.776712	0.110959	0.776712
2	1	France	91	213	91	0.247945	0.582192	0.247945
2	1	France	156	278	156	0.426027	0.760274	0.426027
2	1	France	230	352	230	0.628767	0.963014	0.628767
2	1	France	290	47	290	0.793151	0.127397	0.793151
2	1	France	78	200	78	0.212329	0.546575	0.212329
2	1	France	80	202	80	0.217808	0.552055	0.217808
2	1	France	99	221	99	0.269863	0.60411	0.269863
2	1	France	218	340	218	0.59589	0.930137	0.59589
2	1	France	96	218	96	0.261644	0.59589	0.261644
2	1	France	15	137	15	0.039726	0.373973	0.039726
2	1	France	356	113	356	0.973973	0.308219	0.973973
2	1	France	207	329	207	0.565753	0.9	0.565753
2	1	France	112	234	112	0.305479	0.639726	0.305479
2	1	France	223	345	223	0.609589	0.943836	0.609589
2	1	France	164	286	164	0.447945	0.782192	0.447945
2	1	France	112	234	112	0.305479	0.639726	0.305479
2	0	France	154	276	154	0.420548	0.754795	0.420548
2	0	France	286	43	286	0.782192	0.116438	0.782192
2	1	France	5	127	5	0.0123288	0.346575	0.0123288
2	1	France	357	114	357	0.976712	0.310959	0.976712
2	1	France	271	28	271	0.741096	0.0753425	0.741096
2	0	France	354	111	354	0.968493	0.30274	0.968493
2	1	France	16	138	16	0.0424658	0.376712	0.0424658
2	0	France	86	208	86	0.234247	0.568493	0.234247
2	1	France	200	322	200	0.546575	0.880822	0.546575
2	1	France	167	289	167	0.456164	0.790411	0.456164
2	1	France	207	329	207	0.565753	0.9	0.565753
2	1	France	44	166	44	0.119178	0.453425	0.119178
2	0	France	82	204	82	0.223288	0.557534	0.223288
2	1	France	164	286	164	0.447945	0.782192	0.447945
2	0	France	170	292	170	0.464384	0.79863	0.464384
2	0	France	144	266	144	0.393151	0.727397	0.393151
2	1	France	200	322	200	0.546575	0.880822	0.546575
2	1	France	65	187	65	0.176712	0.510959	0.176712
2	0	France	352	109	352	0.963014	0.29726	0.963014
2	0	France	148	270	148	0.40411	0.738356	0.40411
2	1	France	264	21	264	0.721918	0.0561644	0.721918
2	1	France	325	82	325	0.889041	0.223288	0.889041
2	1	France	173	295	173	0.472603	0.806849	0.472603
2	0	France	254	11	254	0.694521	0.0287671	0.694521
2	1	France	163	285	163	0.445205	0.779452	0.445205
2	1	France	174	296	174	0.475342	0.809589	0.475342
2	1	France	114	236	114	0.310959	0.645205	0.310959
2	1	France	112	234	112	0.305479	0.639726	0.305479
2	1	France	90	212	90	0.245205	0.579452	0.245205
2	0	France	213	335	213	0.582192	0.916438	0.582192
2	1	France	205	327	205	0.560274	0.894521	0.560274
2	0	France	48	170	48	0.130137	0.464384	0.130137
2	1	France	357	114	357	0.976712	0.310959	0.976712
2	0	France	96	218	96	0.261644	0.59589	0.261644
2	1	France	28	150	28	0.0753425	0.409589	0.0753425
2	0	France	22	144	22	0.0589041	0.393151	0.0589041
2	1	France	152	274	152	0.415068	0.749315	0.415068
2	1	France	193	315	193	0.527397	0.861644	0.527397
2	0	France	315	72	315	0.861644	0.19589	0.861644
2	1	France	244	1	244	0.667123	0.00136986	0.667123
2	1	France	347	104	347	0.949315	0.283562	0.949315
2	1	France	56	178	56	0.152055	0.486301	0.152055
2	0	France	115	237	115	0.313699	0.647945	0.313699
2	1	France	344	101	344	0.941096	0.275342	0.941096
2	1	France	12	134	12	0.0315068	0.365753	0.0315068
2	1	France	20	142	20	0.0534247	0.387671	0.0534247
2	0	France	42	164	42	0.113699	0.447945	0.113699
2	0	France	16	138	16	0.0424658	0.376712	0.0424658
2	1	France	328	85	328	0.89726	0.231507	0.89726
2	1	France	122	244	122	0.332877	0.667123	0.332877
2	0	France	348	105	348	0.952055	0.286301	0.952055
2	0	France	326	83	326	0.891781	0.226027	0.891781
2	1	France	294	51	294	0.80411	0.138356	0.80411
2	1	France	159	281	159	0.434247	0.768493	0.434247
2	0	France	90	212	90	0.245205	0.579452	0.245205
2	1	France	265	22	265	0.724658	0.0589041	0.724658
2	1	France	12	134	12	0.0315068	0.365753	0.0315068
2	1	France	150	272	150	0.409589	0.743836	0.409589
2	1	France	17	139	17	0.0452055	0.379452	0.0452055
2	1	France	144	266	144	0.393151	0.727397	0.393151
2	1	France	81	203	81	0.220548	0.554795	0.220548
2	0	France	256	13	256	0.7	0.0342466	0.7
2	1	France	2	124	2	0.00410959	0.338356	0.00410959
2	0	France	151	273	151	0.412329	0.746575	0.412329
2	0	France	186	308	186	0.508219	0.842466	0.508219
2	1	France	234	356	234	0.639726	0.973973	0.639726
2	0	France	361	118	361	0.987671	0.321918	0.987671
2	1	France	244	1	244	0.667123	0.00136986	0.667123
2	1	France	76	198	76	0.206849	0.541096	0.206849
2	0	France	186	308	186	0.508219	0.842466	0.508219
2	0	France	182	304	182	0.49726	0.831507	0.49726
2	1	France	48	170	48	0.130137	0.464384	0.130137
2	1	France	121	243	121	0.330137	0.664384	0.330137
2	0	France	172	294	172	0.469863	0.80411	0.469863
2	1	France	111	233	111	0.30274	0.636986	0.30274
2	1	France	1	123	1	0.00136986	0.335616	0.00136986
2	1	France	16	138	16	0.0424658	0.376712	0.0424658
2	1	France	110	232	110	0.3	0.634247	0.3
2	0	France	167	289	167	0.456164	0.790411	0.456164
2	1	France	250	7	250	0.683562	0.0178082	0.683562
2	1	France	29	151	29	0.0780822	0.412329	0.0780822
2	1	France	226	348	226	0.617808	0.952055	0.617808
2	0	France	47	169	47	0.127397	0.461644	0.127397
2	0	France	186	308	186	0.508219	0.842466	0.508219
2	1	France	320	77	320	0.875342	0.209589	0.875342
2	1	France	38	160	38	0.10274	0.436986	0.10274
2	1	France	79	201	79	0.215068	0.549315	0.215068
2	1	France	216	338	216	0.590411	0.924658	0.590411
2	1	France	180	302	180	0.491781	0.826027	0.491781
2	0	France	23	145	23	0.0616438	0.39589	0.0616438
2	0	France	1	123	1	0.00136986	0.335616	0.00136986
2	1	France	308	65	308	0.842466	0.176712	0.842466
2	1	France	232	354	232	0.634247	0.968493	0.634247
2	0	France	5	127	5	0.0123288	0.346575	0.0123288
2	1	France	140	262	140	0.382192	0.716438	0.382192
2	1	France	167	289	167	0.456164	0.790411	0.456164
2	1	France	167	289	167	0.456164	0.790411	0.456164
2	0	France	10	132	10	0.0260274	0.360274	0.0260274
2	0	France	353	110	353	0.965753	0.3	0.965753
2	1	France	67	189	67	0.182192	0.516438	0.182192
2	1	France	67	189	67	0.182192	0.516438	0.182192
2	1	France	36	158	36	0.0972603	0.431507	0.0972603
2	0	France	354	111	354	0.968493	0.30274	0.968493
2	1	France	84	206	84	0.228767	0.563014	0.228767
2	0	France	258	15	258	0.705479	0.039726	0.705479
2	0	France	179	301	179	0.489041	0.823288	0.489041
2	0	France	71	193	71	0.193151	0.527397	0.193151
2	0	France	41	163	41	0.110959	0.445205	0.110959
2	1	France	104	226	104	0.283562	0.617808	0.283562
2	1	France	49	171	49	0.132877	0.467123	0.132877
1	0	Italy	69	191	69	0.187671	0.521918	0.187671
1	1	Italy	126	248	126	0.343836	0.678082	0.343836
1	0	Italy	283	40	283	0.773973	0.108219	0.773973
1	1	Italy	97	219	97	0.264384	0.59863	0.264384
1	1	Italy	36	158	36	0.0972603	0.431507	0.0972603
1	0	Italy	42	164	42	0.113699	0.447945	0.113699
1	1	Italy	48	170	48	0.130137	0.464384	0.130137
1	1	Italy	174	296	174	0.475342	0.809589	0.475342
1	0	Italy	141	263	141	0.384932	0.719178	0.384932
1	0	Italy	46	168	46	0.124658	0.458904	0.124658
1	0	Italy	105	227	105	0.286301	0.620548	0.286301
1	1	Italy	125	247	125	0.341096	0.675342	0.341096
1	0	Italy	52	174	52	0.141096	0.475342	0.141096
1	0	Italy	353	110	353	0.965753	0.3	0.965753
1	1	Italy	330	87	330	0.90274	0.236986	0.90274
1	1	Italy	61	183	61	0.165753	0.5	0.165753
1	0	Italy	68	190	68	0.184932	0.519178	0.184932
1	0	Italy	10	132	10	0.0260274	0.360274	0.0260274
1	1	Italy	181	303	181	0.494521	0.828767	0.494521
1	1	Italy	102	224	102	0.278082	0.612329	0.278082
1	1	Italy	84	206	84	0.228767	0.563014	0.228767
1	1	Italy	4	126	4	0.00958904	0.343836	0.00958904
1	1	Italy	340	97	340	0.930137	0.264384	0.930137
1	0	Italy	35	157	35	0.0945205	0.428767	0.0945205
1	0	Italy	79	201	79	0.215068	0.549315	0.215068
1	1	Italy	130	252	130	0.354795	0.689041	0.354795
1	1	Italy	120	242	120	0.327397	0.661644	0.327397
1	1	Italy	66	188	66	0.179452	0.513699	0.179452
1	0	Italy	203	325	203	0.554795	0.889041	0.554795
1	1	Italy	118	240	118	0.321918	0.656164	0.321918
1	0	Italy	1	123	1	0.00136986	0.335616	0.00136986
1	1	Italy	221	343	221	0.60411	0.938356	0.60411
1	1	Italy	76	198	76	0.206849	0.541096	0.206849
1	0	Italy	50	172	50	0.135616	0.469863	0.135616
1	0	Italy	316	73	316	0.864384	0.19863	0.864384
1	0	Italy	279	36	279	0.763014	0.0972603	0.763014
1	1	Italy	269	26	269	0.735616	0.069863	0.735616
1	0	Italy	214	336	214	0.584932	0.919178	0.584932
1	0	Italy	15	137	15	0.039726	0.373973	0.039726
1	1	Italy	83	205	83	0.226027	0.560274	0.226027
1	0	Italy	270	27	270	0.738356	0.0726027	0.738356
1	1	Italy	193	315	193	0.527397	0.861644	0.527397
1	1	Italy	79	201	79	0.215068	0.549315	0.215068
1	0	Italy	186	308	186	0.508219	0.842466	0.508219
1	1	Italy	165	287	165	0.450685	0.784932	0.450685
1	0	Italy	323	80	323	0.883562	0.217808	0.883562
1	0	Italy	168	290	168	0.458904	0.793151	0.458904
1	0	Italy	158	280	158	0.431507	0.765753	0.431507
1	0	Italy	112	234	112	0.305479	0.639726	0.305479
1	0	Italy	33	155	33	0.0890411	0.423288	0.0890411
1	1	Italy	215	337	215	0.587671	0.921918	0.587671
1	1	Italy	114	236	114	0.310959	0.645205	0.310959
1	1	Italy	248	5	248	0.678082	0.0123288	0.678082
1	1	Italy	182	304	182	0.49726	0.831507	0.49726
1	0	Italy	2	124	2	0.00410959	0.338356	0.00410959
1	1	Italy	316	73	316	0.864384	0.19863	0.864384
1	1	Italy	176	298	176	0.480822	0.815068	0.480822
1	0	Italy	102	224	102	0.278082	0.612329	0.278082
1	1	Italy	315	72	315	0.861644	0.19589	0.861644
1	0	Italy	161	283	161	0.439726	0.773973	0.439726
1	1	Italy	189	311	189	0.516438	0.850685	0.516438
1	0	Italy	5	127	5	0.0123288	0.346575	0.0123288
1	1	Italy	177	299	177	0.483562	0.817808	0.483562
1	1	Italy	254	11	254	0.694521	0.0287671	0.694521
1	0	Italy	198	320	198	0.541096	0.875342	0.541096
1	1	Italy	78	200	78	0.212329	0.546575	0.212329
1	0	Italy	34	156	34	0.0917808	0.426027	0.0917808
1	1	Italy	20	142	20	0.0534247	0.387671	0.0534247
1	1	Italy	336	93	336	0.919178	0.253425	0.919178
1	1	Italy	83	205	83	0.226027	0.560274	0.226027
1	1	Italy	62	184	62	0.168493	0.50274	0.168493
1	0	Italy	331	88	331	0.905479	0.239726	0.905479
1	0	Italy	163	285	163	0.445205	0.779452	0.445205
1	1	Italy	130	252	130	0.354795	0.689041	0.354795
1	1	Italy	167	289	167	0.456164	0.790411	0.456164
1	1	Italy	6	128	6	0.0150685	0.349315	0.0150685
1	0	Italy	68	190	68	0.184932	0.519178	0.184932
1	1	Italy	236	358	236	0.645205	0.979452	0.645205
1	1	Italy	175	297	175	0.478082	0.812329	0.478082
1	0	Italy	130	252	130	0.354795	0.689041	0.354795
1	1	Italy	38	160	38	0.10274	0.436986	0.10274
1	1	Italy	28	150	28	0.0753425	0.409589	0.0753425
1	1	Italy	77	199	77	0.209589	0.543836	0.209589
1	0	Italy	229	351	229	0.626027	0.960274	0.626027
1	1	Italy	169	291	169	0.461644	0.79589	0.461644
1	1	Italy	223	345	223	0.609589	0.943836	0.609589
1	1	Italy	287	44	287	0.784932	0.119178	0.784932
1	1	Italy	307	64	307	0.839726	0.173973	0.839726
1	1	Italy	226	348	226	0.617808	0.952055	0.617808
1	1	Italy	92	214	92	0.250685	0.584932	0.250685
1	1	Italy	350	107	350	0.957534	0.291781	0.957534
1	1	Italy	7	129	7	0.0178082	0.352055	0.0178082
1	1	Italy	132	254	132	0.360274	0.694521	0.360274
1	0	Italy	121	243	121	0.330137	0.664384	0.330137
1	1	Italy	54	176	54	0.146575	0.480822	0.146575
1	0	Italy	46	168	46	0.124658	0.458904	0.124658
1	0	Italy	131	253	131	0.357534	0.691781	0.357534
1	0	Italy	262	19	262	0.716438	0.0506849	0.716438
1	1	Italy	213	335	213	0.582192	0.916438	0.582192
1	0	Italy	256	13	256	0.7	0.0342466	0.7
1	0	Italy	51	173	51	0.138356	0.472603	0.138356
1	1	Italy	160	282	160	0.436986	0.771233	0.436986
1	1	Italy	316	73	316	0.864384	0.19863	0.864384
1	1	Italy	239	361	239	0.653425	0.987671	0.653425
1	0	Italy	241	363	241	0.658904	0.993151	0.658904
1	0	Italy	190	312	190	0.519178	0.853425	0.519178
1	0	Italy	72	194	72	0.19589	0.530137	0.19589
1	1	Italy	304	61	304	0.831507	0.165753	0.831507
1	0	Italy	99	221	99	0.269863	0.60411	0.269863
1	1	Italy	128	250	128	0.349315	0.683562	0.349315
1	0	Italy	65	187	65	0.176712	0.510959	0.176712
1	0	Italy	219	341	219	0.59863	0.932877	0.59863
1	1	Italy	84	206	84	0.228767	0.563014	0.228767
1	0	Italy	269	26	269	0.735616	0.069863	0.735616
1	1	Italy	281	38	281	0.768493	0.10274	0.768493
1	1	Italy	102	224	102	0.278082	0.612329	0.278082
1	1	Italy	26	148	26	0.069863	0.40411	0.069863
1	1	Italy	141	263	141	0.384932	0.719178	0.384932
1	1	Italy	316	73	316	0.864384	0.19863	0.864384
1	0	Italy	346	103	346	0.946575	0.280822	0.946575
1	1	Italy	247	4	247	0.675342	0.00958904	0.675342
1	1	Italy	87	209	87	0.236986	0.571233	0.236986
1	1	Italy	169	291	169	0.461644	0.79589	0.461644
1	1	Italy	195	317	195	0.532877	0.867123	0.532877
1	0	Italy	203	325	203	0.554795	0.889041	0.554795
1	1	Italy	114	236	114	0.310959	0.645205	0.310959
1	1	Italy	158	280	158	0.431507	0.765753	0.431507
1	0	Italy	4	126	4	0.00958904	0.343836	0.00958904
1	0	Italy	22	144	22	0.0589041	0.393151	0.0589041
1	0	Italy	109	231	109	0.29726	0.631507	0.29726
1	1	Italy	111	233	111	0.30274	0.636986	0.30274
1	1	Italy	1	123	1	0.00136986	0.335616	0.00136986
1	0	Italy	250	7	250	0.683562	0.0178082	0.683562
1	1	Italy	157	279	157	0.428767	0.763014	0.428767
1	0	Italy	131	253	131	0.357534	0.691781	0.357534
1	1	Italy	107	229	107	0.291781	0.626027	0.291781
1	1	Italy	20	142	20	0.0534247	0.387671	0.0534247
1	1	Italy	171	293	171	0.467123	0.80137	0.467123
1	1	Italy	47	169	47	0.127397	0.461644	0.127397
1	1	Italy	177	299	177	0.483562	0.817808	0.483562
1	0	Italy	42	164	42	0.113699	0.447945	0.113699
1	1	Italy	135	257	135	0.368493	0.70274	0.368493
1	0	Italy	318	75	318	0.869863	0.20411	0.869863
1	0	Italy	282	39	282	0.771233	0.105479	0.771233
1	1	Italy	131	253	131	0.357534	0.691781	0.357534
1	1	Italy	345	102	345	0.943836	0.278082	0.943836
1	1	Italy	201	323	201	0.549315	0.883562	0.549315
1	1	Italy	33	155	33	0.0890411	0.423288	0.0890411
1	1	Italy	137	259	137	0.373973	0.708219	0.373973
1	0	Italy	97	219	97	0.264384	0.59863	0.264384
1	0	Italy	34	156	34	0.0917808	0.426027	0.0917808
1	1	Italy	87	209	87	0.236986	0.571233	0.236986
1	1	Italy	272	29	272	0.743836	0.0780822	0.743836
1	1	Italy	304	61	304	0.831507	0.165753	0.831507
1	1	Italy	172	294	172	0.469863	0.80411	0.469863
1	1	Italy	61	183	61	0.165753	0.5	0.165753
1	1	Italy	226	348	226	0.617808	0.952055	0.617808
1	1	Italy	273	30	273	0.746575	0.0808219	0.746575
1	0	Italy	274	31	274	0.749315	0.0835616	0.749315
1	1	Italy	343	100	343	0.938356	0.272603	0.938356
1	0	Italy	127	249	127	0.346575	0.680822	0.346575
1	1	Italy	310	67	310	0.847945	0.182192	0.847945
1	1	Italy	264	21	264	0.721918	0.0561644	0.721918
1	1	Italy	236	358	236	0.645205	0.979452	0.645205
1	1	Italy	355	112	355	0.971233	0.305479	0.971233
1	0	Italy	161	283	161	0.439726	0.773973	0.439726
1	1	Italy	234	356	234	0.639726	0.973973	0.639726
1	1	Italy	314	71	314	0.858904	0.193151	0.858904
1	1	Italy	136	258	136	0.371233	0.705479	0.371233
1	1	Italy	233	355	233	0.636986	0.971233	0.636986
1	1	Italy	249	6	249	0.680822	0.0150685	0.680822
1	0	Italy	263	20	263	0.719178	0.0534247	0.719178
1	0	Italy	83	205	83	0.226027	0.560274	0.226027
1	1	Italy	355	112	355	0.971233	0.305479	0.971233
1	1	Italy	252	9	252	0.689041	0.0232877	0.689041
1	0	Italy	324	81	324	0.886301	0.220548	0.886301
1	1	Italy	32	154	32	0.0863014	0.420548	0.0863014
1	1	Italy	191	313	191	0.521918	0.856164	0.521918
1	1	Italy	186	308	186	0.508219	0.842466	0.508219
1	1	Italy	244	1	244	0.667123	0.00136986	0.667123
1	1	Italy	168	290	168	0.458904	0.793151	0.458904
1	1	Italy	72	194	72	0.19589	0.530137	0.19589
1	1	Italy	68	190	68	0.184932	0.519178	0.184932
1	0	Italy	297	54	297	0.812329	0.146575	0.812329
1	0	Italy	125	247	125	0.341096	0.675342	0.341096
1	0	Italy	56	178	56	0.152055	0.486301	0.152055
1	0	Italy	280	37	280	0.765753	0.1	0.765753
1	0	Italy	77	199	77	0.209589	0.543836	0.209589
1	0	Italy	249	6	249	0.680822	0.0150685	0.680822
1	1	Italy	221	343	221	0.60411	0.938356	0.60411
1	0	Italy	40	162	40	0.108219	0.442466	0.108219
1	0	Italy	1	123	1	0.00136986	0.335616	0.00136986
1	1	Italy	226	348	226	0.617808	0.952055	0.617808
1	1	Italy	83	205	83	0.226027	0.560274	0.226027
1	0	Italy	100	222	100	0.272603	0.606849	0.272603
1	0	Italy	64	186	64	0.173973	0.508219	0.173973
1	0	Italy	56	178	56	0.152055	0.486301	0.152055
1	0	Italy	37	159	37	0.1	0.434247	0.1
1	0	Italy	77	199	77	0.209589	0.543836	0.209589
1	0	Italy	236	358	236	0.645205	0.979452	0.645205
1	0	Italy	5	127	5	0.0123288	0.346575	0.0123288
1	1	Italy	47	169	47	0.127397	0.461644	0.127397
1	0	Italy	17	139	17	0.0452055	0.379452	0.0452055
1	0	Italy	40	162	40	0.108219	0.442466	0.108219
1	1	Italy	7	129	7	0.0178082	0.352055	0.0178082
1	0	Italy	64	186	64	0.173973	0.508219	0.173973
1	0	Italy	231	353	231	0.631507	0.965753	0.631507
1	0	Italy	279	36	279	0.763014	0.0972603	0.763014
1	0	Italy	272	29	272	0.743836	0.0780822	0.743836
1	0	Italy	235	357	235	0.642466	0.976712	0.642466
1	0	Italy	12	134	12	0.0315068	0.365753	0.0315068
1	1	Italy	145	267	145	0.39589	0.730137	0.39589
1	0	Italy	295	52	295	0.806849	0.141096	0.806849
1	1	Italy	298	55	298	0.815068	0.149315	0.815068
1	0	Italy	76	198	76	0.206849	0.541096	0.206849
1	0	Italy	130	252	130	0.354795	0.689041	0.354795
1	0	Italy	242	364	242	0.661644	0.99589	0.661644
1	0	Italy	29	151	29	0.0780822	0.412329	0.0780822
1	0	Italy	231	353	231	0.631507	0.965753	0.631507
1	0	Italy	259	16	259	0.708219	0.0424658	0.708219
1	1	Italy	32	154	32	0.0863014	0.420548	0.0863014
1	0	Italy	114	236	114	0.310959	0.645205	0.310959
1	0	Italy	263	20	263	0.719178	0.0534247	0.719178
1	0	Italy	135	257	135	0.368493	0.70274	0.368493
1	0	Italy	66	188	66	0.179452	0.513699	0.179452
1	0	Italy	362	119	362	0.990411	0.324658	0.990411
1	1	Italy	314	71	314	0.858904	0.193151	0.858904
1	0	Italy	353	110	353	0.965753	0.3	0.965753
1	0	Italy	9	131	9	0.0232877	0.357534	0.0232877
1	0	Italy	263	20	263	0.719178	0.0534247	0.719178
1	1	Italy	61	183	61	0.165753	0.5	0.165753
1	0	Italy	102	224	102	0.278082	0.612329	0.278082
1	0	Italy	186	308	186	0.508219	0.842466	0.508219
1	0	Italy	40	162	40	0.108219	0.442466	0.108219
1	0	Italy	192	314	192	0.524658	0.858904	0.524658
1	0	Italy	127	249	127	0.346575	0.680822	0.346575
1	1	Italy	183	305	183	0.5	0.834247	0.5
1	1	Italy	330	87	330	0.90274	0.236986	0.90274
1	0	Italy	54	176	54	0.146575	0.480822	0.146575
1	0	Italy	34	156	34	0.0917808	0.426027	0.0917808
1	0	Italy	258	15	258	0.705479	0.039726	0.705479
1	1	Italy	219	341	219	0.59863	0.932877	0.59863
1	0	Italy	281	38	281	0.768493	0.10274	0.768493
1	1	Italy	200	322	200	0.546575	0.880822	0.546575
1	0	Italy	208	330	208	0.568493	0.90274	0.568493
1	1	Italy	76	198	76	0.206849	0.541096	0.206849
1	1	Italy	138	260	138	0.376712	0.710959	0.376712
1	1	Italy	341	98	341	0.932877	0.267123	0.932877
1	0	Italy	9	131	9	0.0232877	0.357534	0.0232877
1	0	Italy	131	253	131	0.357534	0.691781	0.357534
1	1	Italy	189	311	189	0.516438	0.850685	0.516438
1	0	Italy	13	135	13	0.0342466	0.368493	0.0342466
1	0	Italy	38	160	38	0.10274	0.436986	0.10274
1	0	Italy	140	262	140	0.382192	0.716438	0.382192
1	0	Italy	353	110	353	0.965753	0.3	0.965753
1	1	Italy	137	259	137	0.373973	0.708219	0.373973
1	1	Italy	290	47	290	0.793151	0.127397	0.793151
1	1	Italy	22	144	22	0.0589041	0.393151	0.0589041
1	0	Italy	195	317	195	0.532877	0.867123	0.532877
1	1	Italy	161	283	161	0.439726	0.773973	0.439726
1	0	Italy	238	360	238	0.650685	0.984932	0.650685
1	0	Italy	19	141	19	0.0506849	0.384932	0.0506849
1	0	Italy	115	237	115	0.313699	0.647945	0.313699
1	0	Italy	36	158	36	0.0972603	0.431507	0.0972603
1	0	Italy	50	172	50	0.135616	0.469863	0.135616
1	0	Italy	306	63	306	0.836986	0.171233	0.836986
1	0	Italy	118	240	118	0.321918	0.656164	0.321918
1	1	Italy	47	169	47	0.127397	0.461644	0.127397
1	0	Italy	263	20	263	0.719178	0.0534247	0.719178
1	0	Italy	215	337	215	0.587671	0.921918	0.587671
1	0	Italy	180	302	180	0.491781	0.826027	0.491781
1	1	Italy	2	124	2	0.00410959	0.338356	0.00410959
1	1	Italy	319	76	319	0.872603	0.206849	0.872603
1	0	Italy	147	269	147	0.40137	0.735616	0.40137
1	0	Italy	250	7	250	0.683562	0.0178082	0.683562
1	0	Italy	271	28	271	0.741096	0.0753425	0.741096
1	0	Italy	126	248	126	0.343836	0.678082	0.343836
1	1	Italy	252	9	252	0.689041	0.0232877	0.689041
1	0	Italy	33	155	33	0.0890411	0.423288	0.0890411
1	1	Italy	65	187	65	0.176712	0.510959	0.176712
1	0	Italy	255	12	255	0.69726	0.0315068	0.69726
1	0	Italy	320	77	320	0.875342	0.209589	0.875342
1	1	Italy	59	181	59	0.160274	0.494521	0.160274
1	1	Italy	142	264	142	0.387671	0.721918	0.387671
1	1	Italy	208	330	208	0.568493	0.90274	0.568493
1	0	Italy	6	128	6	0.0150685	0.349315	0.0150685
1	0	Italy	20	142	20	0.0534247	0.387671	0.0534247
1	0	Italy	36	158	36	0.0972603	0.431507	0.0972603
1	0	Italy	242	364	242	0.661644	0.99589	0.661644
1	0	Italy	148	270	148	0.40411	0.738356	0.40411
1	1	Italy	9	131	9	0.0232877	0.357534	0.0232877
1	1	Italy	139	261	139	0.379452	0.713699	0.379452
1	0	Italy	277	34	277	0.757534	0.0917808	0.757534
1	1	Italy	28	150	28	0.0753425	0.409589	0.0753425
1	1	Italy	226	348	226	0.617808	0.952055	0.617808
1	0	Italy	107	229	107	0.291781	0.626027	0.291781
1	0	Italy	92	214	92	0.250685	0.584932	0.250685
1	0	Italy	94	216	94	0.256164	0.590411	0.256164
1	0	Italy	146	268	146	0.39863	0.732877	0.39863
1	1	Italy	19	141	19	0.0506849	0.384932	0.0506849
1	0	Italy	344	101	344	0.941096	0.275342	0.941096
1	0	Italy	149	271	149	0.406849	0.741096	0.406849
1	0	Italy	26	148	26	0.069863	0.40411	0.069863
1	1	Italy	195	317	195	0.532877	0.867123	0.532877
1	1	Italy	128	250	128	0.349315	0.683562	0.349315
1	0	Italy	141	263	141	0.384932	0.719178	0.384932
1	0	Italy	244	1	244	0.667123	0.00136986	0.667123
1	1	Italy	121	243	121	0.330137	0.664384	0.330137
1	0	Italy	126	248	126	0.343836	0.678082	0.343836
1	0	Italy	319	76	319	0.872603	0.206849	0.872603
1	0	Italy	343	100	343	0.938356	0.272603	0.938356
1	0	Italy	126	248	126	0.343836	0.678082	0.343836
1	1	Italy	210	332	210	0.573973	0.908219	0.573973
1	0	Italy	200	322	200	0.546575	0.880822	0.546575
1	0	Italy	16	138	16	0.0424658	0.376712	0.0424658
1	1	Italy	68	190	68	0.184932	0.519178	0.184932
1	1	Italy	260	17	260	0.710959	0.0452055	0.710959
1	1	Italy	18	140	18	0.0479452	0.382192	0.0479452
1	0	Italy	135	257	135	0.368493	0.70274	0.368493
1	1	Italy	59	181	59	0.160274	0.494521	0.160274
1	1	Italy	180	302	180	0.491781	0.826027	0.491781
1	1	Italy	176	298	176	0.480822	0.815068	0.480822
1	1	Italy	87	209	87	0.236986	0.571233	0.236986
1	0	Italy	78	200	78	0.212329	0.546575	0.212329
1	0	Italy	65	187	65	0.176712	0.510959	0.176712
1	0	Italy	36	158	36	0.0972603	0.431507	0.0972603
1	0	Italy	107	229	107	0.291781	0.626027	0.291781
1	1	Italy	218	340	218	0.59589	0.930137	0.59589
1	0	Italy	206	328	206	0.563014	0.89726	0.563014
1	0	Italy	4	126	4	0.00958904	0.343836	0.00958904
1	0	Italy	230	352	230	0.628767	0.963014	0.628767
1	0	Italy	271	28	271	0.741096	0.0753425	0.741096
1	0	Italy	105	227	105	0.286301	0.620548	0.286301
1	0	Italy	33	155	155	0.0890411	0.423288	0.423288
1	0	Italy	287	44	287	0.784932	0.119178	0.784932
1	0	Italy	67	189	67	0.182192	0.516438	0.182192
1	0	Italy	327	84	327	0.894521	0.228767	0.894521
1	1	Italy	25	147	25	0.0671233	0.40137	0.0671233
1	1	Italy	51	173	51	0.138356	0.472603	0.138356
1	0	Italy	271	28	271	0.741096	0.0753425	0.741096
1	0	Italy	18	140	18	0.0479452	0.382192	0.0479452
1	0	Italy	30	152	30	0.0808219	0.415068	0.0808219
1	0	Italy	58	180	58	0.157534	0.491781	0.157534
1	1	Italy	38	160	38	0.10274	0.436986	0.10274
1	0	Italy	342	99	342	0.935616	0.269863	0.935616
1	1	Italy	231	353	231	0.631507	0.965753	0.631507
1	0	Italy	295	52	295	0.806849	0.141096	0.806849
1	0	Italy	236	358	236	0.645205	0.979452	0.645205
1	0	Italy	7	129	7	0.0178082	0.352055	0.0178082
1	0	Italy	74	196	74	0.20137	0.535616	0.20137
1	0	Italy	19	141	19	0.0506849	0.384932	0.0506849
1	1	Italy	221	343	221	0.60411	0.938356	0.60411
1	1	Italy	3	125	3	0.00684932	0.341096	0.00684932
1	0	Italy	133	255	133	0.363014	0.69726	0.363014
1	1	Italy	244	1	244	0.667123	0.00136986	0.667123
1	0	Italy	263	20	263	0.719178	0.0534247	0.719178
1	0	Italy	56	178	56	0.152055	0.486301	0.152055
1	0	Italy	124	246	124	0.338356	0.672603	0.338356
1	0	Italy	69	191	69	0.187671	0.521918	0.187671
1	0	Italy	270	27	270	0.738356	0.0726027	0.738356
1	1	Italy	293	50	293	0.80137	0.135616	0.80137
1	0	Italy	307	64	307	0.839726	0.173973	0.839726
1	1	Italy	234	356	234	0.639726	0.973973	0.639726
1	0	Italy	102	224	102	0.278082	0.612329	0.278082
1	0	Italy	323	80	323	0.883562	0.217808	0.883562
1	1	Italy	38	160	38	0.10274	0.436986	0.10274
1	0	Italy	164	286	164	0.447945	0.782192	0.447945
1	0	Italy	353	110	353	0.965753	0.3	0.965753
1	1	Italy	12	134	12	0.0315068	0.365753	0.0315068
1	0	Italy	135	257	135	0.368493	0.70274	0.368493
1	0	Italy	157	279	157	0.428767	0.763014	0.428767
1	1	Italy	272	29	272	0.743836	0.0780822	0.743836
1	0	Italy	273	30	273	0.746575	0.0808219	0.746575
1	1	Italy	18	140	18	0.0479452	0.382192	0.0479452
1	1	Italy	316	73	316	0.864384	0.19863	0.864384
1	0	Italy	125	247	125	0.341096	0.675342	0.341096
1	0	Italy	170	292	170	0.464384	0.79863	0.464384
1	1	Italy	46	168	46	0.124658	0.458904	0.124658
1	1	Italy	42	164	42	0.113699	0.447945	0.113699
1	0	Italy	57	179	57	0.154795	0.489041	0.154795
1	1	Italy	71	193	71	0.193151	0.527397	0.193151
1	0	Italy	251	8	251	0.686301	0.0205479	0.686301
1	1	Italy	8	130	8	0.0205479	0.354795	0.0205479
1	0	Italy	40	162	40	0.108219	0.442466	0.108219
1	1	Italy	11	133	11	0.0287671	0.363014	0.0287671
1	1	Italy	340	97	340	0.930137	0.264384	0.930137
1	1	Italy	56	178	56	0.152055	0.486301	0.152055
1	1	Italy	136	258	136	0.371233	0.705479	0.371233
1	0	Italy	307	64	307	0.839726	0.173973	0.839726
1	0	Italy	146	268	146	0.39863	0.732877	0.39863
1	0	Italy	270	27	270	0.738356	0.0726027	0.738356
1	0	Italy	307	64	307	0.839726	0.173973	0.839726
1	0	Italy	140	262	140	0.382192	0.716438	0.382192
1	0	Italy	33	155	33	0.0890411	0.423288	0.0890411
1	0	Italy	198	320	198	0.541096	0.875342	0.541096
1	1	Italy	125	247	125	0.341096	0.675342	0.341096
1	0	Italy	8	130	8	0.0205479	0.354795	0.0205479
1	0	Italy	42	164	42	0.113699	0.447945	0.113699
1	1	Italy	355	112	355	0.971233	0.305479	0.971233
1	1	Italy	42	164	42	0.113699	0.447945	0.113699
1	0	Italy	126	248	126	0.343836	0.678082	0.343836
1	0	Italy	208	330	208	0.568493	0.90274	0.568493
1	0	Italy	329	86	329	0.9	0.234247	0.9
1	0	Italy	140	262	140	0.382192	0.716438	0.382192
1	0	Italy	318	75	318	0.869863	0.20411	0.869863
1	1	Italy	128	250	128	0.349315	0.683562	0.349315
1	1	Italy	330	87	330	0.90274	0.236986	0.90274
1	1	Italy	155	277	155	0.423288	0.757534	0.423288
1	0	Italy	243	0	243	0.664384	-0.00136986	0.664384
1	0	Italy	171	293	171	0.467123	0.80137	0.467123
1	0	Italy	200	322	200	0.546575	0.880822	0.546575
1	0	Italy	32	154	32	0.0863014	0.420548	0.0863014
1	0	Italy	247	4	247	0.675342	0.00958904	0.675342
1	0	Italy	198	320	198	0.541096	0.875342	0.541096
1	1	Italy	17	139	17	0.0452055	0.379452	0.0452055
1	0	Italy	233	355	233	0.636986	0.971233	0.636986
1	1	Italy	131	253	131	0.357534	0.691781	0.357534
1	0	Italy	177	299	177	0.483562	0.817808	0.483562
1	0	Italy	59	181	59	0.160274	0.494521	0.160274
1	0	Italy	256	13	256	0.7	0.0342466	0.7
1	0	Italy	282	39	282	0.771233	0.105479	0.771233
1	1	Italy	249	6	249	0.680822	0.0150685	0.680822
1	1	Italy	66	188	66	0.179452	0.513699	0.179452
1	1	Italy	111	233	111	0.30274	0.636986	0.30274
1	1	Italy	285	42	285	0.779452	0.113699	0.779452
1	0	Italy	69	191	69	0.187671	0.521918	0.187671
1	1	Italy	128	250	128	0.349315	0.683562	0.349315
1	1	Italy	272	29	272	0.743836	0.0780822	0.743836
1	0	Italy	44	166	44	0.119178	0.453425	0.119178
1	0	Italy	34	156	34	0.0917808	0.426027	0.0917808
1	1	Italy	306	63	306	0.836986	0.171233	0.836986
1	0	Italy	248	5	248	0.678082	0.0123288	0.678082
1	0	Italy	179	301	179	0.489041	0.823288	0.489041
1	0	Italy	329	86	329	0.9	0.234247	0.9
1	0	Italy	39	161	39	0.105479	0.439726	0.105479
1	1	Italy	28	150	28	0.0753425	0.409589	0.0753425
1	0	Italy	111	233	111	0.30274	0.636986	0.30274
1	0	Italy	49	171	49	0.132877	0.467123	0.132877
1	0	Italy	212	334	212	0.579452	0.913699	0.579452
1	0	Italy	142	264	142	0.387671	0.721918	0.387671
1	0	Italy	282	39	282	0.771233	0.105479	0.771233
1	0	Italy	52	174	52	0.141096	0.475342	0.141096
1	1	Italy	122	244	122	0.332877	0.667123	0.332877
1	0	Italy	162	284	162	0.442466	0.776712	0.442466
1	0	Italy	294	51	294	0.80411	0.138356	0.80411
1	1	Italy	172	294	172	0.469863	0.80411	0.469863
1	0	Italy	145	267	145	0.39589	0.730137	0.39589
1	0	Italy	71	193	71	0.193151	0.527397	0.193151
1	1	Italy	5	127	5	0.0123288	0.346575	0.0123288
1	1	Italy	61	183	61	0.165753	0.5	0.165753
1	1	Italy	304	61	304	0.831507	0.165753	0.831507
1	1	Italy	118	240	118	0.321918	0.656164	0.321918
1	0	Italy	137	259	137	0.373973	0.708219	0.373973
1	1	Italy	333	90	333	0.910959	0.245205	0.910959
1	1	Italy	49	171	49	0.132877	0.467123	0.132877
1	1	Italy	188	310	188	0.513699	0.847945	0.513699
1	0	Italy	22	144	22	0.0589041	0.393151	0.0589041
1	0	Italy	216	338	216	0.590411	0.924658	0.590411
1	1	Italy	13	135	13	0.0342466	0.368493	0.0342466
1	1	Italy	268	25	268	0.732877	0.0671233	0.732877
1	1	Italy	244	1	244	0.667123	0.00136986	0.667123
1	1	Italy	185	307	185	0.505479	0.839726	0.505479
1	1	Italy	62	184	62	0.168493	0.50274	0.168493
1	1	Italy	11	133	11	0.0287671	0.363014	0.0287671
1	0	Italy	341	98	341	0.932877	0.267123	0.932877
1	0	Italy	55	177	55	0.149315	0.483562	0.149315
1	0	Italy	38	160	38	0.10274	0.436986	0.10274
1	1	Italy	273	30	273	0.746575	0.0808219	0.746575
1	1	Italy	130	252	130	0.354795	0.689041	0.354795
1	0	Italy	123	245	123	0.335616	0.669863	0.335616
1	0	Italy	178	300	178	0.486301	0.820548	0.486301
1	0	Italy	121	243	121	0.330137	0.664384	0.330137
1	0	Italy	250	7	250	0.683562	0.0178082	0.683562
1	1	Italy	211	333	211	0.576712	0.910959	0.576712
1	1	Italy	188	310	188	0.513699	0.847945	0.513699
1	1	Italy	242	364	242	0.661644	0.99589	0.661644
1	1	Italy	181	303	181	0.494521	0.828767	0.494521
1	0	Italy	138	260	138	0.376712	0.710959	0.376712
1	1	Italy	52	174	52	0.141096	0.475342	0.141096
1	1	Italy	27	149	27	0.0726027	0.406849	0.0726027
1	0	Italy	39	161	39	0.105479	0.439726	0.105479
1	0	Italy	71	193	71	0.193151	0.527397	0.193151
1	0	Italy	313	70	313	0.856164	0.190411	0.856164
1	1	Italy	115	237	115	0.313699	0.647945	0.313699
1	0	Italy	184	306	184	0.50274	0.836986	0.50274
1	1	Italy	234	356	234	0.639726	0.973973	0.639726
1	1	Italy	3	125	3	0.00684932	0.341096	0.00684932
1	1	Italy	317	74	317	0.867123	0.20137	0.867123
1	1	Italy	17	139	17	0.0452055	0.379452	0.0452055
1	1	Italy	74	196	74	0.20137	0.535616	0.20137
1	0	Italy	231	353	231	0.631507	0.965753	0.631507
1	1	Italy	299	56	299	0.817808	0.152055	0.817808
1	0	Italy	108	230	108	0.294521	0.628767	0.294521
1	0	Italy	62	184	62	0.168493	0.50274	0.168493
1	0	Italy	161	283	161	0.439726	0.773973	0.439726
1	0	Italy	124	246	124	0.338356	0.672603	0.338356
1	0	Italy	180	302	180	0.491781	0.826027	0.491781
1	0	Italy	44	166	44	0.119178	0.453425	0.119178
1	0	Italy	155	277	155	0.423288	0.757534	0.423288
1	0	Italy	207	329	207	0.565753	0.9	0.565753
1	0	Italy	76	198	76	0.206849	0.541096	0.206849
1	1	Italy	270	27	270	0.738356	0.0726027	0.738356
1	0	Italy	166	288	166	0.453425	0.787671	0.453425
1	0	Italy	60	182	60	0.163014	0.49726	0.163014
1	0	Italy	318	75	318	0.869863	0.20411	0.869863
1	1	Italy	205	327	205	0.560274	0.894521	0.560274
1	0	Italy	54	176	54	0.146575	0.480822	0.146575
1	0	Italy	18	140	18	0.0479452	0.382192	0.0479452
1	0	Italy	275	32	275	0.752055	0.0863014	0.752055
1	0	Italy	76	198	76	0.206849	0.541096	0.206849
1	0	Italy	147	269	147	0.40137	0.735616	0.40137
1	1	Italy	70	192	70	0.190411	0.524658	0.190411
1	0	Italy	140	262	140	0.382192	0.716438	0.382192
1	0	Italy	215	337	215	0.587671	0.921918	0.587671
1	0	Italy	165	287	165	0.450685	0.784932	0.450685
1	1	Italy	303	60	303	0.828767	0.163014	0.828767
1	1	Italy	84	206	84	0.228767	0.563014	0.228767
1	1	Italy	85	207	85	0.231507	0.565753	0.231507
1	1	Italy	300	57	300	0.820548	0.154795	0.820548
1	1	Italy	310	67	310	0.847945	0.182192	0.847945
1	1	Italy	210	332	210	0.573973	0.908219	0.573973
1	1	Italy	292	49	292	0.79863	0.132877	0.79863
1	1	Italy	110	232	110	0.3	0.634247	0.3
1	0	Italy	229	351	229	0.626027	0.960274	0.626027
1	1	Italy	11	133	11	0.0287671	0.363014	0.0287671
1	0	Italy	323	80	323	0.883562	0.217808	0.883562
1	1	Italy	147	269	147	0.40137	0.735616	0.40137
1	0	Italy	161	283	161	0.439726	0.773973	0.439726
1	0	Italy	33	155	33	0.0890411	0.423288	0.0890411
1	1	Italy	17	139	17	0.0452055	0.379452	0.0452055
1	1	Italy	335	92	335	0.916438	0.250685	0.916438
1	0	Italy	59	181	59	0.160274	0.494521	0.160274
1	0	Italy	37	159	37	0.1	0.434247	0.1
1	1	Italy	193	315	193	0.527397	0.861644	0.527397
1	0	Italy	206	328	206	0.563014	0.89726	0.563014
1	0	Italy	196	318	196	0.535616	0.869863	0.535616
1	0	Italy	106	228	106	0.289041	0.623288	0.289041
1	0	Italy	251	8	251	0.686301	0.0205479	0.686301
1	0	Italy	102	224	102	0.278082	0.612329	0.278082
1	0	Italy	3	125	3	0.00684932	0.341096	0.00684932
1	0	Italy	22	144	22	0.0589041	0.393151	0.0589041
1	0	Italy	24	146	24	0.0643836	0.39863	0.0643836
1	0	Italy	262	19	262	0.716438	0.0506849	0.716438
1	0	Italy	33	155	33	0.0890411	0.423288	0.0890411
1	1	Italy	268	25	268	0.732877	0.0671233	0.732877
1	0	Italy	134	256	134	0.365753	0.7	0.365753
1	1	Italy	252	9	252	0.689041	0.0232877	0.689041
1	0	Italy	112	234	112	0.305479	0.639726	0.305479
1	1	Italy	171	293	171	0.467123	0.80137	0.467123
1	1	Italy	339	96	339	0.927397	0.261644	0.927397
1	0	Italy	30	152	30	0.0808219	0.415068	0.0808219
1	0	Italy	268	25	268	0.732877	0.0671233	0.732877
1	1	Italy	31	153	31	0.0835616	0.417808	0.0835616
1	0	Italy	42	164	42	0.113699	0.447945	0.113699
1	0	Italy	42	164	42	0.113699	0.447945	0.113699
1	0	Italy	203	325	203	0.554795	0.889041	0.554795
1	1	Italy	242	364	242	0.661644	0.99589	0.661644
1	1	Italy	193	315	193	0.527397	0.861644	0.527397
1	0	Italy	57	179	57	0.154795	0.489041	0.154795
1	0	Italy	282	39	282	0.771233	0.105479	0.771233
1	1	Italy	76	198	76	0.206849	0.541096	0.206849
1	1	Italy	316	73	316	0.864384	0.19863	0.864384
1	1	Italy	109	231	109	0.29726	0.631507	0.29726
1	1	Italy	170	292	170	0.464384	0.79863	0.464384
1	1	Italy	143	265	143	0.390411	0.724658	0.390411
1	1	Italy	24	146	24	0.0643836	0.39863	0.0643836
1	1	Italy	65	187	65	0.176712	0.510959	0.176712
1	1	Italy	231	353	231	0.631507	0.965753	0.631507
1	0	Italy	168	290	168	0.458904	0.793151	0.458904
1	1	Italy	217	339	217	0.593151	0.927397	0.593151
1	1	Italy	20	142	20	0.0534247	0.387671	0.0534247
1	1	Italy	41	163	41	0.110959	0.445205	0.110959
1	1	Italy	215	337	215	0.587671	0.921918	0.587671
1	1	Italy	218	340	218	0.59589	0.930137	0.59589
1	0	Italy	225	347	225	0.615068	0.949315	0.615068
1	1	Italy	319	76	319	0.872603	0.206849	0.872603
1	1	Italy	93	215	93	0.253425	0.587671	0.253425
1	1	Italy	213	335	213	0.582192	0.916438	0.582192
1	1	Italy	104	226	104	0.283562	0.617808	0.283562
1	1	Italy	147	269	147	0.40137	0.735616	0.40137
1	1	Italy	177	299	177	0.483562	0.817808	0.483562
1	1	Italy	209	331	209	0.571233	0.905479	0.571233
1	1	Italy	206	328	206	0.563014	0.89726	0.563014
1	0	Italy	69	191	69	0.187671	0.521918	0.187671
1	1	Italy	89	211	89	0.242466	0.576712	0.242466
1	1	Italy	264	21	264	0.721918	0.0561644	0.721918
1	0	Italy	24	146	24	0.0643836	0.39863	0.0643836
1	1	Italy	41	163	41	0.110959	0.445205	0.110959
1	1	Italy	27	149	27	0.0726027	0.406849	0.0726027
1	0	Italy	145	267	145	0.39589	0.730137	0.39589
1	1	Italy	176	298	176	0.480822	0.815068	0.480822
1	1	Italy	84	206	84	0.228767	0.563014	0.228767
1	1	Italy	86	208	86	0.234247	0.568493	0.234247
1	1	Italy	187	309	187	0.510959	0.845205	0.510959
1	1	Italy	126	248	126	0.343836	0.678082	0.343836
1	1	Italy	162	284	162	0.442466	0.776712	0.442466
1	1	Italy	110	232	110	0.3	0.634247	0.3
1	1	Italy	177	299	177	0.483562	0.817808	0.483562
1	1	Italy	51	173	51	0.138356	0.472603	0.138356
1	1	Italy	272	29	272	0.743836	0.0780822	0.743836
1	1	Italy	268	25	268	0.732877	0.0671233	0.732877
1	1	Italy	298	55	298	0.815068	0.149315	0.815068
1	1	Italy	211	333	211	0.576712	0.910959	0.576712
1	0	Italy	309	66	309	0.845205	0.179452	0.845205
1	1	Italy	14	136	14	0.0369863	0.371233	0.0369863
1	0	Italy	5	127	5	0.0123288	0.346575	0.0123288
1	1	Italy	162	284	162	0.442466	0.776712	0.442466
1	1	Italy	71	193	71	0.193151	0.527397	0.193151
1	1	Italy	354	111	354	0.968493	0.30274	0.968493
1	0	Italy	272	29	272	0.743836	0.0780822	0.743836
1	0	Italy	93	215	93	0.253425	0.587671	0.253425
1	1	Italy	129	251	129	0.352055	0.686301	0.352055
1	0	Italy	4	126	4	0.00958904	0.343836	0.00958904
1	1	Italy	251	8	251	0.686301	0.0205479	0.686301
1	0	Italy	20	142	20	0.0534247	0.387671	0.0534247
1	0	Italy	139	261	139	0.379452	0.713699	0.379452
1	1	Italy	111	233	111	0.30274	0.636986	0.30274
1	1	Italy	195	317	195	0.532877	0.867123	0.532877
1	0	Italy	109	231	231	0.29726	0.631507	0.631507
1	0	Italy	142	264	142	0.387671	0.721918	0.387671
1	1	Italy	77	199	77	0.209589	0.543836	0.209589
1	1	Italy	162	284	162	0.442466	0.776712	0.442466
1	0	Italy	225	347	225	0.615068	0.949315	0.615068
1	0	Italy	160	282	160	0.436986	0.771233	0.436986
1	1	Italy	143	265	143	0.390411	0.724658	0.390411
1	1	Italy	134	256	134	0.365753	0.7	0.365753
1	0	Italy	59	181	59	0.160274	0.494521	0.160274
1	1	Italy	24	146	24	0.0643836	0.39863	0.0643836
1	1	Italy	81	203	81	0.220548	0.554795	0.220548
1	1	Italy	198	320	198	0.541096	0.875342	0.541096
1	0	Italy	268	25	268	0.732877	0.0671233	0.732877
1	1	Italy	92	214	92	0.250685	0.584932	0.250685
1	0	Italy	358	115	358	0.979452	0.313699	0.979452
1	1	Italy	204	326	204	0.557534	0.891781	0.557534
1	1	Italy	364	121	364	0.99589	0.330137	0.99589
1	1	Italy	29	151	29	0.0780822	0.412329	0.0780822
1	0	Italy	329	86	329	0.9	0.234247	0.9
1	0	Italy	26	148	26	0.069863	0.40411	0.069863
1	1	Italy	248	5	248	0.678082	0.0123288	0.678082
1	0	Italy	46	168	46	0.124658	0.458904	0.124658
1	1	Italy	255	12	255	0.69726	0.0315068	0.69726
1	0	Italy	192	314	192	0.524658	0.858904	0.524658
1	0	Italy	52	174	52	0.141096	0.475342	0.141096
1	0	Italy	339	96	339	0.927397	0.261644	0.927397
1	1	Italy	118	240	118	0.321918	0.656164	0.321918
1	0	Italy	130	252	130	0.354795	0.689041	0.354795
1	0	Italy	127	249	127	0.346575	0.680822	0.346575
1	0	Italy	306	63	306	0.836986	0.171233	0.836986
1	0	Italy	336	93	336	0.919178	0.253425	0.919178
1	0	Italy	91	213	91	0.247945	0.582192	0.247945
1	0	Italy	144	266	144	0.393151	0.727397	0.393151
1	0	Italy	151	273	151	0.412329	0.746575	0.412329
1	0	Italy	19	141	19	0.0506849	0.384932	0.0506849
1	0	Italy	188	310	188	0.513699	0.847945	0.513699
1	0	Italy	58	180	58	0.157534	0.491781	0.157534
1	1	Italy	82	204	82	0.223288	0.557534	0.223288
1	1	Italy	151	273	151	0.412329	0.746575	0.412329
1	0	Italy	177	299	177	0.483562	0.817808	0.483562
1	1	Italy	233	355	233	0.636986	0.971233	0.636986
1	0	Italy	57	179	57	0.154795	0.489041	0.154795
1	0	Italy	64	186	64	0.173973	0.508219	0.173973
1	0	Italy	212	334	212	0.579452	0.913699	0.579452
1	0	Italy	207	329	207	0.565753	0.9	0.565753
1	1	Italy	298	55	298	0.815068	0.149315	0.815068
1	0	Italy	353	110	353	0.965753	0.3	0.965753
1	0	Italy	184	306	184	0.50274	0.836986	0.50274
1	0	Italy	114	236	114	0.310959	0.645205	0.310959
1	0	Italy	126	248	126	0.343836	0.678082	0.343836
1	0	Italy	74	196	74	0.20137	0.535616	0.20137
1	0	Italy	217	339	217	0.593151	0.927397	0.593151
1	0	Italy	223	345	223	0.609589	0.943836	0.609589
1	0	Italy	5	127	5	0.0123288	0.346575	0.0123288
1	0	Italy	198	320	198	0.541096	0.875342	0.541096
1	0	Italy	353	110	353	0.965753	0.3	0.965753
1	0	Italy	8	130	8	0.0205479	0.354795	0.0205479
2	1	Italy	150	272	150	0.409589	0.743836	0.409589
2	1	Italy	12	134	12	0.0315068	0.365753	0.0315068
2	0	Italy	26	148	26	0.069863	0.40411	0.069863
2	1	Italy	92	214	92	0.250685	0.584932	0.250685
2	1	Italy	259	16	259	0.708219	0.0424658	0.708219
2	1	Italy	305	62	305	0.834247	0.168493	0.834247
2	0	Italy	182	304	182	0.49726	0.831507	0.49726
2	1	Italy	241	363	241	0.658904	0.993151	0.658904
2	1	Italy	270	27	270	0.738356	0.0726027	0.738356
2	1	Italy	109	231	109	0.29726	0.631507	0.29726
2	1	Italy	24	146	24	0.0643836	0.39863	0.0643836
2	1	Italy	174	296	174	0.475342	0.809589	0.475342
2	0	Italy	313	70	313	0.856164	0.190411	0.856164
2	1	Italy	273	30	273	0.746575	0.0808219	0.746575
2	1	Italy	214	336	214	0.584932	0.919178	0.584932
2	1	Italy	159	281	159	0.434247	0.768493	0.434247
2	1	Italy	186	308	186	0.508219	0.842466	0.508219
2	1	Italy	225	347	225	0.615068	0.949315	0.615068
2	0	Italy	353	110	353	0.965753	0.3	0.965753
2	1	Italy	248	5	248	0.678082	0.0123288	0.678082
2	1	Italy	235	357	235	0.642466	0.976712	0.642466
2	1	Italy	212	334	212	0.579452	0.913699	0.579452
2	1	Italy	100	222	100	0.272603	0.606849	0.272603
2	0	Italy	293	50	293	0.80137	0.135616	0.80137
2	1	Italy	279	36	279	0.763014	0.0972603	0.763014
2	0	Italy	334	91	334	0.913699	0.247945	0.913699
2	1	Italy	313	70	313	0.856164	0.190411	0.856164
2	1	Italy	118	240	118	0.321918	0.656164	0.321918
2	1	Italy	197	319	197	0.538356	0.872603	0.538356
2	1	Italy	137	259	137	0.373973	0.708219	0.373973
2	1	Italy	72	194	72	0.19589	0.530137	0.19589
2	1	Italy	161	283	161	0.439726	0.773973	0.439726
2	1	Italy	130	252	130	0.354795	0.689041	0.354795
2	1	Italy	63	185	63	0.171233	0.505479	0.171233
2	1	Italy	114	236	114	0.310959	0.645205	0.310959
2	1	Italy	87	209	87	0.236986	0.571233	0.236986
2	1	Italy	116	238	116	0.316438	0.650685	0.316438
2	1	Italy	11	133	11	0.0287671	0.363014	0.0287671
2	1	Italy	11	133	11	0.0287671	0.363014	0.0287671
2	1	Italy	169	291	169	0.461644	0.79589	0.461644
2	1	Italy	38	160	38	0.10274	0.436986	0.10274
2	0	Italy	276	33	276	0.754795	0.0890411	0.754795
2	1	Italy	335	92	335	0.916438	0.250685	0.916438
2	1	Italy	45	167	45	0.121918	0.456164	0.121918
2	0	Italy	10	132	10	0.0260274	0.360274	0.0260274
2	0	Italy	50	172	50	0.135616	0.469863	0.135616
2	1	Italy	3	125	3	0.00684932	0.341096	0.00684932
2	1	Italy	171	293	171	0.467123	0.80137	0.467123
2	1	Italy	261	18	261	0.713699	0.0479452	0.713699
2	0	Italy	284	41	284	0.776712	0.110959	0.776712
2	1	Italy	122	244	122	0.332877	0.667123	0.332877
2	1	Italy	191	313	191	0.521918	0.856164	0.521918
2	1	Italy	85	207	85	0.231507	0.565753	0.231507
2	1	Italy	1	123	1	0.00136986	0.335616	0.00136986
2	0	Italy	230	352	230	0.628767	0.963014	0.628767
2	1	Italy	249	6	249	0.680822	0.0150685	0.680822
2	0	Italy	25	147	25	0.0671233	0.40137	0.0671233
2	0	Italy	176	298	176	0.480822	0.815068	0.480822
2	1	Italy	346	103	346	0.946575	0.280822	0.946575
2	0	Italy	86	208	86	0.234247	0.568493	0.234247
2	0	Italy	146	268	146	0.39863	0.732877	0.39863
2	0	Italy	227	349	227	0.620548	0.954795	0.620548
2	1	Italy	7	129	7	0.0178082	0.352055	0.0178082
2	1	Italy	252	9	252	0.689041	0.0232877	0.689041
2	0	Italy	110	232	110	0.3	0.634247	0.3
2	1	Italy	127	249	127	0.346575	0.680822	0.346575
2	1	Italy	43	165	43	0.116438	0.450685	0.116438
2	1	Italy	77	199	77	0.209589	0.543836	0.209589
2	0	Italy	201	323	201	0.549315	0.883562	0.549315
2	0	Italy	82	204	82	0.223288	0.557534	0.223288
2	1	Italy	85	207	85	0.231507	0.565753	0.231507
2	1	Italy	183	305	183	0.5	0.834247	0.5
2	1	Italy	239	361	239	0.653425	0.987671	0.653425
2	1	Italy	167	289	167	0.456164	0.790411	0.456164
2	1	Italy	68	190	68	0.184932	0.519178	0.184932
2	0	Italy	50	172	50	0.135616	0.469863	0.135616
2	1	Italy	44	166	44	0.119178	0.453425	0.119178
2	1	Italy	249	6	249	0.680822	0.0150685	0.680822
2	1	Italy	238	360	238	0.650685	0.984932	0.650685
2	0	Italy	97	219	97	0.264384	0.59863	0.264384
2	0	Italy	5	127	5	0.0123288	0.346575	0.0123288
2	1	Italy	62	184	62	0.168493	0.50274	0.168493
2	1	Italy	284	41	284	0.776712	0.110959	0.776712
2	1	Italy	288	45	288	0.787671	0.121918	0.787671
2	1	Italy	205	327	205	0.560274	0.894521	0.560274
2	1	Italy	143	265	143	0.390411	0.724658	0.390411
2	1	Italy	201	323	201	0.549315	0.883562	0.549315
2	0	Italy	267	24	267	0.730137	0.0643836	0.730137
2	0	Italy	105	227	105	0.286301	0.620548	0.286301
2	1	Italy	329	86	329	0.9	0.234247	0.9
2	0	Italy	238	360	238	0.650685	0.984932	0.650685
2	1	Italy	330	87	330	0.90274	0.236986	0.90274
2	1	Italy	78	200	78	0.212329	0.546575	0.212329
2	1	Italy	48	170	48	0.130137	0.464384	0.130137
2	0	Italy	26	148	26	0.069863	0.40411	0.069863
2	1	Italy	13	135	13	0.0342466	0.368493	0.0342466
2	1	Italy	36	158	36	0.0972603	0.431507	0.0972603
2	1	Italy	89	211	89	0.242466	0.576712	0.242466
2	1	Italy	26	148	26	0.069863	0.40411	0.069863
2	0	Italy	89	211	89	0.242466	0.576712	0.242466
2	0	Italy	57	179	57	0.154795	0.489041	0.154795
2	1	Italy	302	59	302	0.826027	0.160274	0.826027
2	1	Italy	70	192	70	0.190411	0.524658	0.190411
2	0	Italy	7	129	7	0.0178082	0.352055	0.0178082
2	1	Italy	179	301	179	0.489041	0.823288	0.489041
2	1	Italy	267	24	267	0.730137	0.0643836	0.730137
2	1	Italy	230	352	230	0.628767	0.963014	0.628767
2	1	Italy	168	290	168	0.458904	0.793151	0.458904
2	1	Italy	268	25	268	0.732877	0.0671233	0.732877
2	0	Italy	288	45	288	0.787671	0.121918	0.787671
2	1	Italy	126	248	126	0.343836	0.678082	0.343836
2	1	Italy	91	213	91	0.247945	0.582192	0.247945
2	1	Italy	64	186	64	0.173973	0.508219	0.173973
2	1	Italy	365	122	365	0.99863	0.332877	0.99863
2	0	Italy	131	253	131	0.357534	0.691781	0.357534
2	1	Italy	130	252	130	0.354795	0.689041	0.354795
2	0	Italy	69	191	69	0.187671	0.521918	0.187671
2	1	Italy	267	24	267	0.730137	0.0643836	0.730137
2	1	Italy	139	261	139	0.379452	0.713699	0.379452
2	0	Italy	259	16	259	0.708219	0.0424658	0.708219
2	1	Italy	50	172	50	0.135616	0.469863	0.135616
2	0	Italy	20	142	20	0.0534247	0.387671	0.0534247
2	0	Italy	318	75	318	0.869863	0.20411	0.869863
2	1	Italy	42	164	42	0.113699	0.447945	0.113699
2	1	Italy	170	292	170	0.464384	0.79863	0.464384
2	1	Italy	283	40	283	0.773973	0.108219	0.773973
2	1	Italy	102	224	102	0.278082	0.612329	0.278082
2	0	Italy	98	220	98	0.267123	0.60137	0.267123
2	1	Italy	189	311	189	0.516438	0.850685	0.516438
2	1	Italy	267	24	267	0.730137	0.0643836	0.730137
2	0	Italy	57	179	57	0.154795	0.489041	0.154795
2	1	Italy	47	169	47	0.127397	0.461644	0.127397
2	1	Italy	291	48	291	0.79589	0.130137	0.79589
2	1	Italy	127	249	127	0.346575	0.680822	0.346575
2	1	Italy	279	36	279	0.763014	0.0972603	0.763014
2	0	Italy	1	123	1	0.00136986	0.335616	0.00136986
2	1	Italy	205	327	205	0.560274	0.894521	0.560274
2	1	Italy	178	300	178	0.486301	0.820548	0.486301
2	0	Italy	42	164	42	0.113699	0.447945	0.113699
2	1	Italy	70	192	70	0.190411	0.524658	0.190411
2	0	Italy	342	99	342	0.935616	0.269863	0.935616
2	1	Italy	136	258	136	0.371233	0.705479	0.371233
2	1	Italy	100	222	100	0.272603	0.606849	0.272603
2	0	Italy	90	212	90	0.245205	0.579452	0.245205
2	1	Italy	92	214	92	0.250685	0.584932	0.250685
2	1	Italy	261	18	261	0.713699	0.0479452	0.713699
2	1	Italy	314	71	314	0.858904	0.193151	0.858904
2	1	Italy	184	306	184	0.50274	0.836986	0.50274
2	1	Italy	223	345	223	0.609589	0.943836	0.609589
2	1	Italy	64	186	64	0.173973	0.508219	0.173973
2	0	Italy	105	227	105	0.286301	0.620548	0.286301
2	1	Italy	76	198	76	0.206849	0.541096	0.206849
2	1	Italy	73	195	73	0.19863	0.532877	0.19863
2	1	Italy	311	68	311	0.850685	0.184932	0.850685
2	0	Italy	324	81	324	0.886301	0.220548	0.886301
2	1	Italy	141	263	141	0.384932	0.719178	0.384932
2	1	Italy	270	27	270	0.738356	0.0726027	0.738356
2	1	Italy	286	43	286	0.782192	0.116438	0.782192
2	0	Italy	198	320	198	0.541096	0.875342	0.541096
2	1	Italy	84	206	84	0.228767	0.563014	0.228767
2	1	Italy	232	354	232	0.634247	0.968493	0.634247
2	1	Italy	273	30	273	0.746575	0.0808219	0.746575
2	0	Italy	150	272	150	0.409589	0.743836	0.409589
2	0	Italy	66	188	66	0.179452	0.513699	0.179452
2	1	Italy	24	146	24	0.0643836	0.39863	0.0643836
2	1	Italy	51	173	51	0.138356	0.472603	0.138356
2	1	Italy	179	301	179	0.489041	0.823288	0.489041
2	1	Italy	268	25	268	0.732877	0.0671233	0.732877
2	1	Italy	46	168	46	0.124658	0.458904	0.124658
2	1	Italy	88	210	88	0.239726	0.573973	0.239726
2	1	Italy	207	329	207	0.565753	0.9	0.565753
2	1	Italy	82	204	82	0.223288	0.557534	0.223288
2	1	Italy	182	304	182	0.49726	0.831507	0.49726
2	1	Italy	180	302	180	0.491781	0.826027	0.491781
2	1	Italy	346	103	346	0.946575	0.280822	0.946575
2	0	Italy	216	338	216	0.590411	0.924658	0.590411
2	1	Italy	118	240	118	0.321918	0.656164	0.321918
2	1	Italy	321	78	321	0.878082	0.212329	0.878082
2	1	Italy	237	359	237	0.647945	0.982192	0.647945
2	1	Italy	64	186	64	0.173973	0.508219	0.173973
2	1	Italy	146	268	146	0.39863	0.732877	0.39863
2	1	Italy	228	350	228	0.623288	0.957534	0.623288
2	0	Italy	157	279	157	0.428767	0.763014	0.428767
2	1	Italy	146	268	146	0.39863	0.732877	0.39863
2	1	Italy	19	141	19	0.0506849	0.384932	0.0506849
2	1	Italy	222	344	222	0.606849	0.941096	0.606849
2	0	Italy	74	196	74	0.20137	0.535616	0.20137
2	1	Italy	76	198	76	0.206849	0.541096	0.206849
2	1	Italy	51	173	51	0.138356	0.472603	0.138356
2	1	Italy	267	24	267	0.730137	0.0643836	0.730137
2	1	Italy	342	99	342	0.935616	0.269863	0.935616
2	1	Italy	40	162	40	0.108219	0.442466	0.108219
2	0	Italy	107	229	107	0.291781	0.626027	0.291781
2	1	Italy	126	248	126	0.343836	0.678082	0.343836
2	0	Italy	310	67	310	0.847945	0.182192	0.847945
2	1	Italy	175	297	175	0.478082	0.812329	0.478082
2	1	Italy	242	364	242	0.661644	0.99589	0.661644
2	1	Italy	16	138	16	0.0424658	0.376712	0.0424658
2	1	Italy	123	245	123	0.335616	0.669863	0.335616
2	1	Italy	201	323	201	0.549315	0.883562	0.549315
2	1	Italy	355	112	355	0.971233	0.305479	0.971233
2	1	Italy	42	164	42	0.113699	0.447945	0.113699
2	1	Italy	225	347	225	0.615068	0.949315	0.615068
2	1	Italy	209	331	209	0.571233	0.905479	0.571233
2	1	Italy	265	22	265	0.724658	0.0589041	0.724658
2	1	Italy	110	232	110	0.3	0.634247	0.3
2	1	Italy	342	99	342	0.935616	0.269863	0.935616
2	1	Italy	42	164	42	0.113699	0.447945	0.113699
2	1	Italy	54	176	54	0.146575	0.480822	0.146575
2	0	Italy	211	333	211	0.576712	0.910959	0.576712
2	1	Italy	53	175	53	0.143836	0.478082	0.143836
2	1	Italy	198	320	198	0.541096	0.875342	0.541096
2	1	Italy	164	286	164	0.447945	0.782192	0.447945
2	1	Italy	111	233	111	0.30274	0.636986	0.30274
2	1	Italy	66	188	66	0.179452	0.513699	0.179452
2	1	Italy	130	252	130	0.354795	0.689041	0.354795
2	0	Italy	142	264	142	0.387671	0.721918	0.387671
2	1	Italy	234	356	234	0.639726	0.973973	0.639726
2	1	Italy	278	35	278	0.760274	0.0945205	0.760274
2	1	Italy	184	306	184	0.50274	0.836986	0.50274
2	0	Italy	43	165	43	0.116438	0.450685	0.116438
2	1	Italy	274	31	274	0.749315	0.0835616	0.749315
2	1	Italy	171	293	171	0.467123	0.80137	0.467123
2	1	Italy	256	13	256	0.7	0.0342466	0.7
2	1	Italy	311	68	311	0.850685	0.184932	0.850685
2	1	Italy	13	135	13	0.0342466	0.368493	0.0342466
2	0	Italy	226	348	226	0.617808	0.952055	0.617808
2	0	Italy	144	266	144	0.393151	0.727397	0.393151
[truncated: 4,627 more rows]

## Sheet: Full variables
Idx	ClubNo	CountryNo	Tier	Dom	HasDateofBirth	League	Number	Name	Nat	Pos	Height	Weight	DateOfBirth	BirthPlace	PreviousOrNewClub	Club	ClubRanking	Founded	StillWithClub	Manager	ManNat	Ground	Capacity	Day	Month	Year	Leap	DayNoJan	DayNoSep	DayNoDual	tBJan	tBSep	tBDual	Age1Aug2016	LeapUK
1	1	1	1	0	1	France	1	Denis_Petric	SRB	G	1.86	80	32287	Ljubljana	Troyes	Angers	9	1919	1	Stéphane_Moulin	FRA	Stade_Jean-Bouin	17000	24	5	1988	1	144	266	144	0.393151	0.727397	0.393151	28.1889	1
2	1	1	1	1	1	France	3	Yoann_Andreu	FRA	D	1.75	64	32631	Bourg_en_Bresse	Gazélec_Ajaccio	Angers	9	1919	1	Stéphane_Moulin	FRA	Stade_Jean-Bouin	17000	3	5	1989	0	123	245	123	0.335616	0.669863	0.335616	27.2471	0
3	1	1	1	0	1	France	4	Mateo_Pavlović	CRO	D	1.96	88	33033	Mostar	Werder_Bremen	Angers	9	1919	1	Stéphane_Moulin	FRA	Stade_Jean-Bouin	17000	9	6	1990	0	160	282	160	0.436986	0.771233	0.436986	26.1465	0
4	1	1	1	1	1	France	5	Thomas_Mangani	FRA	M	1.82	79	31896	Carpentras	Chievo_Verona	Angers	9	1919	1	Stéphane_Moulin	FRA	Stade_Jean-Bouin	17000	29	4	1987	0	119	241	119	0.324658	0.658904	0.324658	29.2594	0
5	1	1	1	1	1	France	6	Grégory_Bourillon	FRA	M	1.87	74	30864	Laval	Reims	Angers	9	1919	1	Stéphane_Moulin	FRA	Stade_Jean-Bouin	17000	1	7	1984	1	182	304	182	0.49726	0.831507	0.49726	32.0849	1
6	1	1	1	1	1	France	7	Karl_Toko_Ekambi	FRA	F	1.83	70	33861	Paris	Sochaux	Angers	9	1919	1	Stéphane_Moulin	FRA	Stade_Jean-Bouin	17000	14	9	1992	1	257	14	257	0.70274	0.0369863	0.70274	23.8795	0
7	1	1	1	0	1	France	8	Ismaël_Traoré	CIV	D	1.85	75	31642	Paris	Brest	Angers	9	1919	1	Stéphane_Moulin	FRA	Stade_Jean-Bouin	17000	18	8	1986	0	230	352	230	0.628767	0.963014	0.628767	29.9548	0
8	1	1	1	0	1	France	9	Famara_Diedhiou	SEN	F	1.89	80	33953	Saint-Louis	Clermont	Angers	9	1919	1	Stéphane_Moulin	FRA	Stade_Jean-Bouin	17000	15	12	1992	1	349	106	349	0.954795	0.289041	0.954795	23.6277	0
9	1	1	1	1	1	France	10	Gilles_Sunu	FRA	M	1.8	70	33327	Châteauroux	Évian_TG	Angers	9	1919	1	Stéphane_Moulin	FRA	Stade_Jean-Bouin	17000	30	3	1991	0	89	211	89	0.242466	0.576712	0.242466	25.3415	0
10	1	1	1	0	1	France	11	Dickson_Nwakaeme	NGA	F	1.87	85	31523	Lagos	Pahang	Angers	9	1919	1	Stéphane_Moulin	FRA	Stade_Jean-Bouin	17000	21	4	1986	0	111	233	111	0.30274	0.636986	0.30274	30.2806	0
11	1	1	1	1	1	France	12	Yoane_Wissa	FRA	D	1.8	75	35311	Épinay-sous-Sénart	Châteauroux	Angers	9	1919	1	Stéphane_Moulin	FRA	Stade_Jean-Bouin	17000	3	9	1996	1	246	3	246	0.672603	0.00684932	0.672603	19.9097	0
12	1	1	1	1	1	France	14	Billy_Ketkeophomphone	FRA	F	1.8	69	32956	Champigny-sur-Marne	Tours	Angers	9	1919	1	Stéphane_Moulin	FRA	Stade_Jean-Bouin	17000	24	3	1990	0	83	205	83	0.226027	0.560274	0.226027	26.3573	0
13	1	1	1	1	1	France	15	Pierrick_Capelle	FRA	M	1.8	71	31882	Lesquin	Clermont	Angers	9	1919	1	Stéphane_Moulin	FRA	Stade_Jean-Bouin	17000	15	4	1987	0	105	227	105	0.286301	0.620548	0.286301	29.2977	0
14	1	1	1	1	1	France	16	Mathieu_Michel	FRA	G	1.88	82	33485	Nîmes	Nîmes	Angers	9	1919	1	Stéphane_Moulin	FRA	Stade_Jean-Bouin	17000	4	9	1991	0	247	4	247	0.675342	0.00958904	0.675342	24.909	1
15	1	1	1	0	1	France	17	Cheick_Ndoye	SEN	M	1.9	88	31500	Rufisque	Créteil	Angers	9	1919	1	Stéphane_Moulin	FRA	Stade_Jean-Bouin	17000	29	3	1986	0	88	210	88	0.239726	0.573973	0.239726	30.3436	0
16	1	1	1	1	1	France	18	Baptiste_Santamaria	FRA	M	1.8	70	34767	Bourges	Tours	Angers	9	1919	1	Stéphane_Moulin	FRA	Stade_Jean-Bouin	17000	9	3	1995	0	68	190	68	0.184932	0.519178	0.184932	21.399	0
17	1	1	1	1	1	France	19	Nicolas_Pépé	FRA	F	1.78	68	34848	Mantes-la-Jolie	None	Angers	9	1919	1	Stéphane_Moulin	FRA	Stade_Jean-Bouin	17000	29	5	1995	0	149	271	149	0.406849	0.741096	0.406849	21.1773	0
18	1	1	1	1	1	France	20	Flavien_Tait	FRA	M	1.75	70	34002	Longjumeau	Châteauroux	Angers	9	1919	1	Stéphane_Moulin	FRA	Stade_Jean-Bouin	17000	2	2	1993	0	33	155	33	0.0890411	0.423288	0.0890411	23.4935	0
19	1	1	1	1	1	France	21	Pablo_Martínez	FRA	D	1.8	78	32560	Martigues	Gazélec_Ajaccio	Angers	9	1919	1	Stéphane_Moulin	FRA	Stade_Jean-Bouin	17000	21	2	1989	0	52	174	52	0.141096	0.475342	0.141096	27.4415	0
20	1	1	1	0	1	France	23	Jamel_Saihi	TUN	M	1.81	73	31804	Montpellier	Montpellier	Angers	9	1919	1	Stéphane_Moulin	FRA	Stade_Jean-Bouin	17000	27	1	1987	0	27	149	27	0.0726027	0.406849	0.0726027	29.5113	0
21	1	1	1	1	1	France	24	Romain_Thomas	FRA	D	1.93	84	32306	Landerneau	Carquefou	Angers	9	1919	1	Stéphane_Moulin	FRA	Stade_Jean-Bouin	17000	12	6	1988	1	163	285	163	0.445205	0.779452	0.445205	28.1369	1
22	1	1	1	0	1	France	26	Mehdi_Jean_Tahrat	ALG	D	1.93	84	32897	Meudon	Red_Star	Angers	9	1919	1	Stéphane_Moulin	FRA	Stade_Jean-Bouin	17000	24	1	1990	0	24	146	24	0.0643836	0.39863	0.0643836	26.5188	0
23	1	1	1	0	1	France	27	Férébory_Dore	CGO	F	1.94	81	32894	Brazzaville	Botev_Plovdiv	Angers	9	1919	1	Stéphane_Moulin	FRA	Stade_Jean-Bouin	17000	21	1	1990	0	21	143	21	0.0561644	0.390411	0.0561644	26.527	0
24	1	1	1	1	1	France	29	Vincent_Manceau	FRA	D	1.74	65	32699	Angers	None	Angers	9	1919	1	Stéphane_Moulin	FRA	Stade_Jean-Bouin	17000	10	7	1989	0	191	313	191	0.521918	0.856164	0.521918	27.0609	0
25	1	1	1	1	1	France	30	Alexandre_Letellier	FRA	G	1.91	81	33218	Paris	Paris_St-Germain	Angers	9	1919	1	Stéphane_Moulin	FRA	Stade_Jean-Bouin	17000	11	12	1990	0	345	102	345	0.943836	0.278082	0.943836	25.64	0
26	1	1	1	1	1	France	40	Anthony_Mandrea	FRA	G	1.86	78	35424	Grasse	Nice	Angers	9	1919	1	Stéphane_Moulin	FRA	Stade_Jean-Bouin	17000	25	12	1996	1	359	116	359	0.982192	0.316438	0.982192	19.6003	0
27	1	1	1	1	1	France	28	Romain_Saïss	FRA	M	1.9	76	32958	Bourg-de-Péage	Wolverhampton_W	Angers	9	1919	0	Stéphane_Moulin	FRA	Stade_Jean-Bouin	17000	26	3	1990	0	85	207	85	0.231507	0.565753	0.231507	26.3518	0
28	1	1	1	1	1	France	25	Aïssa_Laïdouni	FRA	D	1.79	75	35412	Montfermeil	Les_Herbiers_(On_Loan)	Angers	9	1919	0	Stéphane_Moulin	FRA	Stade_Jean-Bouin	17000	13	12	1996	1	347	104	347	0.949315	0.283562	0.949315	19.6331	0
29	2	1	1	1	1	France	1	Thomas_Vincensini	FRA	G	1.9	73	34224	Bastia	None	Bastia	10	1905	1	François_Ciccolini	FRA	Stade_Armand-Césari	16460	12	9	1993	0	255	12	255	0.69726	0.0315068	0.69726	22.8857	0
30	2	1	1	0	1	France	2	Sadio_Diallo	GUI	F	1.82	75	33235	Conakry	Rennes	Bastia	10	1905	1	François_Ciccolini	FRA	Stade_Armand-Césari	16460	28	12	1990	0	362	119	362	0.990411	0.324658	0.990411	25.5934	0
31	2	1	1	1	1	France	3	Julien_Benhaim	FRA	D	-999	-999	35363	Bastia	None	Bastia	10	1905	1	François_Ciccolini	FRA	Stade_Armand-Césari	16460	25	10	1996	1	298	55	298	0.815068	0.149315	0.815068	19.7673	0
32	2	1	1	0	1	France	4	Abdelhamid_El_Kaoutari	MAR	D	1.8	73	32949	Montpellier	Palermo	Bastia	10	1905	1	François_Ciccolini	FRA	Stade_Armand-Césari	16460	17	3	1990	0	76	198	76	0.206849	0.541096	0.206849	26.3765	0
33	2	1	1	1	1	France	5	Sébastien_Squillaci	FRA	D	1.84	76	29444	Toulon	Arsenal	Bastia	10	1905	1	François_Ciccolini	FRA	Stade_Armand-Césari	16460	11	8	1980	1	223	345	223	0.609589	0.943836	0.609589	35.9726	1
34	2	1	1	1	1	France	6	Allan_Saint-Maximin	FRA	M	1.73	67	35501	Châtenay-Malabry	Monaco	Bastia	10	1905	1	François_Ciccolini	FRA	Stade_Armand-Césari	16460	12	3	1997	0	71	193	71	0.193151	0.527397	0.193151	19.3895	0
35	2	1	1	0	1	France	7	Jerson_Cabral	NED	F	1.77	69	33241	Rotterdam	FC_Twente	Bastia	10	1905	1	François_Ciccolini	FRA	Stade_Armand-Césari	16460	3	1	1991	0	3	125	3	0.00684932	0.341096	0.00684932	25.577	0
36	2	1	1	1	1	France	8	Gaël_Danic	FRA	M	1.76	65	29909	Vannes	Lyon	Bastia	10	1905	1	François_Ciccolini	FRA	Stade_Armand-Césari	16460	19	11	1981	0	323	80	323	0.883562	0.217808	0.883562	34.6995	0
37	2	1	1	1	1	France	9	Florian_Raspentino	FRA	F	1.79	73	32665	Marignane	Caen	Bastia	10	1905	1	François_Ciccolini	FRA	Stade_Armand-Césari	16460	6	6	1989	0	157	279	157	0.428767	0.763014	0.428767	27.154	0
38	2	1	1	1	1	France	11	Lenny_Nangis	FRA	F	1.73	65	34417	Caen	Lille	Bastia	10	1905	1	François_Ciccolini	FRA	Stade_Armand-Césari	16460	24	3	1994	0	83	205	83	0.226027	0.560274	0.226027	22.3573	0
39	2	1	1	0	1	France	12	Abdoulaye_Keita	MLI	M	1.75	75	34339	Bamako	Centre_Salif_Keita	Bastia	10	1905	1	François_Ciccolini	FRA	Stade_Armand-Césari	16460	5	1	1994	0	5	127	5	0.0123288	0.346575	0.0123288	22.5708	0
40	2	1	1	0	1	France	13	Thievy_Bifouma	CGO	F	1.8	74	33737	Saint-Denis	Espanyol	Bastia	10	1905	1	François_Ciccolini	FRA	Stade_Armand-Césari	16460	13	5	1992	1	133	255	133	0.363014	0.69726	0.363014	24.219	1
41	2	1	1	0	1	France	14	Mehdi_Mostefa_Sbaa	ALG	M	1.81	82	30558	Dijon	Lorient	Bastia	10	1905	1	François_Ciccolini	FRA	Stade_Armand-Césari	16460	30	8	1983	0	242	364	242	0.661644	0.99589	0.661644	32.9227	0
42	2	1	1	1	1	France	16	Jean-Louis_Leca	FRA	G	1.77	65	31311	Bastia	Valenciennes	Bastia	10	1905	1	François_Ciccolini	FRA	Stade_Armand-Césari	16460	21	9	1985	0	264	21	264	0.721918	0.0561644	0.721918	30.8611	0
43	2	1	1	1	1	France	17	Mathieu_Peybernes	FRA	D	1.84	80	33167	Toulouse	Sochaux	Bastia	10	1905	1	François_Ciccolini	FRA	Stade_Armand-Césari	16460	21	10	1990	0	294	51	294	0.80411	0.138356	0.80411	25.7796	0
44	2	1	1	1	1	France	18	Yannick_Cahuzac	FRA	M	1.78	66	31065	Ajaccio	None	Bastia	10	1905	1	François_Ciccolini	FRA	Stade_Armand-Césari	16460	18	1	1985	0	18	140	18	0.0479452	0.382192	0.0479452	31.5346	0
45	2	1	1	1	1	France	19	Axel_Ngando	FRA	M	1.77	66	34163	Asnières-sur-Seine	Rennes	Bastia	10	1905	1	François_Ciccolini	FRA	Stade_Armand-Césari	16460	13	7	1993	0	194	316	194	0.530137	0.864384	0.530137	23.0527	0
46	2	1	1	0	1	France	20	Pierre_Bengtsson	SWE	D	1.76	72	32245	Kumla	Mainz	Bastia	10	1905	1	François_Ciccolini	FRA	Stade_Armand-Césari	16460	12	4	1988	1	102	224	102	0.278082	0.612329	0.278082	28.3039	1
47	2	1	1	0	1	France	21	Geoffrey_Acheampong	GHA	M	1.8	79	35458	Sunyani	UC_Santa_Barbara	Bastia	10	1905	1	François_Ciccolini	FRA	Stade_Armand-Césari	16460	28	1	1997	0	28	150	28	0.0753425	0.409589	0.0753425	19.5072	0
48	2	1	1	1	1	France	22	Farid_Boulaya	FRA	M	1.8	65	34025	Vitrolles	Clermont	Bastia	10	1905	1	François_Ciccolini	FRA	Stade_Armand-Césari	16460	25	2	1993	0	56	178	56	0.152055	0.486301	0.152055	23.4305	0
49	2	1	1	1	1	France	23	Alexander_Djiku	FRA	D	1.82	74	34555	Montpellier	None	Bastia	10	1905	1	François_Ciccolini	FRA	Stade_Armand-Césari	16460	9	8	1994	0	221	343	221	0.60411	0.938356	0.60411	21.9795	0
50	2	1	1	0	1	France	25	Lassana_Coulibaly	MLI	M	1.75	67	35165	Bamako	None	Bastia	10	1905	1	François_Ciccolini	FRA	Stade_Armand-Césari	16460	10	4	1996	1	100	222	100	0.272603	0.606849	0.272603	20.3094	1
51	2	1	1	1	1	France	27	Enzo_Crivelli	FRA	F	1.84	79	34736	Rouen	Bordeaux	Bastia	10	1905	1	François_Ciccolini	FRA	Stade_Armand-Césari	16460	6	2	1995	0	37	159	37	0.1	0.434247	0.1	21.4839	0
52	2	1	1	1	1	France	28	Florian_Marange	FRA	D	1.76	70	31474	Talence	Sochaux	Bastia	10	1905	1	François_Ciccolini	FRA	Stade_Armand-Césari	16460	3	3	1986	0	62	184	62	0.168493	0.50274	0.168493	30.4148	0
53	2	1	1	1	1	France	29	Gilles_Cioni	FRA	D	1.65	65	30847	Bastia	Paris_FC	Bastia	10	1905	1	François_Ciccolini	FRA	Stade_Armand-Césari	16460	14	6	1984	1	165	287	165	0.450685	0.784932	0.450685	32.1314	1
54	2	1	1	1	1	France	30	Paul_Charruau	FRA	G	1.86	85	34162	Paris	Valenciennes	Bastia	10	1905	1	François_Ciccolini	FRA	Stade_Armand-Césari	16460	12	7	1993	0	193	315	193	0.527397	0.861644	0.527397	23.0554	0
55	3	1	1	1	1	France	1	Paul_Bernardoni	FRA	G	1.9	78	35538	Évry	Troyes	Bordeaux	11	1881	1	Jocelyn_Gourvennec	FRA	Nouveau_Stade_Bordeaux	42115	18	4	1997	0	108	230	108	0.294521	0.628767	0.294521	19.2882	0
56	3	1	1	0	1	France	2	Milan_Gajić	SRB	D	1.78	74	35092	Vukovar	OFK_Belgrade	Bordeaux	11	1881	1	Jocelyn_Gourvennec	FRA	Nouveau_Stade_Bordeaux	42115	28	1	1996	1	28	150	28	0.0753425	0.409589	0.0753425	20.5092	1
57	3	1	1	0	1	France	3	Diego_Contento	ITA	D	1.76	70	32994	Munich	Bayern_Munich	Bordeaux	11	1881	1	Jocelyn_Gourvennec	FRA	Nouveau_Stade_Bordeaux	42115	1	5	1990	0	121	243	121	0.330137	0.664384	0.330137	26.2533	0
58	3	1	1	0	1	France	4	Pablo	BRA	D	1.88	79	33410	São_Luíz	Ponte_Preta	Bordeaux	11	1881	1	Jocelyn_Gourvennec	FRA	Nouveau_Stade_Bordeaux	42115	21	6	1991	0	172	294	172	0.469863	0.80411	0.469863	25.1143	0
59	3	1	1	1	1	France	5	Nicolas_Pallois	FRA	D	1.9	85	32039	Elbeuf	Niort	Bordeaux	11	1881	1	Jocelyn_Gourvennec	FRA	Nouveau_Stade_Bordeaux	42115	19	9	1987	0	262	19	262	0.716438	0.0506849	0.716438	28.8679	1
60	3	1	1	0	1	France	6	Igor_Lewczuk	POL	D	1.87	83	31197	Białystok	Legia_Warszawa	Bordeaux	11	1881	1	Jocelyn_Gourvennec	FRA	Nouveau_Stade_Bordeaux	42115	30	5	1985	0	150	272	150	0.409589	0.743836	0.409589	31.1732	0
61	3	1	1	1	1	France	7	Jérémy_Ménez	FRA	F	1.82	73	31904	Longjumeau	Milan	Bordeaux	11	1881	1	Jocelyn_Gourvennec	FRA	Nouveau_Stade_Bordeaux	42115	7	5	1987	0	127	249	127	0.346575	0.680822	0.346575	29.2375	0
62	3	1	1	0	1	France	8	Mauro_Arambarri	URU	M	1.74	71	34972	Salto	Defensor_Sporting	Bordeaux	11	1881	1	Jocelyn_Gourvennec	FRA	Nouveau_Stade_Bordeaux	42115	30	9	1995	0	273	30	273	0.746575	0.0808219	0.746575	20.8378	1
63	3	1	1	0	1	France	9	Diego_Rolán	URU	F	1.78	74	34052	Montevideo	Defensor_Sporting	Bordeaux	11	1881	1	Jocelyn_Gourvennec	FRA	Nouveau_Stade_Bordeaux	42115	24	3	1993	0	83	205	83	0.226027	0.560274	0.226027	23.3566	0
64	3	1	1	1	1	France	10	Thomas_Touré	FRA	F	1.75	75	34330	Grasse	None	Bordeaux	11	1881	1	Jocelyn_Gourvennec	FRA	Nouveau_Stade_Bordeaux	42115	27	12	1993	0	361	118	361	0.987671	0.321918	0.987671	22.5955	0
65	3	1	1	0	1	France	11	François_Kamano	GUI	F	1.82	75	35186	Conakry	Bastia	Bordeaux	11	1881	1	Jocelyn_Gourvennec	FRA	Nouveau_Stade_Bordeaux	42115	1	5	1996	1	121	243	121	0.330137	0.664384	0.330137	20.2519	1
66	3	1	1	0	1	France	12	Isaac_Kiese_Thelin	SWE	F	1.89	83	33779	Örebro	Malmö_FF	Bordeaux	11	1881	1	Jocelyn_Gourvennec	FRA	Nouveau_Stade_Bordeaux	42115	24	6	1992	1	175	297	175	0.478082	0.812329	0.478082	24.104	1
67	3	1	1	1	1	France	13	Younès_Kaabouni	FRA	M	1.79	67	34842	Bordeaux	None	Bordeaux	11	1881	1	Jocelyn_Gourvennec	FRA	Nouveau_Stade_Bordeaux	42115	23	5	1995	0	143	265	143	0.390411	0.724658	0.390411	21.1937	0
68	3	1	1	1	1	France	14	Jérémy_Toulalan	FRA	M	1.83	77	30569	Nantes	Monaco	Bordeaux	11	1881	1	Jocelyn_Gourvennec	FRA	Nouveau_Stade_Bordeaux	42115	10	9	1983	0	253	10	253	0.691781	0.0260274	0.691781	32.8925	1
69	3	1	1	0	1	France	15	Abdou_Traoré	MLI	M	1.79	73	32159	Bamako	None	Bordeaux	11	1881	1	Jocelyn_Gourvennec	FRA	Nouveau_Stade_Bordeaux	42115	17	1	1988	1	17	139	17	0.0452055	0.379452	0.0452055	28.5394	1
70	3	1	1	1	1	France	16	Cédric_Carrasso	FRA	G	1.87	87	29950	Avignon	Toulouse	Bordeaux	11	1881	1	Jocelyn_Gourvennec	FRA	Nouveau_Stade_Bordeaux	42115	30	12	1981	0	364	121	364	0.99589	0.330137	0.99589	34.5873	0
71	3	1	1	1	1	France	17	Adam_Ounas	FRA	M	1.72	65	35380	Chambray-les-Tours	None	Bordeaux	11	1881	1	Jocelyn_Gourvennec	FRA	Nouveau_Stade_Bordeaux	42115	11	11	1996	1	315	72	315	0.861644	0.19589	0.861644	19.7207	0
72	3	1	1	0	1	France	18	Jaroslav_Plašil	CZE	M	1.83	72	29956	Opočno	Osasuna	Bordeaux	11	1881	1	Jocelyn_Gourvennec	FRA	Nouveau_Stade_Bordeaux	42115	5	1	1982	0	5	127	5	0.0123288	0.346575	0.0123288	34.5708	0
73	3	1	1	1	1	France	19	Nicolas_Maurice-Belay	FRA	M	1.82	76	31156	Sucy-en-Brie	Sochaux	Bordeaux	11	1881	1	Jocelyn_Gourvennec	FRA	Nouveau_Stade_Bordeaux	42115	19	4	1985	0	109	231	109	0.29726	0.631507	0.29726	31.2854	0
74	3	1	1	1	1	France	20	Youssouf_Sabaly	FRA	D	1.74	71	34033	Chesnay	Paris_St-Germain	Bordeaux	11	1881	1	Jocelyn_Gourvennec	FRA	Nouveau_Stade_Bordeaux	42115	5	3	1993	0	64	186	64	0.173973	0.508219	0.173973	23.4086	0
75	3	1	1	1	1	France	21	Théo_Pellenard	FRA	D	1.82	71	34397	Lille	None	Bordeaux	11	1881	1	Jocelyn_Gourvennec	FRA	Nouveau_Stade_Bordeaux	42115	4	3	1994	0	63	185	63	0.171233	0.505479	0.171233	22.412	0
76	3	1	1	0	1	France	23	Valentin_Vada	ARG	M	1.75	69	35130	Guadalupe	None	Bordeaux	11	1881	1	Jocelyn_Gourvennec	FRA	Nouveau_Stade_Bordeaux	42115	6	3	1996	1	65	187	65	0.176712	0.510959	0.176712	20.4052	1
77	3	1	1	1	1	France	24	Gaëtan_Laborde	FRA	F	1.81	78	34457	Mont-de-Marsan	None	Bordeaux	11	1881	1	Jocelyn_Gourvennec	FRA	Nouveau_Stade_Bordeaux	42115	3	5	1994	0	123	245	123	0.335616	0.669863	0.335616	22.2478	0
78	3	1	1	0	1	France	25	Malcom	BRA	F	1.71	65	35487	São_Paulo	Corinthians	Bordeaux	11	1881	1	Jocelyn_Gourvennec	FRA	Nouveau_Stade_Bordeaux	42115	26	2	1997	0	57	179	57	0.154795	0.489041	0.154795	19.4278	0
79	3	1	1	1	1	France	26	Frédéric_Guilbert	FRA	D	1.78	70	34692	Valognes	None	Bordeaux	11	1881	1	Jocelyn_Gourvennec	FRA	Nouveau_Stade_Bordeaux	42115	24	12	1994	0	358	115	358	0.979452	0.313699	0.979452	21.6044	0
80	3	1	1	1	1	France	27	Grégory_Sertic	FRA	M	1.81	69	32725	Brétigny-sur-Orge	None	Bordeaux	11	1881	1	Jocelyn_Gourvennec	FRA	Nouveau_Stade_Bordeaux	42115	5	8	1989	0	217	339	217	0.593151	0.927397	0.593151	26.9897	0
81	3	1	1	1	1	France	29	Maxime_Poundjé	FRA	D	1.79	71	33832	Bordeaux	None	Bordeaux	11	1881	1	Jocelyn_Gourvennec	FRA	Nouveau_Stade_Bordeaux	42115	16	8	1992	1	228	350	228	0.623288	0.957534	0.623288	23.9589	1
82	3	1	1	1	1	France	30	Jérôme_Prior	FRA	G	1.84	88	34919	Toulon	None	Bordeaux	11	1881	1	Jocelyn_Gourvennec	FRA	Nouveau_Stade_Bordeaux	42115	8	8	1995	0	220	342	220	0.60137	0.935616	0.60137	20.9829	0
83	3	1	1	0	1	France	28	Kévin_Soni	CMR	M	1.83	76	35902	Douala	Pau_(On_Loan)	Bordeaux	11	1881	0	Jocelyn_Gourvennec	FRA	Nouveau_Stade_Bordeaux	42115	17	4	1998	0	107	229	107	0.291781	0.626027	0.291781	18.2916	0
84	4	1	1	1	1	France	1	Rémy_Vercoutre	FRA	G	1.85	78	29398	Grande-Synthe	Lyon	Caen	7	1913	1	Patrice_Garande	FRA	Stade_Michel_d'Ornano	22864	26	6	1980	1	177	299	177	0.483562	0.817808	0.483562	36.0986	1
85	4	1	1	1	1	France	2	Nicolas_Seube	FRA	M	1.8	72	29078	Toulouse	Toulouse	Caen	7	1913	1	Patrice_Garande	FRA	Stade_Michel_d'Ornano	22864	11	8	1979	0	223	345	223	0.609589	0.943836	0.609589	36.9747	0
86	4	1	1	0	1	France	4	Ismaël_Diomande	CIV	M	1.8	75	33844	Abidjan	St-Etienne	Caen	7	1913	1	Patrice_Garande	FRA	Stade_Michel_d'Ornano	22864	28	8	1992	1	240	362	240	0.656164	0.990411	0.656164	23.9261	1
87	4	1	1	0	1	France	5	Alaeddine_Yahia	TUN	D	1.86	81	29824	Courbevoie	Lens	Caen	7	1913	1	Patrice_Garande	FRA	Stade_Michel_d'Ornano	22864	26	8	1981	0	238	360	238	0.650685	0.984932	0.650685	34.9322	0
88	4	1	1	1	1	France	6	Jonathan_Delaplace	FRA	M	1.67	60	31491	La_Seyne-sur-Mer	Lille	Caen	7	1913	1	Patrice_Garande	FRA	Stade_Michel_d'Ornano	22864	20	3	1986	0	79	201	79	0.215068	0.549315	0.215068	30.3682	0
89	4	1	1	1	1	France	7	Yann_Karamoh	FRA	F	1.85	77	35984	Abidjan	None	Caen	7	1913	1	Patrice_Garande	FRA	Stade_Michel_d'Ornano	22864	8	7	1998	0	189	311	189	0.516438	0.850685	0.516438	18.0671	0
90	4	1	1	1	1	France	8	Michaël_Jordan_N'Kololo	FRA	M	1.83	71	33917	Créteil	Clermont	Caen	7	1913	1	Patrice_Garande	FRA	Stade_Michel_d'Ornano	22864	9	11	1992	1	313	70	313	0.856164	0.190411	0.856164	23.7262	0
91	4	1	1	1	1	France	10	Steed_Malbranque	FRA	M	1.72	73	29226	Mouscron	Lyon	Caen	7	1913	1	Patrice_Garande	FRA	Stade_Michel_d'Ornano	22864	6	1	1980	1	6	128	6	0.0150685	0.349315	0.0150685	36.5695	1
92	4	1	1	1	1	France	11	Vincent_Bessat	FRA	M	1.78	73	31359	Lyon	Nantes	Caen	7	1913	1	Patrice_Garande	FRA	Stade_Michel_d'Ornano	22864	8	11	1985	0	312	69	312	0.853425	0.187671	0.853425	30.7296	0
93	4	1	1	1	1	France	12	Ronny_Rodelin	FRA	F	1.92	70	32830	Saint-Denis	Lille	Caen	7	1913	1	Patrice_Garande	FRA	Stade_Michel_d'Ornano	22864	18	11	1989	0	322	79	322	0.880822	0.215068	0.880822	26.7023	0
94	4	1	1	0	1	France	13	Syam_Ben_Youssef	TUN	D	1.89	82	32598	Marseille	Astra_Giurgiu	Caen	7	1913	1	Patrice_Garande	FRA	Stade_Michel_d'Ornano	22864	31	3	1989	0	90	212	90	0.245205	0.579452	0.245205	27.3374	0
95	4	1	1	0	1	France	14	Jeff_Louis	HAI	M	1.78	70	33093	Port-au-Prince	Standard_Liège	Caen	7	1913	1	Patrice_Garande	FRA	Stade_Michel_d'Ornano	22864	8	8	1990	0	220	342	220	0.60137	0.935616	0.60137	25.9822	0
96	4	1	1	0	1	France	15	Emmanuel_Imorou	BEN	D	1.81	69	32402	Bourges	Clermont	Caen	7	1913	1	Patrice_Garande	FRA	Stade_Michel_d'Ornano	22864	16	9	1988	1	259	16	259	0.708219	0.0424658	0.708219	27.8741	0
97	4	1	1	1	1	France	16	Louis_Deschateaux	FRA	G	1.84	75	35536	Caen	None	Caen	7	1913	1	Patrice_Garande	FRA	Stade_Michel_d'Ornano	22864	16	4	1997	0	106	228	106	0.289041	0.623288	0.289041	19.2936	0
98	4	1	1	1	1	France	17	Jean-Victor_Makengo	FRA	M	1.76	73	35958	Etampes	None	Caen	7	1913	1	Patrice_Garande	FRA	Stade_Michel_d'Ornano	22864	12	6	1998	0	163	285	163	0.445205	0.779452	0.445205	18.1383	0
99	4	1	1	0	1	France	18	Jordan_Adéoti	BEN	M	1.83	77	32579	L'Union	Laval	Caen	7	1913	1	Patrice_Garande	FRA	Stade_Michel_d'Ornano	22864	12	3	1989	0	71	193	71	0.193151	0.527397	0.193151	27.3895	0
100	4	1	1	1	1	France	19	Jordan_Leborgne	FRA	M	1.73	63	34971	Pointe-à-Pitre	None	Caen	7	1913	1	Patrice_Garande	FRA	Stade_Michel_d'Ornano	22864	29	9	1995	0	272	29	272	0.743836	0.0780822	0.743836	20.8405	1
101	4	1	1	1	1	France	20	Hervé_Bazile	FRA	F	1.8	73	32950	Créteil	Le_Poiré-sur-Vie	Caen	7	1913	1	Patrice_Garande	FRA	Stade_Michel_d'Ornano	22864	18	3	1990	0	77	199	77	0.209589	0.543836	0.209589	26.3737	0
102	4	1	1	0	1	France	21	Chaker_Alhadhur	COM	D	1.71	56	33576	Nantes	Nantes	Caen	7	1913	1	Patrice_Garande	FRA	Stade_Michel_d'Ornano	22864	4	12	1991	0	338	95	338	0.924658	0.258904	0.924658	24.6598	1
103	4	1	1	0	1	France	22	Pape_Sané	SEN	F	1.87	85	33602	Dakar	Niort	Caen	7	1913	1	Patrice_Garande	FRA	Stade_Michel_d'Ornano	22864	30	12	1991	0	364	121	364	0.99589	0.330137	0.99589	24.5886	1
104	4	1	1	0	1	France	23	Mouhamadou_Dabo	SEN	D	1.76	67	31744	Dakar	Troyes	Caen	7	1913	1	Patrice_Garande	FRA	Stade_Michel_d'Ornano	22864	28	11	1986	0	332	89	332	0.908219	0.242466	0.908219	29.6756	0
105	4	1	1	1	1	France	25	Julien_Féret	FRA	M	1.87	74	30137	Saint_Brieuc	Rennes	Caen	7	1913	1	Patrice_Garande	FRA	Stade_Michel_d'Ornano	22864	5	7	1982	0	186	308	186	0.508219	0.842466	0.508219	34.0753	0
106	4	1	1	0	1	France	26	Ivan_Santini	CRO	F	1.9	86	32649	Zadar	Standard_Liège	Caen	7	1913	1	Patrice_Garande	FRA	Stade_Michel_d'Ornano	22864	21	5	1989	0	141	263	141	0.384932	0.719178	0.384932	27.1978	0
107	4	1	1	1	1	France	27	Valentin_Voisin	FRA	M	1.81	73	35235	Cherbourg	None	Caen	7	1913	1	Patrice_Garande	FRA	Stade_Michel_d'Ornano	22864	19	6	1996	1	170	292	170	0.464384	0.79863	0.464384	20.1177	1
108	4	1	1	1	1	France	28	Damien_Da_Silva	FRA	D	1.84	77	32280	Talence	Clermont	Caen	7	1913	1	Patrice_Garande	FRA	Stade_Michel_d'Ornano	22864	17	5	1988	1	137	259	137	0.373973	0.708219	0.373973	28.2081	1
109	4	1	1	0	1	France	29	Romain_Genevois	HAI	D	1.8	66	32078	L'Estère	Nice	Caen	7	1913	1	Patrice_Garande	FRA	Stade_Michel_d'Ornano	22864	28	10	1987	0	301	58	301	0.823288	0.157534	0.823288	28.7611	1
110	4	1	1	1	1	France	30	Paul_Reulet	FRA	G	1.81	64	34348	Caen	None	Caen	7	1913	1	Patrice_Garande	FRA	Stade_Michel_d'Ornano	22864	14	1	1994	0	14	136	14	0.0369863	0.371233	0.0369863	22.5462	0
111	4	1	1	1	1	France	40	Matthieu_Dreyer	FRA	G	1.88	84	32587	Strasbourg	Troyes	Caen	7	1913	1	Patrice_Garande	FRA	Stade_Michel_d'Ornano	22864	20	3	1989	0	79	201	79	0.215068	0.549315	0.215068	27.3676	0
112	4	1	1	0	1	France	24	Christian_Kouakou	CIV	F	1.82	79	33298	Abidjan	Nîmes_(On_Loan)	Caen	7	1913	0	Patrice_Garande	FRA	Stade_Michel_d'Ornano	22864	1	3	1991	0	60	182	60	0.163014	0.49726	0.163014	25.4209	0
113	4	1	1	1	1	France	9	Andy_Delort	FRA	F	1.82	82	33520	Sète	UANL_Tigres	Caen	7	1913	0	Patrice_Garande	FRA	Stade_Michel_d'Ornano	22864	9	10	1991	0	282	39	282	0.771233	0.105479	0.771233	24.8131	1
114	5	1	1	1	1	France	1	Benjamin_Leroy	FRA	G	1.83	68	32605	Cucq	Évian_TG	Dijon	19	1998	1	Olivier_Dall'Oglio	FRA	Stade_Gaston-Gérard	22000	7	4	1989	0	97	219	97	0.264384	0.59863	0.264384	27.3183	0
115	5	1	1	1	1	France	3	Anthony_Belmonte	FRA	M	1.85	72	34988	Istres	Istres	Dijon	19	1998	1	Olivier_Dall'Oglio	FRA	Stade_Gaston-Gérard	22000	16	10	1995	0	289	46	289	0.790411	0.124658	0.790411	20.794	1
116	5	1	1	1	1	France	4	Jordan_Lotiès	FRA	D	1.87	77	30899	Clermont-Ferrand	Osasuna	Dijon	19	1998	1	Olivier_Dall'Oglio	FRA	Stade_Gaston-Gérard	22000	5	8	1984	1	217	339	217	0.593151	0.927397	0.593151	31.989	1
117	5	1	1	1	1	France	5	Quentin_Bernard	FRA	D	1.83	76	32696	Poitiers	Niort	Dijon	19	1998	1	Olivier_Dall'Oglio	FRA	Stade_Gaston-Gérard	22000	7	7	1989	0	188	310	188	0.513699	0.847945	0.513699	27.0691	0
118	5	1	1	1	1	France	6	Guillaume_Sarrabayrouse	FRA	M	1.8	68	35595	-999	Colomiers	Dijon	19	1998	1	Olivier_Dall'Oglio	FRA	Stade_Gaston-Gérard	22000	14	6	1997	0	165	287	165	0.450685	0.784932	0.450685	19.1321	0
119	5	1	1	1	1	France	7	Yohann_Rivière	FRA	F	1.85	81	30912	Pont-l'Abbé	Le_Havre	Dijon	19	1998	1	Olivier_Dall'Oglio	FRA	Stade_Gaston-Gérard	22000	18	8	1984	1	230	352	230	0.628767	0.963014	0.628767	31.9535	1
120	5	1	1	1	1	France	8	Pierre_Lees-Melou	FRA	M	1.85	67	34114	Langon	Lège-Cap-Ferret	Dijon	19	1998	1	Olivier_Dall'Oglio	FRA	Stade_Gaston-Gérard	22000	25	5	1993	0	145	267	145	0.39589	0.730137	0.39589	23.1869	0
121	5	1	1	1	1	France	9	Loïs_Diony	FRA	F	1.83	80	33958	Mont-de-Marsan	Mont-de-Marsan	Dijon	19	1998	1	Olivier_Dall'Oglio	FRA	Stade_Gaston-Gérard	22000	20	12	1992	1	354	111	354	0.968493	0.30274	0.968493	23.614	0
122	5	1	1	1	1	France	10	Jérémie_Bela	FRA	M	1.73	69	34067	Melun	Lens	Dijon	19	1998	1	Olivier_Dall'Oglio	FRA	Stade_Gaston-Gérard	22000	8	4	1993	0	98	220	98	0.267123	0.60137	0.267123	23.3155	0
123	5	1	1	0	1	France	11	Julio_Tavares	CPV	F	1.87	86	32466	Tarrafal_de_São_Nicolau	Bourg-Péronnas	Dijon	19	1998	1	Olivier_Dall'Oglio	FRA	Stade_Gaston-Gérard	22000	19	11	1988	1	323	80	323	0.883562	0.217808	0.883562	27.6988	0
124	5	1	1	1	1	France	13	Marvin_Martin	FRA	M	1.71	63	32304	Paris	Lille	Dijon	19	1998	1	Olivier_Dall'Oglio	FRA	Stade_Gaston-Gérard	22000	10	6	1988	1	161	283	161	0.439726	0.773973	0.439726	28.1424	1
125	5	1	1	1	1	France	14	Jordan_Marié	FRA	M	1.77	69	33510	Épinal	None	Dijon	19	1998	1	Olivier_Dall'Oglio	FRA	Stade_Gaston-Gérard	22000	29	9	1991	0	272	29	272	0.743836	0.0780822	0.743836	24.8405	1
126	5	1	1	1	1	France	15	Florent_Balmont	FRA	M	1.68	71	29253	Sainte-Foy-les-Lyon	Lille	Dijon	19	1998	1	Olivier_Dall'Oglio	FRA	Stade_Gaston-Gérard	22000	2	2	1980	1	33	155	33	0.0890411	0.423288	0.0890411	36.4956	1
127	5	1	1	0	1	France	17	Mehdi_Abeid	ALG	M	1.78	77	33822	Montreuil	Panathinaikos	Dijon	19	1998	1	Olivier_Dall'Oglio	FRA	Stade_Gaston-Gérard	22000	6	8	1992	1	218	340	218	0.59589	0.930137	0.59589	23.9863	1
128	5	1	1	1	1	France	18	Frédéric_Sammaritano	FRA	M	1.62	61	31494	Vannes	Auxerre	Dijon	19	1998	1	Olivier_Dall'Oglio	FRA	Stade_Gaston-Gérard	22000	23	3	1986	0	82	204	82	0.223288	0.557534	0.223288	30.36	0
129	5	1	1	1	1	France	19	Valentin_Rosier	FRA	M	1.75	70	35296	-999	Rodez	Dijon	19	1998	1	Olivier_Dall'Oglio	FRA	Stade_Gaston-Gérard	22000	19	8	1996	1	231	353	231	0.631507	0.965753	0.631507	19.9507	1
130	5	1	1	1	1	France	20	Romain_Amalfitano	FRA	M	1.75	69	32747	Nice	Newcastle_U	Dijon	19	1998	1	Olivier_Dall'Oglio	FRA	Stade_Gaston-Gérard	22000	27	8	1989	0	239	361	239	0.653425	0.987671	0.653425	26.9295	0
131	5	1	1	1	1	France	21	Yunis_Abdelhamid	FRA	D	1.89	84	32048	Montpellier	Valenciennes	Dijon	19	1998	1	Olivier_Dall'Oglio	FRA	Stade_Gaston-Gérard	22000	28	9	1987	0	271	28	271	0.741096	0.0753425	0.741096	28.8433	1
132	5	1	1	1	1	France	22	Johan_Gastien	FRA	M	1.8	67	32167	Niort	Niort	Dijon	19	1998	1	Olivier_Dall'Oglio	FRA	Stade_Gaston-Gérard	22000	25	1	1988	1	25	147	25	0.0671233	0.40137	0.0671233	28.5175	1
133	5	1	1	0	1	France	23	Vincent_Ruefli	SUI	D	1.8	76	32164	Carouge	Sion	Dijon	19	1998	1	Olivier_Dall'Oglio	FRA	Stade_Gaston-Gérard	22000	22	1	1988	1	22	144	22	0.0589041	0.393151	0.0589041	28.5257	1
134	5	1	1	1	1	France	24	Dylan_Bahamboula	FRA	M	1.85	65	34841	Grigny	Monaco	Dijon	19	1998	1	Olivier_Dall'Oglio	FRA	Stade_Gaston-Gérard	22000	22	5	1995	0	142	264	142	0.387671	0.721918	0.387671	21.1964	0
135	5	1	1	0	1	France	25	Arnold_Bouka_Moutou	CGO	D	1.75	69	32475	Reims	Angers	Dijon	19	1998	1	Olivier_Dall'Oglio	FRA	Stade_Gaston-Gérard	22000	28	11	1988	1	332	89	332	0.908219	0.242466	0.908219	27.6742	0
136	5	1	1	1	1	France	26	Fouad_Chafik	FRA	D	1.83	72	31701	Pierrelatte	Laval	Dijon	19	1998	1	Olivier_Dall'Oglio	FRA	Stade_Gaston-Gérard	22000	16	10	1986	0	289	46	289	0.790411	0.124658	0.790411	29.7933	0
137	5	1	1	1	1	France	27	Cédric_Varrault	FRA	D	1.82	70	29250	Blois	Panionios	Dijon	19	1998	1	Olivier_Dall'Oglio	FRA	Stade_Gaston-Gérard	22000	30	1	1980	1	30	152	30	0.0808219	0.415068	0.0808219	36.5038	1
138	5	1	1	1	1	France	30	Baptiste_Reynet	FRA	G	1.85	85	33174	Romans	Lorient	Dijon	19	1998	1	Olivier_Dall'Oglio	FRA	Stade_Gaston-Gérard	22000	28	10	1990	0	301	58	301	0.823288	0.157534	0.823288	25.7604	0
139	6	1	1	0	1	France	1	Karl-Johan_Johnsson	SWE	G	1.7	83	32901	Ränneslöv	Randers	Guingamp	16	1912	1	Antoine_Kombouaré	FRA	Stade_Municipal_du_Roudourou	18250	28	1	1990	0	28	150	28	0.0753425	0.409589	0.0753425	26.5079	0
140	6	1	1	1	1	France	2	Jordan_Ikoko	FRA	D	1.72	60	34368	Montereau	Paris_St-Germain	Guingamp	16	1912	1	Antoine_Kombouaré	FRA	Stade_Municipal_du_Roudourou	18250	3	2	1994	0	34	156	34	0.0917808	0.426027	0.0917808	22.4914	0
141	6	1	1	0	1	France	3	Marçal	BRA	D	1.78	72	32558	São_Paulo	Benfica	Guingamp	16	1912	1	Antoine_Kombouaré	FRA	Stade_Municipal_du_Roudourou	18250	19	2	1989	0	50	172	50	0.135616	0.469863	0.135616	27.447	0
142	6	1	1	0	1	France	4	Angoua_Brou_Benjamin	CIV	D	1.78	69	31744	Anyama	Valenciennes	Guingamp	16	1912	1	Antoine_Kombouaré	FRA	Stade_Municipal_du_Roudourou	18250	28	11	1986	0	332	89	332	0.908219	0.242466	0.908219	29.6756	0
143	6	1	1	0	1	France	5	Moustapha_Diallo	SEN	M	1.88	78	31546	Dakar	ASC_Diaraf	Guingamp	16	1912	1	Antoine_Kombouaré	FRA	Stade_Municipal_du_Roudourou	18250	14	5	1986	0	134	256	134	0.365753	0.7	0.365753	30.2177	0
144	6	1	1	0	1	France	6	Baïssama_Sankoh	GUI	D	1.8	73	33683	Nogent-sur-Marne	Sarcelles	Guingamp	16	1912	1	Antoine_Kombouaré	FRA	Stade_Municipal_du_Roudourou	18250	20	3	1992	1	79	201	79	0.215068	0.549315	0.215068	24.3669	1
145	6	1	1	1	1	France	7	Dorian_Levêque	FRA	D	1.82	72	32834	Annecy	Boulogne	Guingamp	16	1912	1	Antoine_Kombouaré	FRA	Stade_Municipal_du_Roudourou	18250	22	11	1989	0	326	83	326	0.891781	0.226027	0.891781	26.6913	0
146	6	1	1	1	1	France	8	Lucas_Deaux	FRA	M	1.86	77	32503	Reims	KAA_Gent	Guingamp	16	1912	1	Antoine_Kombouaré	FRA	Stade_Municipal_du_Roudourou	18250	26	12	1988	1	360	117	360	0.984932	0.319178	0.984932	27.5975	0
147	6	1	1	1	1	France	9	Alexandre_Mendy	FRA	F	1.84	86	34413	Toulon	Nice	Guingamp	16	1912	1	Antoine_Kombouaré	FRA	Stade_Municipal_du_Roudourou	18250	20	3	1994	0	79	201	79	0.215068	0.549315	0.215068	22.3682	0
148	6	1	1	1	1	France	10	Nicolas_Benezet	FRA	M	1.72	61	33293	Montpellier	Évian_TG	Guingamp	16	1912	1	Antoine_Kombouaré	FRA	Stade_Municipal_du_Roudourou	18250	24	2	1991	0	55	177	55	0.149315	0.483562	0.149315	25.4346	0
149	6	1	1	1	1	France	11	Sloan_Privat	FRA	F	1.86	83	32713	Cayenne	KAA_Gent	Guingamp	16	1912	1	Antoine_Kombouaré	FRA	Stade_Municipal_du_Roudourou	18250	24	7	1989	0	205	327	205	0.560274	0.894521	0.560274	27.0226	0
150	6	1	1	0	1	France	12	Niil_De_Pauw	BEL	M	1.8	70	32879	Kinshasa	Lokeren	Guingamp	16	1912	1	Antoine_Kombouaré	FRA	Stade_Municipal_du_Roudourou	18250	6	1	1990	0	6	128	6	0.0150685	0.349315	0.0150685	26.5681	0
151	6	1	1	1	1	France	14	Sullivan_Matrinet	FRA	F	1.74	69	35247	Saint-Brieuc	None	Guingamp	16	1912	1	Antoine_Kombouaré	FRA	Stade_Municipal_du_Roudourou	18250	1	7	1996	1	182	304	182	0.49726	0.831507	0.49726	20.0849	1
152	6	1	1	1	1	France	15	Jérémy_Sorbon	FRA	D	1.83	79	30533	Caen	Caen	Guingamp	16	1912	1	Antoine_Kombouaré	FRA	Stade_Municipal_du_Roudourou	18250	5	8	1983	0	217	339	217	0.593151	0.927397	0.593151	32.9911	0
153	6	1	1	1	1	France	16	Théo_Guivarch	FRA	G	1.95	81	35020	-999	Lorient	Guingamp	16	1912	1	Antoine_Kombouaré	FRA	Stade_Municipal_du_Roudourou	18250	17	11	1995	0	321	78	321	0.878082	0.212329	0.878082	20.7064	1
154	6	1	1	1	1	France	17	Étienne_Didot	FRA	M	1.75	65	30521	Paimpol	Toulouse	Guingamp	16	1912	1	Antoine_Kombouaré	FRA	Stade_Municipal_du_Roudourou	18250	24	7	1983	0	205	327	205	0.560274	0.894521	0.560274	33.024	0
155	6	1	1	1	1	France	19	Yannis_Salibur	FRA	M	1.76	74	33262	St-Denis	Clermont	Guingamp	16	1912	1	Antoine_Kombouaré	FRA	Stade_Municipal_du_Roudourou	18250	24	1	1991	0	24	146	24	0.0643836	0.39863	0.0643836	25.5195	0
156	6	1	1	1	1	France	21	Ludovic_Blas	FRA	M	1.8	64	35795	Colombes	None	Guingamp	16	1912	1	Antoine_Kombouaré	FRA	Stade_Municipal_du_Roudourou	18250	31	12	1997	0	365	122	365	0.99863	0.332877	0.99863	18.5845	0
157	6	1	1	1	1	France	22	Jonathan_Martins_Pereira	FRA	D	1.82	71	31442	Bayonne	Troyes	Guingamp	16	1912	1	Antoine_Kombouaré	FRA	Stade_Municipal_du_Roudourou	18250	30	1	1986	0	30	152	30	0.0808219	0.415068	0.0808219	30.5024	0
158	6	1	1	1	1	France	23	Jimmy_Briand	FRA	F	1.81	84	31169	Vitry-sur-Seine	Hannover_96	Guingamp	16	1912	1	Antoine_Kombouaré	FRA	Stade_Municipal_du_Roudourou	18250	2	5	1985	0	122	244	122	0.332877	0.667123	0.332877	31.2498	0
159	6	1	1	1	1	France	24	Marcus_Coco	FRA	M	1.84	76	35240	Les_Abymes	None	Guingamp	16	1912	1	Antoine_Kombouaré	FRA	Stade_Municipal_du_Roudourou	18250	24	6	1996	1	175	297	175	0.478082	0.812329	0.478082	20.104	1
160	6	1	1	1	1	France	25	Reynald_Lemaître	FRA	D	1.75	66	30495	Chambray-lès-Tours	Nancy	Guingamp	16	1912	1	Antoine_Kombouaré	FRA	Stade_Municipal_du_Roudourou	18250	28	6	1983	0	179	301	179	0.489041	0.823288	0.489041	33.0951	0
161	6	1	1	1	1	France	26	Thibault_Giresse	FRA	M	1.72	68	29731	Talence	Amiens	Guingamp	16	1912	1	Antoine_Kombouaré	FRA	Stade_Municipal_du_Roudourou	18250	25	5	1981	0	145	267	145	0.39589	0.730137	0.39589	35.1869	0
162	6	1	1	1	1	France	29	Christophe_Kerbrat	FRA	D	1.83	74	31626	Brest	Plabennec	Guingamp	16	1912	1	Antoine_Kombouaré	FRA	Stade_Municipal_du_Roudourou	18250	2	8	1986	0	214	336	214	0.584932	0.919178	0.584932	29.9986	0
163	6	1	1	1	1	France	30	Romain_Salin	FRA	G	1.85	70	30892	Mayenne	Marítimo	Guingamp	16	1912	1	Antoine_Kombouaré	FRA	Stade_Municipal_du_Roudourou	18250	29	7	1984	1	210	332	210	0.573973	0.908219	0.573973	32.0082	1
164	6	1	1	1	1	France	31	Jérémy_Livolant	FRA	M	1.75	70	35804	Morlaix	None	Guingamp	16	1912	1	Antoine_Kombouaré	FRA	Stade_Municipal_du_Roudourou	18250	9	1	1998	0	9	131	9	0.0232877	0.357534	0.0232877	18.5599	0
165	7	1	1	0	1	France	1	Vincent_Enyeama	NGA	G	1.8	80	30192	Aba	Maccabi_Tel_Aviv	Lille	5	1944	1	Frédéric_Antonetti	FRA	Stade_Pierre-Mauroy	50186	29	8	1982	0	241	363	241	0.658904	0.993151	0.658904	33.9247	0
166	7	1	1	1	1	France	2	Sébastien_Corchia	FRA	D	1.74	65	33178	Noisy-le-Sec	Sochaux	Lille	5	1944	1	Frédéric_Antonetti	FRA	Stade_Pierre-Mauroy	50186	1	11	1990	0	305	62	305	0.834247	0.168493	0.834247	25.7495	0
167	7	1	1	0	1	France	3	Youssouf_Koné	MLI	D	1.74	71	34885	Bamako	None	Lille	5	1944	1	Frédéric_Antonetti	FRA	Stade_Pierre-Mauroy	50186	5	7	1995	0	186	308	186	0.508219	0.842466	0.508219	21.076	0
168	7	1	1	1	1	France	4	Younousse_Sankharé	FRA	M	1.84	76	32761	Sarcelles	Guingamp	Lille	5	1944	1	Frédéric_Antonetti	FRA	Stade_Pierre-Mauroy	50186	10	9	1989	0	253	10	253	0.691781	0.0260274	0.691781	26.8912	0
169	7	1	1	0	1	France	5	Renato_Civelli	ARG	D	1.93	89	30603	Pehuajó	Bursaspor	Lille	5	1944	1	Frédéric_Antonetti	FRA	Stade_Pierre-Mauroy	50186	14	10	1983	0	287	44	287	0.784932	0.119178	0.784932	32.7995	1
170	7	1	1	1	1	France	6	Ibrahim_Amadou	FRA	D	1.83	78	34065	Douala	Nancy	Lille	5	1944	1	Frédéric_Antonetti	FRA	Stade_Pierre-Mauroy	50186	6	4	1993	0	96	218	96	0.261644	0.59589	0.261644	23.321	0
171	7	1	1	1	1	France	8	Mounir_Obbadi	FRA	M	1.72	65	30410	Meulan	Monaco	Lille	5	1944	1	Frédéric_Antonetti	FRA	Stade_Pierre-Mauroy	50186	4	4	1983	0	94	216	94	0.256164	0.590411	0.256164	33.3279	0
172	7	1	1	1	1	France	9	Yassine_Benzia	FRA	F	1.79	71	34585	Saint-Aubin_Lès-Elbeuf	Lyon	Lille	5	1944	1	Frédéric_Antonetti	FRA	Stade_Pierre-Mauroy	50186	8	9	1994	0	251	8	251	0.686301	0.0205479	0.686301	21.8973	0
173	7	1	1	1	1	France	10	Morgan_Amalfitano	FRA	M	1.76	68	31126	Nice	West_Ham_U	Lille	5	1944	1	Frédéric_Antonetti	FRA	Stade_Pierre-Mauroy	50186	20	3	1985	0	79	201	79	0.215068	0.549315	0.215068	31.3676	0
174	7	1	1	1	1	France	11	Eric_Bauthéac	FRA	M	1.65	65	32013	Bagnols-sur-Cèze	Nice	Lille	5	1944	1	Frédéric_Antonetti	FRA	Stade_Pierre-Mauroy	50186	24	8	1987	0	236	358	236	0.645205	0.979452	0.645205	28.9391	0
175	7	1	1	1	1	France	12	Nicolas_De_Préville	FRA	F	1.82	77	33246	Istres	Oostende	Lille	5	1944	1	Frédéric_Antonetti	FRA	Stade_Pierre-Mauroy	50186	8	1	1991	0	8	130	8	0.0205479	0.354795	0.0205479	25.5633	0
176	7	1	1	0	1	France	13	Stoppila_Sunzu	ZAM	D	1.89	80	32681	Chingola	Shanghai_Greenland	Lille	5	1944	1	Frédéric_Antonetti	FRA	Stade_Pierre-Mauroy	50186	22	6	1989	0	173	295	173	0.472603	0.806849	0.472603	27.1102	0
177	7	1	1	0	1	France	14	Gadji_Celi_Junior_Tallo	CIV	F	1.87	77	33959	Ouragahio	Roma	Lille	5	1944	1	Frédéric_Antonetti	FRA	Stade_Pierre-Mauroy	50186	21	12	1992	1	355	112	355	0.971233	0.305479	0.971233	23.6112	0
178	7	1	1	1	1	France	15	Julian_Palmieri	FRA	D	1.7	66	31763	Lyon	Bastia	Lille	5	1944	1	Frédéric_Antonetti	FRA	Stade_Pierre-Mauroy	50186	17	12	1986	0	351	108	351	0.960274	0.294521	0.960274	29.6235	0
179	7	1	1	1	1	France	16	Mike_Maignan	FRA	G	1.87	80	34883	Cayenne	Paris_St-Germain	Lille	5	1944	1	Frédéric_Antonetti	FRA	Stade_Pierre-Mauroy	50186	3	7	1995	0	184	306	184	0.50274	0.836986	0.50274	21.0815	0
180	7	1	1	0	1	France	17	Marcos_Lopes	POR	M	1.74	68	35061	Belém	Monaco	Lille	5	1944	1	Frédéric_Antonetti	FRA	Stade_Pierre-Mauroy	50186	28	12	1995	0	362	119	362	0.990411	0.324658	0.990411	20.5941	1
181	7	1	1	1	1	France	18	Franck_Béria	FRA	D	1.77	75	30459	Argenteuil	Metz	Lille	5	1944	1	Frédéric_Antonetti	FRA	Stade_Pierre-Mauroy	50186	23	5	1983	0	143	265	143	0.390411	0.724658	0.390411	33.1937	0
182	7	1	1	0	1	France	19	Éder	POR	F	1.88	81	32133	Bissau	Swansea_C	Lille	5	1944	1	Frédéric_Antonetti	FRA	Stade_Pierre-Mauroy	50186	22	12	1987	0	356	113	356	0.973973	0.308219	0.973973	28.6105	1
183	7	1	1	0	1	France	20	Ryan_Mendes	CPV	F	1.75	77	32881	Mindelo	Le_Havre	Lille	5	1944	1	Frédéric_Antonetti	FRA	Stade_Pierre-Mauroy	50186	8	1	1990	0	8	130	8	0.0205479	0.354795	0.0205479	26.5626	0
184	7	1	1	0	1	France	23	Adama_Soumaoro	CIV	D	1.87	75	33773	Fontenay-aux-Roses	None	Lille	5	1944	1	Frédéric_Antonetti	FRA	Stade_Pierre-Mauroy	50186	18	6	1992	1	169	291	169	0.461644	0.79589	0.461644	24.1205	1
185	7	1	1	1	1	France	24	Rio_Antonio_Mavuba	FRA	M	1.72	70	30749	Born_At_Sea	Villarreal	Lille	5	1944	1	Frédéric_Antonetti	FRA	Stade_Pierre-Mauroy	50186	8	3	1984	1	67	189	67	0.182192	0.516438	0.182192	32.3997	1
186	7	1	1	0	1	France	25	Marko_Baša	SRB	D	1.9	79	30314	Trstenik	Lokomotiv_Moscow	Lille	5	1944	1	Frédéric_Antonetti	FRA	Stade_Pierre-Mauroy	50186	29	12	1982	0	363	120	363	0.993151	0.327397	0.993151	33.5907	0
187	7	1	1	1	1	France	27	Naïm_Sliti	FRA	M	1.72	75	33812	Marseille	Red_Star	Lille	5	1944	1	Frédéric_Antonetti	FRA	Stade_Pierre-Mauroy	50186	27	7	1992	1	208	330	208	0.568493	0.90274	0.568493	24.0137	1
188	7	1	1	1	1	France	30	Jean_Butez	FRA	G	1.88	75	34858	Lille	None	Lille	5	1944	1	Frédéric_Antonetti	FRA	Stade_Pierre-Mauroy	50186	8	6	1995	0	159	281	159	0.434247	0.768493	0.434247	21.1499	0
189	7	1	1	1	1	France	7	Sofiane_Boufal	FRA	M	1.7	60	34229	Paris	Southampton	Lille	5	1944	0	Frédéric_Antonetti	FRA	Stade_Pierre-Mauroy	50186	17	9	1993	0	260	17	260	0.710959	0.0452055	0.710959	22.872	0
190	7	1	1	1	1	France	28	Benjamin_Pavard	FRA	D	1.82	67	35152	Maubeuge	Stuttgart	Lille	5	1944	0	Frédéric_Antonetti	FRA	Stade_Pierre-Mauroy	50186	28	3	1996	1	87	209	87	0.236986	0.571233	0.236986	20.345	1
191	8	1	1	1	1	France	1	Anthony_Lamonge	FRA	G	1.83	75	35159	Le_Port	None	Lorient	15	1926	1	Sylvain_Ripoll	FRA	Stade_du_Moustoir	18110	4	4	1996	1	94	216	94	0.256164	0.590411	0.256164	20.3258	1
192	8	1	1	1	1	France	2	Lindsay_Rose	FRA	D	1.84	79	33642	Rennes	Lyon	Lorient	15	1926	1	Sylvain_Ripoll	FRA	Stade_du_Moustoir	18110	8	2	1992	1	39	161	39	0.105479	0.439726	0.105479	24.4791	1
193	8	1	1	1	1	France	3	Bradley_Mazikou	FRA	D	1.77	69	35218	Orléans	None	Lorient	15	1926	1	Sylvain_Ripoll	FRA	Stade_du_Moustoir	18110	2	6	1996	1	153	275	153	0.417808	0.752055	0.417808	20.1643	1
194	8	1	1	1	1	France	4	Mattéo_Guendouzi	FRA	M	1.8	68	36264	Poissy	None	Lorient	15	1926	1	Sylvain_Ripoll	FRA	Stade_du_Moustoir	18110	14	4	1999	0	104	226	104	0.283562	0.617808	0.283562	17.3005	0
195	8	1	1	0	1	France	5	Zargo_Touré	SEN	D	1.83	73	32823	Pikine	Le_Havre	Lorient	15	1926	1	Sylvain_Ripoll	FRA	Stade_du_Moustoir	18110	11	11	1989	0	315	72	315	0.861644	0.19589	0.861644	26.7214	0
196	8	1	1	1	1	France	6	François_Bellugou	FRA	D	1.86	70	31892	Prades	Nancy	Lorient	15	1926	1	Sylvain_Ripoll	FRA	Stade_du_Moustoir	18110	25	4	1987	0	115	237	115	0.313699	0.647945	0.313699	29.2704	0
197	8	1	1	1	1	France	7	Arnold_Mvuemba	FRA	M	1.72	67	31075	Alencon	Lyon	Lorient	15	1926	1	Sylvain_Ripoll	FRA	Stade_du_Moustoir	18110	28	1	1985	0	28	150	28	0.0753425	0.409589	0.0753425	31.5072	0
198	8	1	1	0	1	France	8	Cafú	POR	M	1.83	84	34026	Guimarães	Vitória_Guimarães	Lorient	15	1926	1	Sylvain_Ripoll	FRA	Stade_du_Moustoir	18110	26	2	1993	0	57	179	57	0.154795	0.489041	0.154795	23.4278	0
199	8	1	1	0	1	France	9	Waris_Majeed	GHA	F	1.72	71	33500	Tamale	Trabzonspor	Lorient	15	1926	1	Sylvain_Ripoll	FRA	Stade_du_Moustoir	18110	19	9	1991	0	262	19	262	0.716438	0.0506849	0.716438	24.8679	1
200	8	1	1	1	1	France	10	Sylvain_Marveaux	FRA	M	1.72	66	31517	Vannes	Newcastle_U	Lorient	15	1926	1	Sylvain_Ripoll	FRA	Stade_du_Moustoir	18110	15	4	1986	0	105	227	105	0.286301	0.620548	0.286301	30.2971	0
201	8	1	1	1	1	France	11	Faïz_Selemani	FRA	D	1.81	65	34287	Marseille	Niort	Lorient	15	1926	1	Sylvain_Ripoll	FRA	Stade_du_Moustoir	18110	14	11	1993	0	318	75	318	0.869863	0.20411	0.869863	22.7132	0
202	8	1	1	0	1	France	12	Benjamin_Moukandjo	CMR	F	1.79	76	32459	Douala	Reims	Lorient	15	1926	1	Sylvain_Ripoll	FRA	Stade_du_Moustoir	18110	12	11	1988	1	316	73	316	0.864384	0.19863	0.864384	27.718	0
203	8	1	1	1	1	France	13	Michaël_Ciani	FRA	D	1.92	88	30778	Paris	Espanyol	Lorient	15	1926	1	Sylvain_Ripoll	FRA	Stade_du_Moustoir	18110	6	4	1984	1	96	218	96	0.261644	0.59589	0.261644	32.3203	1
204	8	1	1	1	1	France	14	Jérémie_Aliadière	FRA	F	1.83	70	30405	Rambouillet	Muaither_SC	Lorient	15	1926	1	Sylvain_Ripoll	FRA	Stade_du_Moustoir	18110	30	3	1983	0	89	211	89	0.242466	0.576712	0.242466	33.3415	0
205	8	1	1	1	1	France	16	Paul_Delecroix	FRA	G	1.83	73	32430	Amiens	Niort	Lorient	15	1926	1	Sylvain_Ripoll	FRA	Stade_du_Moustoir	18110	14	10	1988	1	287	44	287	0.784932	0.119178	0.784932	27.7974	0
206	8	1	1	0	1	France	17	Walid_Mesloub	ALG	M	1.8	69	31294	Trappes	Le_Havre	Lorient	15	1926	1	Sylvain_Ripoll	FRA	Stade_du_Moustoir	18110	4	9	1985	0	247	4	247	0.675342	0.00958904	0.675342	30.9076	0
207	8	1	1	1	1	France	18	Alexis_Claude-Maurice	FRA	F	-999	-999	35952	Noisy-le-Grand	None	Lorient	15	1926	1	Sylvain_Ripoll	FRA	Stade_du_Moustoir	18110	6	6	1998	0	157	279	157	0.428767	0.763014	0.428767	18.1547	0
208	8	1	1	1	1	France	19	Romain_Philippoteaux	FRA	M	1.7	67	32204	Apt	Dijon	Lorient	15	1926	1	Sylvain_Ripoll	FRA	Stade_du_Moustoir	18110	2	3	1988	1	61	183	61	0.165753	0.5	0.165753	28.4162	1
209	8	1	1	1	1	France	20	Steven_Moreira	FRA	D	1.76	67	34559	Noisy-le-Grand	Rennes	Lorient	15	1926	1	Sylvain_Ripoll	FRA	Stade_du_Moustoir	18110	13	8	1994	0	225	347	225	0.615068	0.949315	0.615068	21.9685	0
210	8	1	1	0	1	France	21	Mohamed_Mara	GUI	M	1.7	65	35411	Conakry	None	Lorient	15	1926	1	Sylvain_Ripoll	FRA	Stade_du_Moustoir	18110	12	12	1996	1	346	103	346	0.946575	0.280822	0.946575	19.6359	0
211	8	1	1	1	1	France	22	Benjamin_Jeannot	FRA	F	1.81	73	33625	Laxou	Nancy	Lorient	15	1926	1	Sylvain_Ripoll	FRA	Stade_du_Moustoir	18110	22	1	1992	1	22	144	22	0.0589041	0.393151	0.0589041	24.5257	1
212	8	1	1	0	1	France	23	Moryké_Fofana	CIV	F	1.78	70	33565	Grand-Bassam	Lillestrøm	Lorient	15	1926	1	Sylvain_Ripoll	FRA	Stade_du_Moustoir	18110	23	11	1991	0	327	84	327	0.894521	0.228767	0.894521	24.6899	1
213	8	1	1	1	1	France	24	Wesley_Lautoa	FRA	D	1.72	65	32014	Épernay	Sedan	Lorient	15	1926	1	Sylvain_Ripoll	FRA	Stade_du_Moustoir	18110	25	8	1987	0	237	359	237	0.647945	0.982192	0.647945	28.9363	0
214	8	1	1	1	1	France	25	Vincent_Le_Goff	FRA	D	1.75	64	32796	Quimper	Istres	Lorient	15	1926	1	Sylvain_Ripoll	FRA	Stade_du_Moustoir	18110	15	10	1989	0	288	45	288	0.787671	0.121918	0.787671	26.7953	0
215	8	1	1	1	1	France	26	Issam_Ben_Khémis	FRA	M	1.75	72	35074	Paris	None	Lorient	15	1926	1	Sylvain_Ripoll	FRA	Stade_du_Moustoir	18110	10	1	1996	1	10	132	10	0.0260274	0.360274	0.0260274	20.5585	1
216	8	1	1	1	1	France	27	Jimmy_Cabot	FRA	M	1.64	60	34442	Chambéry	Troyes	Lorient	15	1926	1	Sylvain_Ripoll	FRA	Stade_du_Moustoir	18110	18	4	1994	0	108	230	108	0.294521	0.628767	0.294521	22.2888	0
217	8	1	1	1	1	France	28	Maxime_Barthelme	FRA	M	1.77	65	32394	Sartrouville	Racing_Club_de_France	Lorient	15	1926	1	Sylvain_Ripoll	FRA	Stade_du_Moustoir	18110	8	9	1988	1	251	8	251	0.686301	0.0205479	0.686301	27.896	0
218	8	1	1	1	1	France	29	Pape_Paye	FRA	D	1.65	66	33024	Lyon	Dijon	Lorient	15	1926	1	Sylvain_Ripoll	FRA	Stade_du_Moustoir	18110	31	5	1990	0	151	273	151	0.412329	0.746575	0.412329	26.1711	0
219	8	1	1	0	1	France	32	Ibrahima_Conté	GUI	D	1.74	74	35158	-999	None	Lorient	15	1926	1	Sylvain_Ripoll	FRA	Stade_du_Moustoir	18110	3	4	1996	1	93	215	93	0.253425	0.587671	0.253425	20.3285	1
220	8	1	1	1	1	France	34	Erwin_Koffi	FRA	D	1.79	78	34709	Paris	Châteauroux	Lorient	15	1926	1	Sylvain_Ripoll	FRA	Stade_du_Moustoir	18110	10	1	1995	0	10	132	10	0.0260274	0.360274	0.0260274	21.5578	0
221	8	1	1	1	1	France	40	Benjamin_Lecomte	FRA	G	1.86	78	33354	Paris	Niort	Lorient	15	1926	1	Sylvain_Ripoll	FRA	Stade_du_Moustoir	18110	26	4	1991	0	116	238	116	0.316438	0.650685	0.316438	25.2676	0
222	8	1	1	0	1	France	7	Didier_Ndong	GAB	M	1.7	67	34502	Lambaréné	Sunderland	Lorient	15	1926	0	Sylvain_Ripoll	FRA	Stade_du_Moustoir	18110	17	6	1994	0	168	290	168	0.458904	0.793151	0.458904	22.1246	0
223	9	1	1	0	1	France	1	Anthony_Lopes	POR	G	1.84	81	33147	Givors	None	Lyon	2	1950	1	Bruno_Génésio	FRA	Parc_Olympique_Lyonnais	59186	1	10	1990	0	274	31	274	0.749315	0.0835616	0.749315	25.8344	0
224	9	1	1	1	1	France	2	Mapou_Yanga-Mbiwa	FRA	D	1.84	77	32643	Bangui	Roma	Lyon	2	1950	1	Bruno_Génésio	FRA	Parc_Olympique_Lyonnais	59186	15	5	1989	0	135	257	135	0.368493	0.70274	0.368493	27.2142	0
225	9	1	1	0	1	France	3	Nicolas_Nkoulou	CMR	D	1.8	77	32959	Yaoundé	Marseille	Lyon	2	1950	1	Bruno_Génésio	FRA	Parc_Olympique_Lyonnais	59186	27	3	1990	0	86	208	86	0.234247	0.568493	0.234247	26.3491	0
226	9	1	1	0	1	France	4	Emanuel_Mammana	ARG	D	1.85	73	35105	Merlo	River_Plate	Lyon	2	1950	1	Bruno_Génésio	FRA	Parc_Olympique_Lyonnais	59186	10	2	1996	1	41	163	41	0.110959	0.445205	0.110959	20.4736	1
227	9	1	1	1	1	France	5	Mouctar_Diakhaby	FRA	D	1.89	78	35418	Vendôme	None	Lyon	2	1950	1	Bruno_Génésio	FRA	Parc_Olympique_Lyonnais	59186	19	12	1996	1	353	110	353	0.965753	0.3	0.965753	19.6167	0
228	9	1	1	1	1	France	6	Gueïda_Fofana	FRA	M	1.82	74	33374	Le_Havre	Le_Havre	Lyon	2	1950	1	Bruno_Génésio	FRA	Parc_Olympique_Lyonnais	59186	16	5	1991	0	136	258	136	0.371233	0.705479	0.371233	25.2129	0
229	9	1	1	1	1	France	7	Clément_Grenier	FRA	M	1.86	72	33245	Annonay	None	Lyon	2	1950	1	Bruno_Génésio	FRA	Parc_Olympique_Lyonnais	59186	7	1	1991	0	7	129	7	0.0178082	0.352055	0.0178082	25.5661	0
230	9	1	1	1	1	France	8	Corentin_Tolisso	FRA	M	1.65	54	34549	Tarare	None	Lyon	2	1950	1	Bruno_Génésio	FRA	Parc_Olympique_Lyonnais	59186	3	8	1994	0	215	337	215	0.587671	0.921918	0.587671	21.9959	0
231	9	1	1	1	1	France	10	Alexandre_Lacazette	FRA	F	1.74	69	33386	Lyon	None	Lyon	2	1950	1	Bruno_Génésio	FRA	Parc_Olympique_Lyonnais	59186	28	5	1991	0	148	270	148	0.40411	0.738356	0.40411	25.18	0
232	9	1	1	1	1	France	11	Rachid_Ghezzal	FRA	M	1.82	65	33733	Décines-Charpieu	None	Lyon	2	1950	1	Bruno_Génésio	FRA	Parc_Olympique_Lyonnais	59186	9	5	1992	1	129	251	129	0.352055	0.686301	0.352055	24.23	1
233	9	1	1	1	1	France	12	Jordan_Ferri	FRA	M	1.72	70	33675	Cavaillon	None	Lyon	2	1950	1	Bruno_Génésio	FRA	Parc_Olympique_Lyonnais	59186	12	3	1992	1	71	193	71	0.193151	0.527397	0.193151	24.3888	1
234	9	1	1	1	1	France	13	Christophe_Jallet	FRA	D	1.78	65	30620	Cognac	Paris_St-Germain	Lyon	2	1950	1	Bruno_Génésio	FRA	Parc_Olympique_Lyonnais	59186	31	10	1983	0	304	61	304	0.831507	0.165753	0.831507	32.7529	1
235	9	1	1	0	1	France	14	Sergi_Darder	ESP	M	1.8	67	34325	Artà	Málaga	Lyon	2	1950	1	Bruno_Génésio	FRA	Parc_Olympique_Lyonnais	59186	22	12	1993	0	356	113	356	0.973973	0.308219	0.973973	22.6092	0
236	9	1	1	1	1	France	15	Jérémy_Morel	FRA	D	1.72	71	30774	Lorient	Marseille	Lyon	2	1950	1	Bruno_Génésio	FRA	Parc_Olympique_Lyonnais	59186	2	4	1984	1	92	214	92	0.250685	0.584932	0.250685	32.3313	1
237	9	1	1	1	1	France	16	Lucas_Mocio	FRA	G	1.97	85	34465	Villefranche-sur-Saône	None	Lyon	2	1950	1	Bruno_Génésio	FRA	Parc_Olympique_Lyonnais	59186	11	5	1994	0	131	253	131	0.357534	0.691781	0.357534	22.2259	0
238	9	1	1	1	1	France	18	Nabil_Fekir	FRA	F	1.73	72	34168	Lyon	None	Lyon	2	1950	1	Bruno_Génésio	FRA	Parc_Olympique_Lyonnais	59186	18	7	1993	0	199	321	199	0.543836	0.878082	0.543836	23.039	0
239	9	1	1	1	1	France	19	Jean-Philippe_Mateta	FRA	F	1.92	84	35609	-999	Châteauroux	Lyon	2	1950	1	Bruno_Génésio	FRA	Parc_Olympique_Lyonnais	59186	28	6	1997	0	179	301	179	0.489041	0.823288	0.489041	19.0938	0
240	9	1	1	0	1	France	20	Rafael	BRA	D	1.72	65	33063	Petrópolis	Manchester_U	Lyon	2	1950	1	Bruno_Génésio	FRA	Parc_Olympique_Lyonnais	59186	9	7	1990	0	190	312	190	0.519178	0.853425	0.519178	26.0643	0
241	9	1	1	1	1	France	21	Maxime_Gonalons	FRA	M	1.87	76	32577	Vénissieux	None	Lyon	2	1950	1	Bruno_Génésio	FRA	Parc_Olympique_Lyonnais	59186	10	3	1989	0	69	191	69	0.187671	0.521918	0.187671	27.3949	0
242	9	1	1	1	1	France	22	Gaëtan_Perrin	FRA	M	1.69	63	35223	Lyon	None	Lyon	2	1950	1	Bruno_Génésio	FRA	Parc_Olympique_Lyonnais	59186	7	6	1996	1	158	280	158	0.431507	0.765753	0.431507	20.1506	1
243	9	1	1	1	1	France	23	Jordy_Gaspar	FRA	D	1.72	58	35543	Saint-Priest-en-Jarez	None	Lyon	2	1950	1	Bruno_Génésio	FRA	Parc_Olympique_Lyonnais	59186	23	4	1997	0	113	235	113	0.308219	0.642466	0.308219	19.2745	0
244	9	1	1	1	1	France	24	Olivier_Kemen	FRA	M	1.77	78	35266	Metz	Newcastle_U	Lyon	2	1950	1	Bruno_Génésio	FRA	Parc_Olympique_Lyonnais	59186	20	7	1996	1	201	323	201	0.549315	0.883562	0.549315	20.0329	1
245	9	1	1	1	1	France	26	Aldo_Kalulu	FRA	F	1.66	65	35085	Lyon	None	Lyon	2	1950	1	Bruno_Génésio	FRA	Parc_Olympique_Lyonnais	59186	21	1	1996	1	21	143	21	0.0561644	0.390411	0.0561644	20.5284	1
246	9	1	1	1	1	France	27	Maxwel_Cornet	FRA	F	1.79	69	35335	Bregbo	Metz	Lyon	2	1950	1	Bruno_Génésio	FRA	Parc_Olympique_Lyonnais	59186	27	9	1996	1	270	27	270	0.738356	0.0726027	0.738356	19.8439	0
247	9	1	1	1	1	France	28	Mathieu_Valbuena	FRA	M	1.67	58	30953	Bordeaux	Dynamo_Moscow	Lyon	2	1950	1	Bruno_Génésio	FRA	Parc_Olympique_Lyonnais	59186	28	9	1984	1	271	28	271	0.741096	0.0753425	0.741096	31.8412	0
248	9	1	1	1	1	France	29	Lucas_Tousart	FRA	M	1.75	75	35549	Arras	Valenciennes	Lyon	2	1950	1	Bruno_Génésio	FRA	Parc_Olympique_Lyonnais	59186	29	4	1997	0	119	241	119	0.324658	0.658904	0.324658	19.258	0
249	9	1	1	1	1	France	30	Mathieu_Gorgelin	FRA	G	1.87	83	33090	Ambérieu-en-Bugey	None	Lyon	2	1950	1	Bruno_Génésio	FRA	Parc_Olympique_Lyonnais	59186	5	8	1990	0	217	339	217	0.593151	0.927397	0.593151	25.9904	0
250	9	1	1	0	1	France	31	Maciej_Rybus	POL	D	1.72	75	32739	Łowicz	Terek_Grozny	Lyon	2	1950	1	Bruno_Génésio	FRA	Parc_Olympique_Lyonnais	59186	19	8	1989	0	231	353	231	0.631507	0.965753	0.631507	26.9514	0
251	10	1	1	0	1	France	1	Brice_Samba	CGO	G	1.86	79	34449	Linzolo	Le_Havre	Marseille	13	1899	1	Rudi_García	FRA	Stade_Vélodrome	67394	25	4	1994	0	115	237	115	0.313699	0.647945	0.313699	22.2697	0
252	10	1	1	0	1	France	2	Hiroki_Sakai	JPN	D	1.83	70	32975	Nagano	Hannover_96	Marseille	13	1899	1	Rudi_García	FRA	Stade_Vélodrome	67394	12	4	1990	0	102	224	102	0.278082	0.612329	0.278082	26.3053	0
253	10	1	1	0	1	France	3	Dória	BRA	D	1.88	82	34646	São_Gonçalo	Botafogo	Marseille	13	1899	1	Rudi_García	FRA	Stade_Vélodrome	67394	8	11	1994	0	312	69	312	0.853425	0.187671	0.853425	21.7303	0
254	10	1	1	0	1	France	4	Karim_Rekik	NED	D	1.83	76	34670	Den_Haag	Manchester_C	Marseille	13	1899	1	Rudi_García	FRA	Stade_Vélodrome	67394	2	12	1994	0	336	93	336	0.919178	0.253425	0.919178	21.6646	0
255	10	1	1	1	1	France	5	Abou_Diaby	FRA	M	1.88	75	31543	Paris	Arsenal	Marseille	13	1899	1	Rudi_García	FRA	Stade_Vélodrome	67394	11	5	1986	0	131	253	131	0.357534	0.691781	0.357534	30.2259	0
256	10	1	1	0	1	France	6	Rolando	POR	D	1.89	77	31290	São_Vicente	FC_Porto	Marseille	13	1899	1	Rudi_García	FRA	Stade_Vélodrome	67394	31	8	1985	0	243	0	243	0.664384	-0.00136986	0.664384	30.9185	0
257	10	1	1	1	1	France	7	Rémy_Cabella	FRA	M	1.71	62	32940	Ajaccio	Newcastle_U	Marseille	13	1899	1	Rudi_García	FRA	Stade_Vélodrome	67394	8	3	1990	0	67	189	67	0.182192	0.516438	0.182192	26.4011	0
258	10	1	1	1	1	France	10	Lassana_Diarra	FRA	M	1.73	68	31116	Paris	Lokomotiv_Moscow	Marseille	13	1899	1	Rudi_García	FRA	Stade_Vélodrome	67394	10	3	1985	0	69	191	69	0.187671	0.521918	0.187671	31.3949	0
259	10	1	1	1	1	France	11	Romain_Alessandrini	FRA	M	1.66	60	32601	Marseille	Rennes	Marseille	13	1899	1	Rudi_García	FRA	Stade_Vélodrome	67394	3	4	1989	0	93	215	93	0.253425	0.587671	0.253425	27.3292	0
260	10	1	1	0	1	France	12	Henri_Bedimo_Nsame	CMR	D	1.8	80	30837	Douala	Lyon	Marseille	13	1899	1	Rudi_García	FRA	Stade_Vélodrome	67394	4	6	1984	1	155	277	155	0.423288	0.757534	0.423288	32.1588	1
261	10	1	1	0	1	France	13	Gaël_Andonian	ARM	D	1.85	74	34737	Marseille	None	Marseille	13	1899	1	Rudi_García	FRA	Stade_Vélodrome	67394	7	2	1995	0	38	160	38	0.10274	0.436986	0.10274	21.4812	0
262	10	1	1	0	1	France	14	Clinton_N'Jie	CMR	F	1.75	68	34196	Douala	Tottenham_H	Marseille	13	1899	1	Rudi_García	FRA	Stade_Vélodrome	67394	15	8	1993	0	227	349	227	0.620548	0.954795	0.620548	22.9624	0
263	10	1	1	0	1	France	15	Tomáš_Hubočan	SVK	D	1.83	74	31307	Žilina	Dynamo_Moscow	Marseille	13	1899	1	Rudi_García	FRA	Stade_Vélodrome	67394	17	9	1985	0	260	17	260	0.710959	0.0452055	0.710959	30.872	0
264	10	1	1	1	1	France	16	Yohann_Pelé	FRA	G	1.96	89	30259	Brou-sur-Chantereine	Sochaux	Marseille	13	1899	1	Rudi_García	FRA	Stade_Vélodrome	67394	4	11	1982	0	308	65	308	0.842466	0.176712	0.842466	33.7413	0
265	10	1	1	1	1	France	17	Bouna_Sarr	FRA	M	1.77	65	33634	Lyon	Metz	Marseille	13	1899	1	Rudi_García	FRA	Stade_Vélodrome	67394	31	1	1992	1	31	153	31	0.0835616	0.417808	0.0835616	24.501	1
266	10	1	1	1	1	France	18	Bafetibis_Gomis	FRA	F	1.84	77	31265	Seyne-sur-Mer	Swansea_C	Marseille	13	1899	1	Rudi_García	FRA	Stade_Vélodrome	67394	6	8	1985	0	218	340	218	0.59589	0.930137	0.59589	30.987	0
267	10	1	1	1	1	France	19	William_Vainqueur	FRA	M	1.79	73	32466	Neuilly-sur-Marne	Roma	Marseille	13	1899	1	Rudi_García	FRA	Stade_Vélodrome	67394	19	11	1988	1	323	80	323	0.883562	0.217808	0.883562	27.6988	0
268	10	1	1	1	1	France	20	Saïf_Khaoui	FRA	M	1.8	68	34816	Paris	Tours	Marseille	13	1899	1	Rudi_García	FRA	Stade_Vélodrome	67394	27	4	1995	0	117	239	117	0.319178	0.653425	0.319178	21.2649	0
269	10	1	1	0	1	France	22	Aaron_Leya_Iseka	COD	F	1.8	78	35749	Brussels	Anderlecht	Marseille	13	1899	1	Rudi_García	FRA	Stade_Vélodrome	67394	15	11	1997	0	319	76	319	0.872603	0.206849	0.872603	18.7105	0
270	10	1	1	1	1	France	23	Zinédine_Machach	FRA	M	1.85	74	35069	Marseille	Toulouse	Marseille	13	1899	1	Rudi_García	FRA	Stade_Vélodrome	67394	5	1	1996	1	5	127	5	0.0123288	0.346575	0.0123288	20.5722	1
271	10	1	1	1	1	France	24	Rod_Fanni	FRA	D	1.86	78	29926	Martigues	Al-Arabi_[QAT]	Marseille	13	1899	1	Rudi_García	FRA	Stade_Vélodrome	67394	6	12	1981	0	340	97	340	0.930137	0.264384	0.930137	34.653	0
272	10	1	1	0	1	France	25	Bill_Tuiloma	NZL	D	1.82	78	34757	Otahuhu	Birkenhead_U	Marseille	13	1899	1	Rudi_García	FRA	Stade_Vélodrome	67394	27	2	1995	0	58	180	58	0.157534	0.491781	0.157534	21.4264	0
273	10	1	1	1	1	France	26	Florian_Thauvin	FRA	M	1.79	70	33995	Orléans	Newcastle_U	Marseille	13	1899	1	Rudi_García	FRA	Stade_Vélodrome	67394	26	1	1993	0	26	148	26	0.069863	0.40411	0.069863	23.5127	0
274	10	1	1	1	1	France	27	Maxime_López	FRA	M	1.67	58	35768	Marseille	None	Marseille	13	1899	1	Rudi_García	FRA	Stade_Vélodrome	67394	4	12	1997	0	338	95	338	0.924658	0.258904	0.924658	18.6585	0
275	10	1	1	1	1	France	28	Antoine_Rabillard	FRA	F	1.75	70	34964	Rodez	Béziers	Marseille	13	1899	1	Rudi_García	FRA	Stade_Vélodrome	67394	22	9	1995	0	265	22	265	0.724658	0.0589041	0.724658	20.8597	1
276	10	1	1	0	1	France	29	André-Frank_Zambo_Anguissa	CMR	M	1.84	74	35019	Yaoundé	Coton_Sport	Marseille	13	1899	1	Rudi_García	FRA	Stade_Vélodrome	67394	16	11	1995	0	320	77	320	0.875342	0.209589	0.875342	20.7091	1
277	10	1	1	1	1	France	40	Florian_Escales	FRA	G	1.82	78	35098	Aix-en-Provence	None	Marseille	13	1899	1	Rudi_García	FRA	Stade_Vélodrome	67394	3	2	1996	1	34	156	34	0.0917808	0.426027	0.0917808	20.4928	1
278	10	1	1	1	1	France	24	Baptiste_Aloé	FRA	D	1.84	77	34514	La_Ciotat	Valenciennes_(On_Loan)	Marseille	13	1899	0	Rudi_García	FRA	Stade_Vélodrome	67394	29	6	1994	0	180	302	180	0.491781	0.826027	0.491781	22.0917	0
279	10	1	1	1	1	France	14	Georges-Kevin_Nkoudou	FRA	M	1.73	68	34743	Versailles	Tottenham_H	Marseille	13	1899	0	Rudi_García	FRA	Stade_Vélodrome	67394	13	2	1995	0	44	166	44	0.119178	0.453425	0.119178	21.4648	0
280	11	1	1	1	1	France	1	Thomas_Didillon	FRA	G	1.93	80	35031	Séclin	None	Metz	20	1932	1	Philippe_Hinschberger	FRA	Stade_Saint-Symphorien	26667	28	11	1995	0	332	89	332	0.908219	0.242466	0.908219	20.6762	1
281	11	1	1	1	1	France	3	Jonathan_Rivierez	FRA	D	1.81	79	32646	Le_Blanc-Mesnil	Le_Havre	Metz	20	1932	1	Philippe_Hinschberger	FRA	Stade_Saint-Symphorien	26667	18	5	1989	0	138	260	138	0.376712	0.710959	0.376712	27.206	0
282	11	1	1	0	1	France	4	Milan_Biševac	SRB	D	1.85	83	30559	Mitrovica	Lazio	Metz	20	1932	1	Philippe_Hinschberger	FRA	Stade_Saint-Symphorien	26667	31	8	1983	0	243	0	243	0.664384	-0.00136986	0.664384	32.9199	0
283	11	1	1	0	1	France	5	Guido_Milan	ARG	D	1.94	93	31961	Haedo	Atlanta	Metz	20	1932	1	Philippe_Hinschberger	FRA	Stade_Saint-Symphorien	26667	3	7	1987	0	184	306	184	0.50274	0.836986	0.50274	29.0815	0
284	11	1	1	1	1	France	6	Simon_Falette	FRA	D	1.84	90	33653	Le_Mans	Brest	Metz	20	1932	1	Philippe_Hinschberger	FRA	Stade_Saint-Symphorien	26667	19	2	1992	1	50	172	50	0.135616	0.469863	0.135616	24.449	1
285	11	1	1	1	1	France	7	Gauther_Hein	FRA	M	1.7	62	35284	Thionville	None	Metz	20	1932	1	Philippe_Hinschberger	FRA	Stade_Saint-Symphorien	26667	7	8	1996	1	219	341	219	0.59863	0.932877	0.59863	19.9836	1
286	11	1	1	1	1	France	8	Yann_Jouffre	FRA	M	1.75	65	30886	Montélimar	Lorient	Metz	20	1932	1	Philippe_Hinschberger	FRA	Stade_Saint-Symphorien	26667	23	7	1984	1	204	326	204	0.557534	0.891781	0.557534	32.0246	1
287	11	1	1	0	1	France	9	Mevlüt_Erdinç	TUR	F	1.81	85	31833	Saint-Claude	Hannover_96	Metz	20	1932	1	Philippe_Hinschberger	FRA	Stade_Saint-Symphorien	26667	25	2	1987	0	56	178	56	0.152055	0.486301	0.152055	29.4319	0
288	11	1	1	0	1	France	10	Cheick_Doukouré	CIV	M	1.8	72	33858	Abidjan	Lorient	Metz	20	1932	1	Philippe_Hinschberger	FRA	Stade_Saint-Symphorien	26667	11	9	1992	1	254	11	254	0.694521	0.0287671	0.694521	23.8877	0
289	11	1	1	1	1	France	11	Opa_Nguette	FRA	F	1.81	73	34523	Mantes-la-Jolie	Valenciennes	Metz	20	1932	1	Philippe_Hinschberger	FRA	Stade_Saint-Symphorien	26667	8	7	1994	0	189	311	189	0.516438	0.850685	0.516438	22.0671	0
290	11	1	1	1	1	France	12	Matthieu_Udol	FRA	D	1.78	75	35144	Metz	None	Metz	20	1932	1	Philippe_Hinschberger	FRA	Stade_Saint-Symphorien	26667	20	3	1996	1	79	201	79	0.215068	0.549315	0.215068	20.3669	1
291	11	1	1	0	1	France	13	Franck_Signorino	ITA	D	1.73	60	29848	Nogent-sur-Marne	Reims	Metz	20	1932	1	Philippe_Hinschberger	FRA	Stade_Saint-Symphorien	26667	19	9	1981	0	262	19	262	0.716438	0.0506849	0.716438	34.8665	0
292	11	1	1	0	1	France	14	Georges_Mandjeck	CMR	M	1.83	72	32486	Douala	Erciyesspor	Metz	20	1932	1	Philippe_Hinschberger	FRA	Stade_Saint-Symphorien	26667	9	12	1988	1	343	100	343	0.938356	0.272603	0.938356	27.6441	0
293	11	1	1	0	1	France	16	Eiji_Kawashima	JPN	G	1.85	80	30395	Saitama	Dundee_U	Metz	20	1932	1	Philippe_Hinschberger	FRA	Stade_Saint-Symphorien	26667	20	3	1983	0	79	201	79	0.215068	0.549315	0.215068	33.3689	0
294	11	1	1	0	1	France	17	Habib_Diallo	SEN	F	1.85	75	34865	Thiès	None	Metz	20	1932	1	Philippe_Hinschberger	FRA	Stade_Saint-Symphorien	26667	15	6	1995	0	166	288	166	0.453425	0.787671	0.453425	21.1307	0
295	11	1	1	1	1	France	18	Thibaut_Vion	FRA	F	1.85	68	34314	Mont-Saint-Martin	FC_Porto	Metz	20	1932	1	Philippe_Hinschberger	FRA	Stade_Saint-Symphorien	26667	11	12	1993	0	345	102	345	0.943836	0.278082	0.943836	22.6393	0
296	11	1	1	1	1	France	19	Florent_Mollet	FRA	M	1.71	67	33561	Fontaine-lès-Dijon	Créteil	Metz	20	1932	1	Philippe_Hinschberger	FRA	Stade_Saint-Symphorien	26667	19	11	1991	0	323	80	323	0.883562	0.217808	0.883562	24.7009	1
297	11	1	1	1	1	France	20	Alexis_Larriere	FRA	M	1.8	76	35509	Metz	None	Metz	20	1932	1	Philippe_Hinschberger	FRA	Stade_Saint-Symphorien	26667	20	3	1997	0	79	201	79	0.215068	0.549315	0.215068	19.3676	0
298	11	1	1	0	1	France	21	Vahid_Selimović	LUX	D	1.9	75	35523	Luxembourg	None	Metz	20	1932	1	Philippe_Hinschberger	FRA	Stade_Saint-Symphorien	26667	3	4	1997	0	93	215	93	0.253425	0.587671	0.253425	19.3292	0
299	11	1	1	1	1	France	22	Kévin_Lejeune	FRA	M	1.81	76	31069	Cambrai	Tours	Metz	20	1932	1	Philippe_Hinschberger	FRA	Stade_Saint-Symphorien	26667	22	1	1985	0	22	144	22	0.0589041	0.393151	0.0589041	31.5236	0
300	11	1	1	0	1	France	23	Chris_Philipps	LUX	D	1.82	72	34401	Wiltz	None	Metz	20	1932	1	Philippe_Hinschberger	FRA	Stade_Saint-Symphorien	26667	8	3	1994	0	67	189	67	0.182192	0.516438	0.182192	22.4011	0
301	11	1	1	1	1	France	24	Renaud_Cohade	FRA	M	1.8	74	30954	Aubenas	St-Etienne	Metz	20	1932	1	Philippe_Hinschberger	FRA	Stade_Saint-Symphorien	26667	29	9	1984	1	272	29	272	0.743836	0.0780822	0.743836	31.8385	0
302	11	1	1	0	1	France	25	Iván_Balliu	ESP	D	1.75	68	33604	Caldes_de_Malavella	Arouca	Metz	20	1932	1	Philippe_Hinschberger	FRA	Stade_Saint-Symphorien	26667	1	1	1992	1	1	123	1	0.00136986	0.335616	0.00136986	24.5832	1
303	11	1	1	0	1	France	26	Ismaïla_Sarr	SEN	M	-999	-999	35851	Saint-Louis	Génération_Foot_Dakar	Metz	20	1932	1	Philippe_Hinschberger	FRA	Stade_Saint-Symphorien	26667	25	2	1998	0	56	178	56	0.152055	0.486301	0.152055	18.4312	0
304	11	1	1	0	1	France	27	Jānis_Ikaunieks	LVA	M	1.83	72	34746	Kuldīga	Liepāja	Metz	20	1932	1	Philippe_Hinschberger	FRA	Stade_Saint-Symphorien	26667	16	2	1995	0	47	169	47	0.127397	0.461644	0.127397	21.4565	0
305	11	1	1	0	1	France	29	Vincent_Thill	LUX	M	-999	-999	36560	Luxembourg	None	Metz	20	1932	1	Philippe_Hinschberger	FRA	Stade_Saint-Symphorien	26667	4	2	2000	1	35	157	35	0.0945205	0.428767	0.0945205	16.4901	1
306	11	1	1	1	1	France	30	David_Oberhauser	FRA	G	1.83	75	32841	Bitche	UTA_Arad	Metz	20	1932	1	Philippe_Hinschberger	FRA	Stade_Saint-Symphorien	26667	29	11	1989	0	333	90	333	0.910959	0.245205	0.910959	26.6721	0
307	11	1	1	0	1	France	32	Benoît_Assou-Ekotto	CMR	D	1.8	69	30765	Arras	St-Etienne	Metz	20	1932	1	Philippe_Hinschberger	FRA	Stade_Saint-Symphorien	26667	24	3	1984	1	83	205	83	0.226027	0.560274	0.226027	32.3559	1
308	11	1	1	1	1	France	33	Nicolas_Basin	FRA	D	-999	-999	35998	-999	None	Metz	20	1932	1	Philippe_Hinschberger	FRA	Stade_Saint-Symphorien	26667	22	7	1998	0	203	325	203	0.554795	0.889041	0.554795	18.0287	0
309	11	1	1	0	1	France	28	Popoola_Saliu	NGA	M	1.68	70	34553	Lagos	-999	Metz	20	1932	0	Philippe_Hinschberger	FRA	Stade_Saint-Symphorien	26667	7	8	1994	0	219	341	219	0.59863	0.932877	0.59863	21.9849	0
310	11	1	1	0	1	France	2	Fadil_Sido	BFA	M	1.7	65	34072	Ouagadougou	-999	Metz	20	1932	0	Philippe_Hinschberger	FRA	Stade_Saint-Symphorien	26667	13	4	1993	0	103	225	103	0.280822	0.615068	0.280822	23.3018	0
311	12	1	1	0	1	France	1	Danijel_Subašić	CRO	G	1.92	84	30982	Zadar	Hajduk_Split	Monaco	3	1919	1	Leonardo_Jardim	POR	Stade_Louis_II	18523	27	10	1984	1	300	57	300	0.820548	0.154795	0.820548	31.7618	0
312	12	1	1	0	1	France	2	Fabinho	BRA	D	1.87	78	34265	Campinas	Rio_Ave	Monaco	3	1919	1	Leonardo_Jardim	POR	Stade_Louis_II	18523	23	10	1993	0	296	53	296	0.809589	0.143836	0.809589	22.7734	0
313	12	1	1	0	1	France	5	Jemerson	BRA	D	1.84	77	33840	Jeremoabo	Atlético_Mineiro	Monaco	3	1919	1	Leonardo_Jardim	POR	Stade_Louis_II	18523	24	8	1992	1	236	358	236	0.645205	0.979452	0.645205	23.937	1
314	12	1	1	0	1	France	7	Nabil_Dirar	MAR	M	1.82	79	31468	Casablanca	Club_Brugge	Monaco	3	1919	1	Leonardo_Jardim	POR	Stade_Louis_II	18523	25	2	1986	0	56	178	56	0.152055	0.486301	0.152055	30.4312	0
315	12	1	1	0	1	France	8	João_Moutinho	POR	M	1.7	61	31663	Portimão	FC_Porto	Monaco	3	1919	1	Leonardo_Jardim	POR	Stade_Louis_II	18523	8	9	1986	0	251	8	251	0.686301	0.0205479	0.686301	29.8973	0
316	12	1	1	0	1	France	9	Radamel_Falcao_García	COL	F	1.77	72	31453	Santa_Marta	Atlético_Madrid	Monaco	3	1919	1	Leonardo_Jardim	POR	Stade_Louis_II	18523	10	2	1986	0	41	163	41	0.110959	0.445205	0.110959	30.4723	0
317	12	1	1	0	1	France	10	Bernardo_Silva	POR	M	1.73	62	34556	Lisbon	Benfica	Monaco	3	1919	1	Leonardo_Jardim	POR	Stade_Louis_II	18523	10	8	1994	0	222	344	222	0.606849	0.941096	0.606849	21.9767	0
318	12	1	1	0	1	France	11	Guido_Carrillo	ARG	F	1.9	86	33383	La_Plata	Estudiantes_(LP)	Monaco	3	1919	1	Leonardo_Jardim	POR	Stade_Louis_II	18523	25	5	1991	0	145	267	145	0.39589	0.730137	0.39589	25.1882	0
319	12	1	1	1	1	France	14	Tiemoué_Bakayoko	FRA	M	1.85	77	34563	Paris	Rennes	Monaco	3	1919	1	Leonardo_Jardim	POR	Stade_Louis_II	18523	17	8	1994	0	229	351	229	0.626027	0.960274	0.626027	21.9576	0
320	12	1	1	0	1	France	16	Morgan_De_Sanctis	ITA	G	1.9	82	28210	Guardiagrele	Roma	Monaco	3	1919	1	Leonardo_Jardim	POR	Stade_Louis_II	18523	26	3	1977	0	85	207	85	0.231507	0.565753	0.231507	39.3511	0
321	12	1	1	1	1	France	18	Valère_Germain	FRA	F	1.81	75	32980	Marseille	None	Monaco	3	1919	1	Leonardo_Jardim	POR	Stade_Louis_II	18523	17	4	1990	0	107	229	107	0.291781	0.626027	0.291781	26.2916	0
322	12	1	1	1	1	France	19	Djibril_Sidibé	FRA	D	1.82	73	33814	Troyes	Lille	Monaco	3	1919	1	Leonardo_Jardim	POR	Stade_Louis_II	18523	29	7	1992	1	210	332	210	0.573973	0.908219	0.573973	24.0082	1
323	12	1	1	0	1	France	20	Adama_Traoré	MLI	M	1.78	72	34878	Bamako	Lille	Monaco	3	1919	1	Leonardo_Jardim	POR	Stade_Louis_II	18523	28	6	1995	0	179	301	179	0.489041	0.823288	0.489041	21.0951	0
324	12	1	1	1	1	France	23	Benjamin_Mendy	FRA	D	1.8	72	34532	Longjumeau	Marseille	Monaco	3	1919	1	Leonardo_Jardim	POR	Stade_Louis_II	18523	17	7	1994	0	198	320	198	0.541096	0.875342	0.541096	22.0424	0
325	12	1	1	0	1	France	24	Andrea_Raggi	ITA	D	1.87	82	30857	Carrara	Bologna	Monaco	3	1919	1	Leonardo_Jardim	POR	Stade_Louis_II	18523	24	6	1984	1	175	297	175	0.478082	0.812329	0.478082	32.104	1
326	12	1	1	0	1	France	25	Kamil_Glik	POL	D	1.9	80	32176	Jastrzębie_Zdrój	Torino	Monaco	3	1919	1	Leonardo_Jardim	POR	Stade_Louis_II	18523	3	2	1988	1	34	156	34	0.0917808	0.426027	0.0917808	28.4928	1
327	12	1	1	0	1	France	26	Gabriel_Boschilia	BRA	M	1.72	63	35129	Piracicaba	São_Paulo	Monaco	3	1919	1	Leonardo_Jardim	POR	Stade_Louis_II	18523	5	3	1996	1	64	186	64	0.173973	0.508219	0.173973	20.4079	1
328	12	1	1	1	1	France	27	Thomas_Lemar	FRA	M	1.63	46	35015	Baie-Mahault	Caen	Monaco	3	1919	1	Leonardo_Jardim	POR	Stade_Louis_II	18523	12	11	1995	0	316	73	316	0.864384	0.19863	0.864384	20.7201	1
329	12	1	1	1	1	France	28	Corentin_Jean	FRA	F	1.7	65	34895	Blois	Troyes	Monaco	3	1919	1	Leonardo_Jardim	POR	Stade_Louis_II	18523	15	7	1995	0	196	318	196	0.535616	0.869863	0.535616	21.0486	0
330	12	1	1	1	1	France	29	Kylian_Mbappé	FRA	F	1.78	67	36149	Paris	None	Monaco	3	1919	1	Leonardo_Jardim	POR	Stade_Louis_II	18523	20	12	1998	0	354	111	354	0.968493	0.30274	0.968493	17.6153	0
331	12	1	1	0	1	France	30	Seydou_Sy	SEN	G	1.92	80	35045	Dakar	None	Monaco	3	1919	1	Leonardo_Jardim	POR	Stade_Louis_II	18523	12	12	1995	0	346	103	346	0.946575	0.280822	0.946575	20.6379	1
332	12	1	1	1	1	France	31	Yhoan_Andzouana	FRA	M	1.71	56	35412	Brazzaville	None	Monaco	3	1919	1	Leonardo_Jardim	POR	Stade_Louis_II	18523	13	12	1996	1	347	104	347	0.949315	0.283562	0.949315	19.6331	0
333	12	1	1	1	1	France	34	Abdou_Diallo	FRA	D	1.83	72	35189	Tours	None	Monaco	3	1919	1	Leonardo_Jardim	POR	Stade_Louis_II	18523	4	5	1996	1	124	246	124	0.338356	0.672603	0.338356	20.2437	1
334	12	1	1	1	1	France	35	Kévin_Ndoram	FRA	D	1.74	60	35086	Saint-Sébastien-sur-Loire	None	Monaco	3	1919	1	Leonardo_Jardim	POR	Stade_Louis_II	18523	22	1	1996	1	22	144	22	0.0589041	0.393151	0.0589041	20.5257	1
335	12	1	1	0	1	France	38	Almary_Touré	MLI	D	1.82	72	35183	Bamako	None	Monaco	3	1919	1	Leonardo_Jardim	POR	Stade_Louis_II	18523	28	4	1996	1	118	240	118	0.321918	0.656164	0.321918	20.2601	1
336	12	1	1	1	1	France	40	Loïc_Badiashike	FRA	G	1.86	80	35831	Limoges	None	Monaco	3	1919	1	Leonardo_Jardim	POR	Stade_Louis_II	18523	5	2	1998	0	36	158	36	0.0972603	0.431507	0.0972603	18.486	0
337	12	1	1	1	1	France	12	Fares_Bahlouli	FRA	M	1.81	78	34797	Lyon	Standard_Liège_(On_Loan)	Monaco	3	1919	0	Leonardo_Jardim	POR	Stade_Louis_II	18523	8	4	1995	0	98	220	98	0.267123	0.60137	0.267123	21.3169	0
338	12	1	1	0	1	France	17	Ivan_Cavaleiro	POR	M	1.75	73	34260	Vialonga	Wolverhampton_W	Monaco	3	1919	0	Leonardo_Jardim	POR	Stade_Louis_II	18523	18	10	1993	0	291	48	291	0.79589	0.130137	0.79589	22.7871	0
339	12	1	1	0	1	France	21	Elderson_Uwa_Echiejile	NGA	D	1.84	76	32162	Cotonou	Standard_Liège_(On_Loan)	Monaco	3	1919	0	Leonardo_Jardim	POR	Stade_Louis_II	18523	20	1	1988	1	20	142	20	0.0534247	0.387671	0.0534247	28.5311	1
340	12	1	1	0	1	France	32	Marcel_Tisserand	COD	D	1.84	70	33979	Meaux	Ingolstadt	Monaco	3	1919	0	Leonardo_Jardim	POR	Stade_Louis_II	18523	10	1	1993	0	10	132	10	0.0260274	0.360274	0.0260274	23.5565	0
341	12	1	1	1	1	France	37	Aboud_Aziz_Thiam	FRA	M	1.8	62	35445	Le_Val_Fourré	-999	Monaco	3	1919	0	Leonardo_Jardim	POR	Stade_Louis_II	18523	15	1	1997	0	15	137	15	0.039726	0.373973	0.039726	19.5428	0
342	13	1	1	1	1	France	1	Laurent_Pionnier	FRA	G	1.84	76	30095	Bagnois_sur_Cèze	None	Montpellier	12	1974	1	Frédéric_Hantz	FRA	Stade_de_la_Mosson	32500	24	5	1982	0	144	266	144	0.393151	0.727397	0.393151	34.1903	0
343	13	1	1	0	1	France	2	Mamadou_N'Diaye	SEN	D	1.74	62	34847	Thiès	None	Montpellier	12	1974	1	Frédéric_Hantz	FRA	Stade_de_la_Mosson	32500	28	5	1995	0	148	270	148	0.40411	0.738356	0.40411	21.18	0
344	13	1	1	1	1	France	3	Daniel_Congré	FRA	D	1.84	79	31142	Toulouse	Toulouse	Montpellier	12	1974	1	Frédéric_Hantz	FRA	Stade_de_la_Mosson	32500	5	4	1985	0	95	217	95	0.258904	0.593151	0.258904	31.3238	0
345	13	1	1	0	1	France	4	Hilton	BRA	D	1.82	73	28381	Brasilia	Marseille	Montpellier	12	1974	1	Frédéric_Hantz	FRA	Stade_de_la_Mosson	32500	13	9	1977	0	256	13	256	0.7	0.0342466	0.7	38.883	0
346	13	1	1	0	1	France	5	Yacouba_Sylla	MLI	M	1.84	80	33206	Étampes	Rennes	Montpellier	12	1974	1	Frédéric_Hantz	FRA	Stade_de_la_Mosson	32500	29	11	1990	0	333	90	333	0.910959	0.245205	0.910959	25.6728	0
347	13	1	1	1	1	France	6	Joris_Marveaux	FRA	M	1.78	69	30178	Vannes	Clermont	Montpellier	12	1974	1	Frédéric_Hantz	FRA	Stade_de_la_Mosson	32500	15	8	1982	0	227	349	227	0.620548	0.954795	0.620548	33.963	0
348	13	1	1	1	1	France	7	Paul_Lasne	FRA	M	1.83	72	32524	Saint-Cloud	Ajaccio	Montpellier	12	1974	1	Frédéric_Hantz	FRA	Stade_de_la_Mosson	32500	16	1	1989	0	16	138	16	0.0424658	0.376712	0.0424658	27.54	0
349	13	1	1	1	1	France	8	Morgan_Sanson	FRA	M	1.82	70	34564	Saint-Doulchard	Le_Mans	Montpellier	12	1974	1	Frédéric_Hantz	FRA	Stade_de_la_Mosson	32500	18	8	1994	0	230	352	230	0.628767	0.963014	0.628767	21.9548	0
350	13	1	1	0	1	France	10	Ryad_Boudebouz	ALG	M	1.72	59	32923	Colmar	Bastia	Montpellier	12	1974	1	Frédéric_Hantz	FRA	Stade_de_la_Mosson	32500	19	2	1990	0	50	172	50	0.135616	0.469863	0.135616	26.4476	0
351	13	1	1	1	1	France	11	Kévin_Bérigaud	FRA	F	1.78	69	30744	Thonon-les-Bains	Évian_TG	Montpellier	12	1974	1	Frédéric_Hantz	FRA	Stade_de_la_Mosson	32500	3	3	1984	1	62	184	62	0.168493	0.50274	0.168493	32.4134	1
352	13	1	1	1	1	France	13	Ellyes_Skhiri	FRA	M	1.85	69	34829	Lunel	None	Montpellier	12	1974	1	Frédéric_Hantz	FRA	Stade_de_la_Mosson	32500	10	5	1995	0	130	252	130	0.354795	0.689041	0.354795	21.2293	0
353	13	1	1	0	1	France	15	Steve_Mounié	BEN	F	1.9	80	34606	Parakou	None	Montpellier	12	1974	1	Frédéric_Hantz	FRA	Stade_de_la_Mosson	32500	29	9	1994	0	272	29	272	0.743836	0.0780822	0.743836	21.8398	0
354	13	1	1	1	1	France	16	Geoffrey_Jourdren	FRA	G	1.81	73	31447	Paris	None	Montpellier	12	1974	1	Frédéric_Hantz	FRA	Stade_de_la_Mosson	32500	4	2	1986	0	35	157	35	0.0945205	0.428767	0.0945205	30.4887	0
355	13	1	1	1	1	France	17	Pierrick_Fito	FRA	M	1.75	75	35217	Narbonne	None	Montpellier	12	1974	1	Frédéric_Hantz	FRA	Stade_de_la_Mosson	32500	1	6	1996	1	152	274	152	0.415068	0.749315	0.415068	20.167	1
356	13	1	1	1	1	France	18	Nicolas_Saint-Ruf	FRA	D	1.87	81	33901	Rouen	Lens	Montpellier	12	1974	1	Frédéric_Hantz	FRA	Stade_de_la_Mosson	32500	24	10	1992	1	297	54	297	0.812329	0.146575	0.812329	23.77	0
357	13	1	1	0	1	France	19	Souleymane_Camara	SEN	F	1.74	72	30307	Dakar	Nice	Montpellier	12	1974	1	Frédéric_Hantz	FRA	Stade_de_la_Mosson	32500	22	12	1982	0	356	113	356	0.973973	0.308219	0.973973	33.6099	0
358	13	1	1	0	1	France	20	Anthony_Vanden_Borre	BEL	D	1.85	80	32074	Likasi	Anderlecht	Montpellier	12	1974	1	Frédéric_Hantz	FRA	Stade_de_la_Mosson	32500	24	10	1987	0	297	54	297	0.812329	0.146575	0.812329	28.7721	1
359	13	1	1	1	1	France	21	William_Rémy	FRA	D	1.84	79	33332	Courbevoie	Dijon	Montpellier	12	1974	1	Frédéric_Hantz	FRA	Stade_de_la_Mosson	32500	4	4	1991	0	94	216	94	0.256164	0.590411	0.256164	25.3279	0
360	13	1	1	1	1	France	22	Killian_Sanson	FRA	M	1.73	64	35588	Saint-Doulchard	Évian_TG	Montpellier	12	1974	1	Frédéric_Hantz	FRA	Stade_de_la_Mosson	32500	7	6	1997	0	158	280	158	0.431507	0.765753	0.431507	19.1513	0
361	13	1	1	1	1	France	24	Jérôme_Roussillon	FRA	D	1.75	75	33975	Sarcelles	Sochaux	Montpellier	12	1974	1	Frédéric_Hantz	FRA	Stade_de_la_Mosson	32500	6	1	1993	0	6	128	6	0.0150685	0.349315	0.0150685	23.5674	0
362	13	1	1	1	1	France	25	Mathieu_Deplagne	FRA	D	1.8	66	33512	Montpellier	None	Montpellier	12	1974	1	Frédéric_Hantz	FRA	Stade_de_la_Mosson	32500	1	10	1991	0	274	31	274	0.749315	0.0835616	0.749315	24.835	1
363	13	1	1	0	1	France	27	Cédric_Mongongu	COD	D	1.89	76	32681	Kinshasa	Eskişehirspor	Montpellier	12	1974	1	Frédéric_Hantz	FRA	Stade_de_la_Mosson	32500	22	6	1989	0	173	295	173	0.472603	0.806849	0.472603	27.1102	0
364	13	1	1	0	1	France	28	Stéphane_Sessegnon	BEN	M	1.72	72	30834	Allahe	WBA	Montpellier	12	1974	1	Frédéric_Hantz	FRA	Stade_de_la_Mosson	32500	1	6	1984	1	152	274	152	0.415068	0.749315	0.415068	32.167	1
365	13	1	1	0	1	France	29	Casimir_Ninga	CHA	F	1.86	81	34106	N'Djamena	Mangasport	Montpellier	12	1974	1	Frédéric_Hantz	FRA	Stade_de_la_Mosson	32500	17	5	1993	0	137	259	137	0.373973	0.708219	0.373973	23.2088	0
366	13	1	1	1	1	France	30	Jonathan_Ligali	FRA	G	1.83	82	33386	Montpellier	None	Montpellier	12	1974	1	Frédéric_Hantz	FRA	Stade_de_la_Mosson	32500	28	5	1991	0	148	270	148	0.40411	0.738356	0.40411	25.18	0
367	13	1	1	0	1	France	23	Jamel_Saihi	TUN	M	1.81	73	31804	Montpellier	Angers	Montpellier	12	1974	0	Frédéric_Hantz	FRA	Stade_de_la_Mosson	32500	27	1	1987	0	27	149	27	0.0726027	0.406849	0.0726027	29.5113	0
368	13	1	1	0	1	France	35	Dylan Gissi	SUI	D	1.92	79	33355	Geneva	Rosario_Central	Montpellier	12	1974	0	Frédéric_Hantz	FRA	Stade_de_la_Mosson	32500	27	4	1991	0	117	239	117	0.319178	0.653425	0.319178	25.2649	0
369	14	1	1	0	1	France	1	Syarhey_Chernik	BLR	G	1.87	84	32344	Grodno	BATE	Nancy	18	1967	1	Pablo_Correa	URU	Stade_Marcel_Picot	20085	20	7	1988	1	201	323	201	0.549315	0.883562	0.549315	28.0329	1
370	14	1	1	1	1	France	2	Clément_Lenglet	FRA	D	1.86	81	34867	Beauvais	None	Nancy	18	1967	1	Pablo_Correa	URU	Stade_Marcel_Picot	20085	17	6	1995	0	168	290	168	0.458904	0.793151	0.458904	21.1253	0
371	14	1	1	1	1	France	3	Tobias_Badila	FRA	D	1.81	78	34101	Dijon	None	Nancy	18	1967	1	Pablo_Correa	URU	Stade_Marcel_Picot	20085	12	5	1993	0	132	254	132	0.360274	0.694521	0.360274	23.2225	0
372	14	1	1	0	1	France	4	Modou_Diagne	SEN	D	1.88	74	34337	Mbacke	None	Nancy	18	1967	1	Pablo_Correa	URU	Stade_Marcel_Picot	20085	3	1	1994	0	3	125	3	0.00684932	0.341096	0.00684932	22.5763	0
373	14	1	1	1	1	France	5	Alou_Diarra	FRA	M	1.9	79	29782	Villepinte	Charlton_Ath	Nancy	18	1967	1	Pablo_Correa	URU	Stade_Marcel_Picot	20085	15	7	1981	0	196	318	196	0.535616	0.869863	0.535616	35.0472	0
374	14	1	1	0	1	France	6	Youssef_Aït_Bennasser	MAR	M	1.84	73	35253	Toul	Monaco	Nancy	18	1967	1	Pablo_Correa	URU	Stade_Marcel_Picot	20085	7	7	1996	1	188	310	188	0.513699	0.847945	0.513699	20.0684	1
375	14	1	1	1	1	France	7	Antony_Robic	FRA	M	1.81	77	31476	Marseille	Laval	Nancy	18	1967	1	Pablo_Correa	URU	Stade_Marcel_Picot	20085	5	3	1986	0	64	186	64	0.173973	0.508219	0.173973	30.4093	0
376	14	1	1	1	1	France	8	Vincent_Marchetti	FRA	M	1.81	69	35615	Ajaccio	Ajaccio	Nancy	18	1967	1	Pablo_Correa	URU	Stade_Marcel_Picot	20085	4	7	1997	0	185	307	185	0.505479	0.839726	0.505479	19.0773	0
377	14	1	1	1	1	France	9	Maurice_Dalé	FRA	F	1.87	80	31240	Martigues	Arles-Avignon	Nancy	18	1967	1	Pablo_Correa	URU	Stade_Marcel_Picot	20085	12	7	1985	0	193	315	193	0.527397	0.861644	0.527397	31.0554	0
378	14	1	1	0	1	France	10	Issiar_Dia	SEN	F	1.72	70	31936	Sèvres	Al-Kharaitiyat	Nancy	18	1967	1	Pablo_Correa	URU	Stade_Marcel_Picot	20085	8	6	1987	0	159	281	159	0.434247	0.768493	0.434247	29.1499	0
379	14	1	1	1	1	France	11	Karim_Coulibaly	FRA	M	1.84	80	34123	Bakel	None	Nancy	18	1967	1	Pablo_Correa	URU	Stade_Marcel_Picot	20085	3	6	1993	0	154	276	154	0.420548	0.754795	0.420548	23.1622	0
380	14	1	1	1	1	France	12	Christophe_Mandanne	FRA	F	1.71	62	31085	Toulouse	Al-Fujairah	Nancy	18	1967	1	Pablo_Correa	URU	Stade_Marcel_Picot	20085	7	2	1985	0	38	160	38	0.10274	0.436986	0.10274	31.4798	0
381	14	1	1	0	1	France	13	Serge_N'Guessan	CIV	M	1.65	65	34546	Abidjan	AFAD	Nancy	18	1967	1	Pablo_Correa	URU	Stade_Marcel_Picot	20085	31	7	1994	0	212	334	212	0.579452	0.913699	0.579452	22.0041	0
382	14	1	1	1	1	France	14	Joffrey_Cuffaut	FRA	D	1.8	74	32217	Beauvais	Le_Mans	Nancy	18	1967	1	Pablo_Correa	URU	Stade_Marcel_Picot	20085	15	3	1988	1	74	196	74	0.20137	0.535616	0.20137	28.3806	1
383	14	1	1	0	1	France	15	Youssouf_Hadji	MAR	F	1.83	78	29276	Ifrane	Elazığspor	Nancy	18	1967	1	Pablo_Correa	URU	Stade_Marcel_Picot	20085	25	2	1980	1	56	178	56	0.152055	0.486301	0.152055	36.4326	1
384	14	1	1	0	1	France	16	Guy_Rolland_Ndy_Assembé	CMR	G	1.84	79	31471	Yaoundé	Nantes	Nancy	18	1967	1	Pablo_Correa	URU	Stade_Marcel_Picot	20085	28	2	1986	0	59	181	59	0.160274	0.494521	0.160274	30.423	0
385	14	1	1	1	1	France	17	Faitout_Maouassa	FRA	D	1.7	74	35982	Villepinte	None	Nancy	18	1967	1	Pablo_Correa	URU	Stade_Marcel_Picot	20085	6	7	1998	0	187	309	187	0.510959	0.845205	0.510959	18.0726	0
386	14	1	1	1	1	France	18	Diallo_Guidileye	FRA	M	1.81	76	32872	Djadijibiné	AEL_Limassol	Nancy	18	1967	1	Pablo_Correa	URU	Stade_Marcel_Picot	20085	30	12	1989	0	364	121	364	0.99589	0.330137	0.99589	26.5873	0
387	14	1	1	1	1	France	19	Loïc_Puyo	FRA	M	1.82	78	32495	Orléans	Orléans	Nancy	18	1967	1	Pablo_Correa	URU	Stade_Marcel_Picot	20085	18	12	1988	1	352	109	352	0.963014	0.29726	0.963014	27.6194	0
388	14	1	1	0	1	France	20	Michaël_Chrétien_Basser	MAR	D	1.79	67	30873	Nancy	Strasbourg	Nancy	18	1967	1	Pablo_Correa	URU	Stade_Marcel_Picot	20085	10	7	1984	1	191	313	191	0.521918	0.856164	0.521918	32.0602	1
389	14	1	1	1	1	France	22	Yann_Mabella	FRA	F	1.82	77	35117	Toulouse	None	Nancy	18	1967	1	Pablo_Correa	URU	Stade_Marcel_Picot	20085	22	2	1996	1	53	175	53	0.143836	0.478082	0.143836	20.4408	1
390	14	1	1	1	1	France	23	Anthony_Koura	FRA	F	1.8	70	34095	Le_Mans	Nîmes	Nancy	18	1967	1	Pablo_Correa	URU	Stade_Marcel_Picot	20085	6	5	1993	0	126	248	126	0.343836	0.678082	0.343836	23.2389	0
391	14	1	1	0	1	France	24	Erick_Cabaco	URU	D	1.86	75	34808	Montevideo	Nacional_[URU]	Nancy	18	1967	1	Pablo_Correa	URU	Stade_Marcel_Picot	20085	19	4	1995	0	109	231	109	0.29726	0.631507	0.29726	21.2868	0
392	14	1	1	1	1	France	25	Benoît_Pedretti	FRA	M	1.77	69	29537	Audincourt	Ajaccio	Nancy	18	1967	1	Pablo_Correa	URU	Stade_Marcel_Picot	20085	12	11	1980	1	316	73	316	0.864384	0.19863	0.864384	35.718	0
393	14	1	1	1	1	France	26	Vincent_Muratori	FRA	D	1.78	68	31992	Orange	Monaco	Nancy	18	1967	1	Pablo_Correa	URU	Stade_Marcel_Picot	20085	3	8	1987	0	215	337	215	0.587671	0.921918	0.587671	28.9966	0
394	14	1	1	1	1	France	28	Julien_Cetout	FRA	M	1.83	74	32144	Chartres	Tours	Nancy	18	1967	1	Pablo_Correa	URU	Stade_Marcel_Picot	20085	2	1	1988	1	2	124	2	0.00410959	0.338356	0.00410959	28.5804	1
395	14	1	1	1	1	France	30	Alexandre_Menay	FRA	G	1.86	76	35251	Mantes-la-Jolie	None	Nancy	18	1967	1	Pablo_Correa	URU	Stade_Marcel_Picot	20085	5	7	1996	1	186	308	186	0.508219	0.842466	0.508219	20.0739	1
396	15	1	1	1	1	France	1	Rémy_Riou	FRA	G	1.91	81	31995	Lyon	Toulouse	Nantes	14	1943	1	René_Girard	FRA	Stade_de_la_Beaujoire-Louis_Fonteneau	37583	6	8	1987	0	218	340	218	0.59589	0.930137	0.59589	28.9884	0
397	15	1	1	0	1	France	2	Fernando_Aristeguieta	VEN	F	1.87	80	33703	Caracas	Caracas	Nantes	14	1943	1	René_Girard	FRA	Stade_de_la_Beaujoire-Louis_Fonteneau	37583	9	4	1992	1	99	221	99	0.269863	0.60411	0.269863	24.3121	1
398	15	1	1	0	1	France	3	Diego_Carlos	BRA	D	1.84	79	34043	Barra_Bonita	Estoril	Nantes	14	1943	1	René_Girard	FRA	Stade_de_la_Beaujoire-Louis_Fonteneau	37583	15	3	1993	0	74	196	74	0.20137	0.535616	0.20137	23.3812	0
399	15	1	1	0	1	France	4	Oswaldo_Vizcarrondo	VEN	D	1.91	86	30833	Caracas	América	Nantes	14	1943	1	René_Girard	FRA	Stade_de_la_Beaujoire-Louis_Fonteneau	37583	31	5	1984	1	151	273	151	0.412329	0.746575	0.412329	32.1697	1
400	15	1	1	0	1	France	6	Lima	BRA	D	1.78	72	33521	Estação	Arouca	Nantes	14	1943	1	René_Girard	FRA	Stade_de_la_Beaujoire-Louis_Fonteneau	37583	10	10	1991	0	283	40	283	0.773973	0.108219	0.773973	24.8104	1
401	15	1	1	1	1	France	7	Jules_Iloki	FRA	M	1.73	70	33617	Paris	None	Nantes	14	1943	1	René_Girard	FRA	Stade_de_la_Beaujoire-Louis_Fonteneau	37583	14	1	1992	1	14	136	14	0.0369863	0.371233	0.0369863	24.5476	1
402	15	1	1	1	1	France	8	Adrien_Thomasson	FRA	M	1.82	75	34313	Bourg-Saint-Maurice	Évian_TG	Nantes	14	1943	1	René_Girard	FRA	Stade_de_la_Beaujoire-Louis_Fonteneau	37583	10	12	1993	0	344	101	344	0.941096	0.275342	0.941096	22.642	0
403	15	1	1	0	1	France	9	Emiliano_Sala	ARG	F	1.87	75	33177	Cululú	Bordeaux	Nantes	14	1943	1	René_Girard	FRA	Stade_de_la_Beaujoire-Louis_Fonteneau	37583	31	10	1990	0	304	61	304	0.831507	0.165753	0.831507	25.7522	0
404	15	1	1	1	1	France	10	Yacine_Bammou	FRA	F	1.88	78	33492	Paris	Évry	Nantes	14	1943	1	René_Girard	FRA	Stade_de_la_Beaujoire-Louis_Fonteneau	37583	11	9	1991	0	254	11	254	0.694521	0.0287671	0.694521	24.8898	1
405	15	1	1	0	1	France	11	Alex_Kačaniklić	SWE	M	1.75	71	33463	Helsingborg	Fulham	Nantes	14	1943	1	René_Girard	FRA	Stade_de_la_Beaujoire-Louis_Fonteneau	37583	13	8	1991	0	225	347	225	0.615068	0.949315	0.615068	24.9692	0
406	15	1	1	1	1	France	13	Wilfried_Moimbé	FRA	D	1.73	65	32434	Vichy	Brest	Nantes	14	1943	1	René_Girard	FRA	Stade_de_la_Beaujoire-Louis_Fonteneau	37583	18	10	1988	1	291	48	291	0.79589	0.130137	0.79589	27.7864	0
407	15	1	1	1	1	France	14	Amine_Harit	FRA	M	1.79	66	35599	Pontoise	None	Nantes	14	1943	1	René_Girard	FRA	Stade_de_la_Beaujoire-Louis_Fonteneau	37583	18	6	1997	0	169	291	169	0.461644	0.79589	0.461644	19.1211	0
408	15	1	1	1	1	France	15	Léo_Dubois	FRA	D	1.78	65	34591	Segré	None	Nantes	14	1943	1	René_Girard	FRA	Stade_de_la_Beaujoire-Louis_Fonteneau	37583	14	9	1994	0	257	14	257	0.70274	0.0369863	0.70274	21.8809	0
409	15	1	1	1	1	France	16	Alexandre_Olliero	FRA	G	1.93	85	35110	La_Rochelle	La_Rochelle	Nantes	14	1943	1	René_Girard	FRA	Stade_de_la_Beaujoire-Louis_Fonteneau	37583	15	2	1996	1	46	168	46	0.124658	0.458904	0.124658	20.46	1
410	15	1	1	0	1	France	17	Anthony_Walongwa	COD	D	1.82	81	34257	Nantes	None	Nantes	14	1943	1	René_Girard	FRA	Stade_de_la_Beaujoire-Louis_Fonteneau	37583	15	10	1993	0	288	45	288	0.787671	0.121918	0.787671	22.7953	0
411	15	1	1	0	1	France	18	Mariusz_Stępiński	POL	F	1.83	72	34831	Sieradz	Ruch_Chorzów	Nantes	14	1943	1	René_Girard	FRA	Stade_de_la_Beaujoire-Louis_Fonteneau	37583	12	5	1995	0	132	254	132	0.360274	0.694521	0.360274	21.2238	0
412	15	1	1	1	1	France	19	Abdoulaye_Touré	FRA	M	1.87	77	34396	Nantes	None	Nantes	14	1943	1	René_Girard	FRA	Stade_de_la_Beaujoire-Louis_Fonteneau	37583	3	3	1994	0	62	184	62	0.168493	0.50274	0.168493	22.4148	0
413	15	1	1	0	1	France	23	Nikolaj_Thomsen	DEN	M	1.8	75	34097	Skagen	Aalborg	Nantes	14	1943	1	René_Girard	FRA	Stade_de_la_Beaujoire-Louis_Fonteneau	37583	8	5	1993	0	128	250	128	0.349315	0.683562	0.349315	23.2334	0
414	15	1	1	1	1	France	24	Alexis_Alégué	FRA	M	1.75	68	35422	Yaoundé	None	Nantes	14	1943	1	René_Girard	FRA	Stade_de_la_Beaujoire-Louis_Fonteneau	37583	23	12	1996	1	357	114	357	0.976712	0.310959	0.976712	19.6057	0
415	15	1	1	1	1	France	25	Enock_Kwateng	FRA	D	1.83	75	35529	Mantes-la-Jolie	None	Nantes	14	1943	1	René_Girard	FRA	Stade_de_la_Beaujoire-Louis_Fonteneau	37583	9	4	1997	0	99	221	99	0.269863	0.60411	0.269863	19.3128	0
416	15	1	1	1	1	France	26	Koffi_Djidji	FRA	D	1.84	71	33938	Bagnolet	None	Nantes	14	1943	1	René_Girard	FRA	Stade_de_la_Beaujoire-Louis_Fonteneau	37583	30	11	1992	1	334	91	334	0.913699	0.247945	0.913699	23.6687	0
417	15	1	1	0	1	France	27	Guillaume_Gillet	BEL	M	1.86	77	31115	Liège	Anderlecht	Nantes	14	1943	1	René_Girard	FRA	Stade_de_la_Beaujoire-Louis_Fonteneau	37583	9	3	1985	0	68	190	68	0.184932	0.519178	0.184932	31.3977	0
418	15	1	1	1	1	France	28	Valentin_Rongier	FRA	M	1.72	66	34675	Mâcon	None	Nantes	14	1943	1	René_Girard	FRA	Stade_de_la_Beaujoire-Louis_Fonteneau	37583	7	12	1994	0	341	98	341	0.932877	0.267123	0.932877	21.6509	0
419	15	1	1	1	1	France	30	Maxime_Dupé	FRA	G	1.86	85	34032	Malestroit	None	Nantes	14	1943	1	René_Girard	FRA	Stade_de_la_Beaujoire-Louis_Fonteneau	37583	4	3	1993	0	63	185	63	0.171233	0.505479	0.171233	23.4114	0
420	15	1	1	1	1	France	40	Quentin_Braat	FRA	G	1.93	85	35617	Fontainebleau	None	Nantes	14	1943	1	René_Girard	FRA	Stade_de_la_Beaujoire-Louis_Fonteneau	37583	6	7	1997	0	187	309	187	0.510959	0.845205	0.510959	19.0719	0
421	15	1	1	0	1	France	5	Lorik_Cana	ALB	D	1.86	77	30524	Gjakova	-999	Nantes	14	1943	0	René_Girard	FRA	Stade_de_la_Beaujoire-Louis_Fonteneau	37583	27	7	1983	0	208	330	208	0.568493	0.90274	0.568493	33.0157	0
422	15	1	1	0	1	France	9	Kolbeinn_Sigþórsson	ISL	F	1.81	76	32946	Reykjavík	Galatasaray_(On_Loan)	Nantes	14	1943	0	René_Girard	FRA	Stade_de_la_Beaujoire-Louis_Fonteneau	37583	14	3	1990	0	73	195	73	0.19863	0.532877	0.19863	26.3847	0
423	15	1	1	0	1	France	22	Emiliano_Sala	ARG	F	1.87	75	33177	Cululú	Re-Registered_(9)	Nantes	14	1943	0	René_Girard	FRA	Stade_de_la_Beaujoire-Louis_Fonteneau	37583	31	10	1990	0	304	61	304	0.831507	0.165753	0.831507	25.7522	0
424	16	1	1	1	1	France	1	Mouez_Hassan	FRA	G	1.85	74	34763	Fréjus	None	Nice	4	1904	1	Lucien_Favre	SUI	Allianz_Riviera	35624	5	3	1995	0	64	186	64	0.173973	0.508219	0.173973	21.41	0
425	16	1	1	1	1	France	2	Arnaud_Souquet	FRA	D	1.79	70	33646	Paris	Dijon	Nice	4	1904	1	Lucien_Favre	SUI	Allianz_Riviera	35624	12	2	1992	1	43	165	43	0.116438	0.450685	0.116438	24.4682	1
426	16	1	1	1	1	France	3	Gautier_Lloris	FRA	D	1.91	83	34898	Nice	None	Nice	4	1904	1	Lucien_Favre	SUI	Allianz_Riviera	35624	18	7	1995	0	199	321	199	0.543836	0.878082	0.543836	21.0404	0
427	16	1	1	1	1	France	4	Paul_Baysse	FRA	D	1.84	82	32278	Bordeaux	St-Etienne	Nice	4	1904	1	Lucien_Favre	SUI	Allianz_Riviera	35624	15	5	1988	1	135	257	135	0.368493	0.70274	0.368493	28.2136	1
428	16	1	1	0	1	France	5	Younès_Belhanda	MAR	M	1.74	75	32929	Avignon	Dynamo_Kyiv	Nice	4	1904	1	Lucien_Favre	SUI	Allianz_Riviera	35624	25	2	1990	0	56	178	56	0.152055	0.486301	0.152055	26.4312	0
429	16	1	1	0	1	France	6	Jean_Michaël_Seri	CIV	M	1.65	67	33438	Grand-Bereby	Paços_de_Ferreira	Nice	4	1904	1	Lucien_Favre	SUI	Allianz_Riviera	35624	19	7	1991	0	200	322	200	0.546575	0.880822	0.546575	25.0376	0
430	16	1	1	0	1	France	7	Julien_Vercauteren	BEL	M	1.7	66	33981	Sint-Agatha-Berchem	Lierse	Nice	4	1904	1	Lucien_Favre	SUI	Allianz_Riviera	35624	12	1	1993	0	12	134	12	0.0315068	0.365753	0.0315068	23.551	0
431	16	1	1	1	1	France	8	Arnaud_Lusamba	FRA	M	1.79	67	35434	Metz	Nancy	Nice	4	1904	1	Lucien_Favre	SUI	Allianz_Riviera	35624	4	1	1997	0	4	126	4	0.00958904	0.343836	0.00958904	19.5729	0
432	16	1	1	0	1	France	9	Mario_Balotelli	ITA	F	1.89	88	33097	Palermo	Liverpool	Nice	4	1904	1	Lucien_Favre	SUI	Allianz_Riviera	35624	12	8	1990	0	224	346	224	0.612329	0.946575	0.612329	25.9713	0
433	16	1	1	1	1	France	10	Mickaël_Le_Bihan	FRA	F	1.84	74	33009	Ploemeur	Le_Havre	Nice	4	1904	1	Lucien_Favre	SUI	Allianz_Riviera	35624	16	5	1990	0	136	258	136	0.371233	0.705479	0.371233	26.2122	0
434	16	1	1	0	1	France	11	Saïd_Benrahma	ALG	F	1.72	67	34921	Aïn_Témouchent	None	Nice	4	1904	1	Lucien_Favre	SUI	Allianz_Riviera	35624	10	8	1995	0	222	344	222	0.606849	0.941096	0.606849	20.9774	0
435	16	1	1	0	1	France	12	Albert_Rafetraniaina	MAD	M	1.76	66	35317	Ambohitrony	None	Nice	4	1904	1	Lucien_Favre	SUI	Allianz_Riviera	35624	9	9	1996	1	252	9	252	0.689041	0.0232877	0.689041	19.8932	0
436	16	1	1	1	1	France	13	Valentin_Eysseric	FRA	M	1.81	73	33688	Aix-en-Provence	Monaco	Nice	4	1904	1	Lucien_Favre	SUI	Allianz_Riviera	35624	25	3	1992	1	84	206	84	0.228767	0.563014	0.228767	24.3532	1
437	16	1	1	1	1	France	14	Alassane_Pléa	FRA	M	1.8	72	34038	Lille	Lyon	Nice	4	1904	1	Lucien_Favre	SUI	Allianz_Riviera	35624	10	3	1993	0	69	191	69	0.187671	0.521918	0.187671	23.3949	0
438	16	1	1	1	1	France	16	Simon_Pouplin	FRA	G	1.87	79	31195	Cholet	Sochaux	Nice	4	1904	1	Lucien_Favre	SUI	Allianz_Riviera	35624	28	5	1985	0	148	270	148	0.40411	0.738356	0.40411	31.1786	0
439	16	1	1	1	1	France	18	Rémi_Walter	FRA	M	1.74	73	34815	Essey-les-Nancy	Nancy	Nice	4	1904	1	Lucien_Favre	SUI	Allianz_Riviera	35624	26	4	1995	0	116	238	116	0.316438	0.650685	0.316438	21.2676	0
440	16	1	1	1	1	France	19	Bryan_Constant	FRA	F	1.72	65	34420	Fréjus	None	Nice	4	1904	1	Lucien_Favre	SUI	Allianz_Riviera	35624	27	3	1994	0	86	208	86	0.234247	0.568493	0.234247	22.3491	0
441	16	1	1	1	1	France	20	Maxime_Le_Marchand	FRA	D	1.8	68	32822	Saint_Malo	Le_Havre	Nice	4	1904	1	Lucien_Favre	SUI	Allianz_Riviera	35624	10	11	1989	0	314	71	314	0.858904	0.193151	0.858904	26.7242	0
442	16	1	1	0	1	France	21	Ricardo_Pereira	POR	D	1.75	70	34248	Lisbon	FC_Porto	Nice	4	1904	1	Lucien_Favre	SUI	Allianz_Riviera	35624	6	10	1993	0	279	36	279	0.763014	0.0972603	0.763014	22.82	0
443	16	1	1	0	1	France	22	Anastasios_Donis	GRE	F	1.76	75	35306	Blackburn	Juventus	Nice	4	1904	1	Lucien_Favre	SUI	Allianz_Riviera	35624	29	8	1996	1	241	363	241	0.658904	0.993151	0.658904	19.9233	1
444	16	1	1	1	1	France	23	Alexy_Bosetti	FRA	F	1.72	66	34082	Nice	None	Nice	4	1904	1	Lucien_Favre	SUI	Allianz_Riviera	35624	23	4	1993	0	113	235	113	0.308219	0.642466	0.308219	23.2745	0
445	16	1	1	1	1	France	24	Mathieu_Bodmer	FRA	D	1.9	91	30277	Evreux	Paris_St-Germain	Nice	4	1904	1	Lucien_Favre	SUI	Allianz_Riviera	35624	22	11	1982	0	326	83	326	0.891781	0.226027	0.891781	33.692	0
446	16	1	1	1	1	France	25	Wylan_Cyprien	FRA	M	1.8	75	34727	Pointe-à-Pitre	Lens	Nice	4	1904	1	Lucien_Favre	SUI	Allianz_Riviera	35624	28	1	1995	0	28	150	28	0.0753425	0.409589	0.0753425	21.5086	0
447	16	1	1	1	1	France	26	Vincent_Koziello	FRA	M	1.68	58	35000	Grasse	None	Nice	4	1904	1	Lucien_Favre	SUI	Allianz_Riviera	35624	28	10	1995	0	301	58	301	0.823288	0.157534	0.823288	20.7611	1
448	16	1	1	1	1	France	27	Dorian_Caddy	FRA	F	1.86	87	34778	Cagnes-sur-Mer	None	Nice	4	1904	1	Lucien_Favre	SUI	Allianz_Riviera	35624	20	3	1995	0	79	201	79	0.215068	0.549315	0.215068	21.3689	0
449	16	1	1	1	1	France	28	Oliver_Boscagli	FRA	D	1.81	68	35752	Monaco	None	Nice	4	1904	1	Lucien_Favre	SUI	Allianz_Riviera	35624	18	11	1997	0	322	79	322	0.880822	0.215068	0.880822	18.7023	0
450	16	1	1	0	1	France	29	Dalbert	BRA	D	1.82	74	34220	Rio_de_Janeiro	Vitória_Guimarães	Nice	4	1904	1	Lucien_Favre	SUI	Allianz_Riviera	35624	8	9	1993	0	251	8	251	0.686301	0.0205479	0.686301	22.8966	0
451	16	1	1	1	1	France	30	Yoan_Cardinale	FRA	G	1.81	84	34420	La_Ciotat	None	Nice	4	1904	1	Lucien_Favre	SUI	Allianz_Riviera	35624	27	3	1994	0	86	208	86	0.234247	0.568493	0.234247	22.3491	0
452	16	1	1	0	1	France	31	Dante	BRA	D	1.87	82	30607	Salvador	Wolfsburg	Nice	4	1904	1	Lucien_Favre	SUI	Allianz_Riviera	35624	18	10	1983	0	291	48	291	0.79589	0.130137	0.79589	32.7885	1
453	16	1	1	0	1	France	40	Walter_Benítez	ARG	G	1.91	86	34047	Chaco	Quilmes	Nice	4	1904	1	Lucien_Favre	SUI	Allianz_Riviera	35624	19	3	1993	0	78	200	78	0.212329	0.546575	0.212329	23.3703	0
454	16	1	1	1	1	France	5	Kévin_Gomis	FRA	D	1.86	85	32528	Paris	Dundee	Nice	4	1904	0	Lucien_Favre	SUI	Allianz_Riviera	35624	20	1	1989	0	20	142	20	0.0534247	0.387671	0.0534247	27.5291	0
455	16	1	1	1	1	France	15	Lucas_Rougeaux	FRA	D	1.86	84	34403	Grasse	Kortrijk	Nice	4	1904	0	Lucien_Favre	SUI	Allianz_Riviera	35624	10	3	1994	0	69	191	69	0.187671	0.521918	0.187671	22.3956	0
456	17	1	1	0	1	France	1	Kevin_Trapp	GER	G	1.89	83	33062	Merzig	Eintracht_Frankfurt	Paris_Saint-Germain	1	1970	1	Unai_Emery	ESP	Parc_des_Princes	47428	8	7	1990	0	189	311	189	0.516438	0.850685	0.516438	26.0671	0
457	17	1	1	0	1	France	2	Thiago_Silva	BRA	D	1.83	79	30947	Rio_de_Janeiro	Milan	Paris_Saint-Germain	1	1970	1	Unai_Emery	ESP	Parc_des_Princes	47428	22	9	1984	1	265	22	265	0.724658	0.0589041	0.724658	31.8576	0
458	17	1	1	1	1	France	3	Presnel_Kimpembe	FRA	D	1.83	67	34924	Beaumont-sur-Oise	None	Paris_Saint-Germain	1	1970	1	Unai_Emery	ESP	Parc_des_Princes	47428	13	8	1995	0	225	347	225	0.615068	0.949315	0.615068	20.9692	0
459	17	1	1	0	1	France	4	Grzegorz_Krychowiak	POL	M	1.86	83	32902	Gryfice	Sevilla	Paris_Saint-Germain	1	1970	1	Unai_Emery	ESP	Parc_des_Princes	47428	29	1	1990	0	29	151	29	0.0780822	0.412329	0.0780822	26.5051	0
460	17	1	1	0	1	France	5	Marquinhos	BRA	D	1.81	67	34468	São_Paulo	Roma	Paris_Saint-Germain	1	1970	1	Unai_Emery	ESP	Parc_des_Princes	47428	14	5	1994	0	134	256	134	0.365753	0.7	0.365753	22.2177	0
461	17	1	1	0	1	France	6	Marco_Verratti	ITA	M	1.65	60	33913	Pescara	Pescara	Paris_Saint-Germain	1	1970	1	Unai_Emery	ESP	Parc_des_Princes	47428	5	11	1992	1	309	66	309	0.845205	0.179452	0.845205	23.7372	0
462	17	1	1	0	1	France	7	Lucas	BRA	M	1.72	66	33829	São_Paulo	São_Paulo	Paris_Saint-Germain	1	1970	1	Unai_Emery	ESP	Parc_des_Princes	47428	13	8	1992	1	225	347	225	0.615068	0.949315	0.615068	23.9671	1
463	17	1	1	0	1	France	8	Thiago_Motta	ITA	M	1.88	77	30191	São_Bernardo_do_Campo	Internazionale	Paris_Saint-Germain	1	1970	1	Unai_Emery	ESP	Parc_des_Princes	47428	28	8	1982	0	240	362	240	0.656164	0.990411	0.656164	33.9274	0
464	17	1	1	0	1	France	9	Edinson_Cavani	URU	F	1.84	71	31822	Montevideo	Napoli	Paris_Saint-Germain	1	1970	1	Unai_Emery	ESP	Parc_des_Princes	47428	14	2	1987	0	45	167	45	0.121918	0.456164	0.121918	29.462	0
465	17	1	1	0	1	France	10	Javier_Pastore	ARG	M	1.87	75	32679	Córdoba	Palermo	Paris_Saint-Germain	1	1970	1	Unai_Emery	ESP	Parc_des_Princes	47428	20	6	1989	0	171	293	171	0.467123	0.80137	0.467123	27.1157	0
466	17	1	1	0	1	France	11	Ángel_Di_Maria	ARG	M	1.78	75	32187	Rosario	Manchester_U	Paris_Saint-Germain	1	1970	1	Unai_Emery	ESP	Parc_des_Princes	47428	14	2	1988	1	45	167	45	0.121918	0.456164	0.121918	28.4627	1
467	17	1	1	0	1	France	12	Thomas_Meunier	BEL	D	1.91	78	33493	Sainte-Ode	Club_Brugge	Paris_Saint-Germain	1	1970	1	Unai_Emery	ESP	Parc_des_Princes	47428	12	9	1991	0	255	12	255	0.69726	0.0315068	0.69726	24.8871	1
468	17	1	1	1	1	France	14	Blaise_Matuidi	FRA	M	1.75	70	31876	Toulouse	St-Etienne	Paris_Saint-Germain	1	1970	1	Unai_Emery	ESP	Parc_des_Princes	47428	9	4	1987	0	99	221	99	0.269863	0.60411	0.269863	29.3142	0
469	17	1	1	1	1	France	16	Alphonse_Aréola	FRA	G	1.9	85	34027	Paris	None	Paris_Saint-Germain	1	1970	1	Unai_Emery	ESP	Parc_des_Princes	47428	27	2	1993	0	58	180	58	0.157534	0.491781	0.157534	23.4251	0
470	17	1	1	0	1	France	17	Maxwell	BRA	D	1.75	73	29825	Vila_Velha	Barcelona	Paris_Saint-Germain	1	1970	1	Unai_Emery	ESP	Parc_des_Princes	47428	27	8	1981	0	239	361	239	0.653425	0.987671	0.653425	34.9295	0
471	17	1	1	0	1	France	19	Serge_Aurier	CIV	D	1.75	75	33962	Abidjan	Toulouse	Paris_Saint-Germain	1	1970	1	Unai_Emery	ESP	Parc_des_Princes	47428	24	12	1992	1	358	115	358	0.979452	0.313699	0.979452	23.603	0
472	17	1	1	1	1	France	20	Layvin_Kurzawa	FRA	D	1.81	73	33851	Fréjuis	Monaco	Paris_Saint-Germain	1	1970	1	Unai_Emery	ESP	Parc_des_Princes	47428	4	9	1992	1	247	4	247	0.675342	0.00958904	0.675342	23.9069	0
473	17	1	1	1	1	France	21	Hatem_Ben_Arfa	FRA	M	1.78	65	31843	Clamart	Nice	Paris_Saint-Germain	1	1970	1	Unai_Emery	ESP	Parc_des_Princes	47428	7	3	1987	0	66	188	66	0.179452	0.513699	0.179452	29.4045	0
474	17	1	1	0	1	France	22	Jesé	ESP	F	1.78	72	34026	Las_Palmas	Real_Madrid	Paris_Saint-Germain	1	1970	1	Unai_Emery	ESP	Parc_des_Princes	47428	26	2	1993	0	57	179	57	0.154795	0.489041	0.154795	23.4278	0
475	17	1	1	1	1	France	24	Christopher_Nkunku	FRA	M	1.75	70	35748	Lagny-sur-Marne	None	Paris_Saint-Germain	1	1970	1	Unai_Emery	ESP	Parc_des_Princes	47428	14	11	1997	0	318	75	318	0.869863	0.20411	0.869863	18.7132	0
476	17	1	1	1	1	France	25	Adrien_Rabiot	FRA	M	1.88	71	34792	Saint-Maurice	None	Paris_Saint-Germain	1	1970	1	Unai_Emery	ESP	Parc_des_Princes	47428	3	4	1995	0	93	215	93	0.253425	0.587671	0.253425	21.3306	0
477	17	1	1	1	1	France	29	Jean-Kévin_Augustin	FRA	F	1.77	69	35597	Paris	None	Paris_Saint-Germain	1	1970	1	Unai_Emery	ESP	Parc_des_Princes	47428	16	6	1997	0	167	289	167	0.456164	0.790411	0.456164	19.1266	0
478	17	1	1	1	1	France	34	Alec_Georgen	FRA	D	1.72	65	36055	Clamart	None	Paris_Saint-Germain	1	1970	1	Unai_Emery	ESP	Parc_des_Princes	47428	17	9	1998	0	260	17	260	0.710959	0.0452055	0.710959	17.8727	0
479	17	1	1	1	1	France	35	Hervin_Ongenda	FRA	F	1.7	64	34874	Paris	None	Paris_Saint-Germain	1	1970	1	Unai_Emery	ESP	Parc_des_Princes	47428	24	6	1995	0	175	297	175	0.478082	0.812329	0.478082	21.1061	0
480	17	1	1	1	1	France	36	Jonathan_Ikoné	FRA	M	1.8	70	35917	Bondy	None	Paris_Saint-Germain	1	1970	1	Unai_Emery	ESP	Parc_des_Princes	47428	2	5	1998	0	122	244	122	0.332877	0.667123	0.332877	18.2505	0
481	17	1	1	1	1	France	40	Rémy_Descamps	FRA	G	1.94	74	35241	Marcq-en-Barœul	None	Paris_Saint-Germain	1	1970	1	Unai_Emery	ESP	Parc_des_Princes	47428	25	6	1996	1	176	298	176	0.480822	0.815068	0.480822	20.1013	1
482	17	1	1	1	1	France	41	Lorenzo_Callegari	FRA	M	1.74	71	35853	Meudon	None	Paris_Saint-Germain	1	1970	1	Unai_Emery	ESP	Parc_des_Princes	47428	27	2	1998	0	58	180	58	0.157534	0.491781	0.157534	18.4257	0
483	17	1	1	1	1	France	38	Jean-Christophe_Bahebeck	FRA	F	1.82	70	34090	Saint-Denis	Pescara_(On_Loan)	Paris_Saint-Germain	1	1970	0	Unai_Emery	ESP	Parc_des_Princes	47428	1	5	1993	0	121	243	121	0.330137	0.664384	0.330137	23.2526	0
484	17	1	1	1	1	France	4	Benjamin_Stambouli	FRA	M	1.8	75	33098	Marseille	Schalke	Paris_Saint-Germain	1	1970	0	Unai_Emery	ESP	Parc_des_Princes	47428	13	8	1990	0	225	347	225	0.615068	0.949315	0.615068	25.9685	0
485	17	1	1	0	1	France	30	Salvatore_Sirigu	ITA	G	1.9	80	31789	Nuoro	Sevilla_(On_Loan)	Paris_Saint-Germain	1	1970	0	Unai_Emery	ESP	Parc_des_Princes	47428	12	1	1987	0	12	134	12	0.0315068	0.365753	0.0315068	29.5524	0
486	17	1	1	0	1	France	32	David_Luiz	BRA	D	1.89	84	31889	São_Paulo	Chelsea	Paris_Saint-Germain	1	1970	0	Unai_Emery	ESP	Parc_des_Princes	47428	22	4	1987	0	112	234	112	0.305479	0.639726	0.305479	29.2786	0
487	17	1	1	0	1	France	23	Grzegorz_Krychowiak	POL	M	1.86	83	32902	Gryfice	Re-Registered_(4)	Paris_Saint-Germain	1	1970	0	Unai_Emery	ESP	Parc_des_Princes	47428	29	1	1990	0	29	151	29	0.0780822	0.412329	0.0780822	26.5051	0
488	18	1	1	1	1	France	1	Benoît_Costil	FRA	G	1.87	83	31961	Caen	Sedan	Rennes	8	1901	1	Christian_Gourcuff	FRA	Roazhon_Park	29778	3	7	1987	0	184	306	184	0.50274	0.836986	0.50274	29.0815	0
489	18	1	1	0	1	France	2	Mehdi_Zeffane	ALG	D	1.74	63	33743	Sainte-Foy-lès-Lyon	Lyon	Rennes	8	1901	1	Christian_Gourcuff	FRA	Roazhon_Park	29778	19	5	1992	1	139	261	139	0.379452	0.713699	0.379452	24.2026	1
490	18	1	1	0	1	France	4	Mexer	MOZ	D	1.81	75	31298	Maputo	Nacional_[POR]	Rennes	8	1901	1	Christian_Gourcuff	FRA	Roazhon_Park	29778	8	9	1985	0	251	8	251	0.686301	0.0205479	0.686301	30.8966	0
491	18	1	1	0	1	France	5	Pedro_Mendes	POR	D	1.87	77	33147	Neuchâtel	Parma	Rennes	8	1901	1	Christian_Gourcuff	FRA	Roazhon_Park	29778	1	10	1990	0	274	31	274	0.749315	0.0835616	0.749315	25.8344	0
492	18	1	1	0	1	France	6	Gelson_Fernandes	SUI	M	1.83	70	31657	Praia	Freiburg	Rennes	8	1901	1	Christian_Gourcuff	FRA	Roazhon_Park	29778	2	9	1986	0	245	2	245	0.669863	0.00410959	0.669863	29.9138	0
493	18	1	1	1	1	France	7	Paul-Georges_Ntep	FRA	F	1.8	75	33814	Douala	Auxerre	Rennes	8	1901	1	Christian_Gourcuff	FRA	Roazhon_Park	29778	29	7	1992	1	210	332	210	0.573973	0.908219	0.573973	24.0082	1
494	18	1	1	1	1	France	8	Clément_Chantôme	FRA	M	1.8	71	32031	Sens	Bordeaux	Rennes	8	1901	1	Christian_Gourcuff	FRA	Roazhon_Park	29778	11	9	1987	0	254	11	254	0.694521	0.0287671	0.694521	28.8898	1
495	18	1	1	0	1	France	9	Kermit_Erasmus	RSA	F	1.71	63	33062	Port_Elizabeth	Orlando_Pirates	Rennes	8	1901	1	Christian_Gourcuff	FRA	Roazhon_Park	29778	8	7	1990	0	189	311	189	0.516438	0.850685	0.516438	26.0671	0
496	18	1	1	0	1	France	10	Kamil_Grosicki	POL	M	1.8	78	32302	Szczecin	Sivasspor	Rennes	8	1901	1	Christian_Gourcuff	FRA	Roazhon_Park	29778	8	6	1988	1	159	281	159	0.434247	0.768493	0.434247	28.1478	1
497	18	1	1	1	1	France	11	Wesley_Saïd	FRA	F	1.71	65	34808	Noisy-le-Grand	None	Rennes	8	1901	1	Christian_Gourcuff	FRA	Roazhon_Park	29778	19	4	1995	0	109	231	109	0.29726	0.631507	0.29726	21.2868	0
498	18	1	1	0	1	France	13	Giovanni_Sio	CIV	F	1.8	72	32598	Nantes	Basel	Rennes	8	1901	1	Christian_Gourcuff	FRA	Roazhon_Park	29778	31	3	1989	0	90	212	90	0.245205	0.579452	0.245205	27.3374	0
499	18	1	1	0	1	France	15	Ramy_Bensebaini	ALG	D	1.86	75	34805	Constantine	Paradou_AC	Rennes	8	1901	1	Christian_Gourcuff	FRA	Roazhon_Park	29778	16	4	1995	0	106	228	106	0.289041	0.623288	0.289041	21.295	0
500	18	1	1	1	1	France	16	Paul_Nardi	FRA	G	1.87	77	34472	Vesoul	Monaco	Rennes	8	1901	1	Christian_Gourcuff	FRA	Roazhon_Park	29778	18	5	1994	0	138	260	138	0.376712	0.710959	0.376712	22.2067	0
501	18	1	1	0	1	France	17	Ermir_Lenjani	ALB	D	1.75	65	32725	Pristina	St._Gallen	Rennes	8	1901	1	Christian_Gourcuff	FRA	Roazhon_Park	29778	5	8	1989	0	217	339	217	0.593151	0.927397	0.593151	26.9897	0
502	18	1	1	0	1	France	18	Pedro_Henrique	BRA	M	1.79	72	33040	Novo_Hamburgo	Zürich	Rennes	8	1901	1	Christian_Gourcuff	FRA	Roazhon_Park	29778	16	6	1990	0	167	289	167	0.456164	0.790411	0.456164	26.1273	0
503	18	1	1	1	1	France	19	Dimitri_Cavaré	FRA	D	1.85	84	34735	Pointe-à-Pitre	None	Rennes	8	1901	1	Christian_Gourcuff	FRA	Roazhon_Park	29778	5	2	1995	0	36	158	36	0.0972603	0.431507	0.0972603	21.4867	0
504	18	1	1	1	1	France	21	Benjamin_André	FRA	D	1.77	68	33088	Nice	Ajaccio	Rennes	8	1901	1	Christian_Gourcuff	FRA	Roazhon_Park	29778	3	8	1990	0	215	337	215	0.587671	0.921918	0.587671	25.9959	0
505	18	1	1	1	1	France	22	Sylvain_Armand	FRA	D	1.82	82	29434	Saint-Etienne	Paris_St-Germain	Rennes	8	1901	1	Christian_Gourcuff	FRA	Roazhon_Park	29778	1	8	1980	1	213	335	213	0.582192	0.916438	0.582192	36	1
506	18	1	1	1	1	France	23	Adrien_Hunou	FRA	M	1.78	66	34353	Evry	None	Rennes	8	1901	1	Christian_Gourcuff	FRA	Roazhon_Park	29778	19	1	1994	0	19	141	19	0.0506849	0.384932	0.0506849	22.5325	0
507	18	1	1	1	1	France	24	Ludovic_Baal	FRA	D	1.76	72	31556	Paris	Lens	Rennes	8	1901	1	Christian_Gourcuff	FRA	Roazhon_Park	29778	24	5	1986	0	144	266	144	0.393151	0.727397	0.393151	30.1903	0
508	18	1	1	0	1	France	25	Afonso_Figueiredo	POR	D	1.69	63	33975	Oeiras	Boavista	Rennes	8	1901	1	Christian_Gourcuff	FRA	Roazhon_Park	29778	6	1	1993	0	6	128	6	0.0150685	0.349315	0.0150685	23.5674	0
509	18	1	1	1	1	France	27	Anthony_Ribelin	FRA	F	1.77	73	35163	Nîmes	Montpellier	Rennes	8	1901	1	Christian_Gourcuff	FRA	Roazhon_Park	29778	8	4	1996	1	98	220	98	0.267123	0.60137	0.267123	20.3149	1
510	18	1	1	1	1	France	28	Yoann_Gourcuff	FRA	M	1.85	79	31604	Lorient	Lyon	Rennes	8	1901	1	Christian_Gourcuff	FRA	Roazhon_Park	29778	11	7	1986	0	192	314	192	0.524658	0.858904	0.524658	30.0589	0
511	18	1	1	1	1	France	29	Romain_Danzé	FRA	D	1.84	72	31596	Douarnenez	None	Rennes	8	1901	1	Christian_Gourcuff	FRA	Roazhon_Park	29778	3	7	1986	0	184	306	184	0.50274	0.836986	0.50274	30.0808	0
512	18	1	1	0	1	France	30	Edvinas_Gertmonas	LTU	G	1.92	91	35217	Šilalė	Atlantas_Klaipėda	Rennes	8	1901	1	Christian_Gourcuff	FRA	Roazhon_Park	29778	1	6	1996	1	152	274	152	0.415068	0.749315	0.415068	20.167	1
513	18	1	1	1	1	France	31	Adama_Diakhaby	FRA	F	1.84	65	35251	Ajaccio	Caen	Rennes	8	1901	1	Christian_Gourcuff	FRA	Roazhon_Park	29778	5	7	1996	1	186	308	186	0.508219	0.842466	0.508219	20.0739	1
514	18	1	1	1	1	France	32	Joris_Gnangnon	FRA	D	1.82	89	35443	Bondy	None	Rennes	8	1901	1	Christian_Gourcuff	FRA	Roazhon_Park	29778	13	1	1997	0	13	135	13	0.0342466	0.368493	0.0342466	19.5483	0
515	18	1	1	0	1	France	20	Yacouba_Sylla	MLI	M	1.84	80	33206	Étampes	Montpellier_(On_Loan)	Rennes	8	1901	0	Christian_Gourcuff	FRA	Roazhon_Park	29778	29	11	1990	0	333	90	333	0.910959	0.245205	0.910959	25.6728	0
516	18	1	1	1	1	France	40	Abdoulaye_Diallo	FRA	G	1.89	80	33693	Reims	Rizespor_(On_Loan)	Rennes	8	1901	0	Christian_Gourcuff	FRA	Roazhon_Park	29778	30	3	1992	1	89	211	89	0.242466	0.576712	0.242466	24.3395	1
517	18	1	1	1	1	France	12	Steven_Moreira	FRA	D	1.76	67	34559	Noisy-le-Grand	Lorient	Rennes	8	1901	0	Christian_Gourcuff	FRA	Roazhon_Park	29778	13	8	1994	0	225	347	225	0.615068	0.949315	0.615068	21.9685	0
518	19	1	1	1	1	France	1	Anthony_Maisonnial	FRA	G	1.88	80	35877	Saint-Priest-en-Jarez	None	Saint-Etienne	6	1933	1	Christophe_Galtier	FRA	Stade_Geoffroy-Guichard	42000	23	3	1998	0	82	204	82	0.223288	0.557534	0.223288	18.36	0
519	19	1	1	1	1	France	2	Kévin_Theophile_Catherine	FRA	D	1.8	77	32809	Saint_Brieuc	Cardiff_C	Saint-Etienne	6	1933	1	Christophe_Galtier	FRA	Stade_Geoffroy-Guichard	42000	28	10	1989	0	301	58	301	0.823288	0.157534	0.823288	26.7598	0
520	19	1	1	0	1	France	3	Pierre-Yves_Polomat	BLZ	D	1.8	73	34330	Belmopan	None	Saint-Etienne	6	1933	1	Christophe_Galtier	FRA	Stade_Geoffroy-Guichard	42000	27	12	1993	0	361	118	361	0.987671	0.321918	0.987671	22.5955	0
521	19	1	1	0	1	France	4	Léo_Lacroix	SUI	D	1.97	92	33661	Lausanne	Sion	Saint-Etienne	6	1933	1	Christophe_Galtier	FRA	Stade_Geoffroy-Guichard	42000	27	2	1992	1	58	180	58	0.157534	0.491781	0.157534	24.4271	1
522	19	1	1	1	1	France	5	Vincent_Pajot	FRA	M	1.76	64	33104	Domont	Rennes	Saint-Etienne	6	1933	1	Christophe_Galtier	FRA	Stade_Geoffroy-Guichard	42000	19	8	1990	0	231	353	231	0.631507	0.965753	0.631507	25.9521	0
523	19	1	1	1	1	France	6	Jérémy_Clément	FRA	M	1.74	61	30920	Béziers	Paris_St-Germain	Saint-Etienne	6	1933	1	Christophe_Galtier	FRA	Stade_Geoffroy-Guichard	42000	26	8	1984	1	238	360	238	0.650685	0.984932	0.650685	31.9316	1
524	19	1	1	1	1	France	7	Bryan_Dabo	FRA	M	1.85	75	33652	Marseille	Montpellier	Saint-Etienne	6	1933	1	Christophe_Galtier	FRA	Stade_Geoffroy-Guichard	42000	18	2	1992	1	49	171	49	0.132877	0.467123	0.132877	24.4517	1
525	19	1	1	1	1	France	8	Benjamin_Corgnet	FRA	M	1.8	75	31873	Thionville	Lorient	Saint-Etienne	6	1933	1	Christophe_Galtier	FRA	Stade_Geoffroy-Guichard	42000	6	4	1987	0	96	218	96	0.261644	0.59589	0.261644	29.3224	0
526	19	1	1	1	1	France	9	Nolan_Roux	FRA	F	1.82	75	32203	Compiègne	Lille	Saint-Etienne	6	1933	1	Christophe_Galtier	FRA	Stade_Geoffroy-Guichard	42000	1	3	1988	1	60	182	60	0.163014	0.49726	0.163014	28.4189	1
527	19	1	1	0	1	France	10	Oussama_Tannane	NED	F	1.78	80	34416	Tétouan	Heracles_Almelo	Saint-Etienne	6	1933	1	Christophe_Galtier	FRA	Stade_Geoffroy-Guichard	42000	23	3	1994	0	82	204	82	0.223288	0.557534	0.223288	22.36	0
528	19	1	1	0	1	France	11	Henri_Saivet	SEN	M	1.73	70	33172	Dakar	Newcastle_U	Saint-Etienne	6	1933	1	Christophe_Galtier	FRA	Stade_Geoffroy-Guichard	42000	26	10	1990	0	299	56	299	0.817808	0.152055	0.817808	25.7659	0
529	19	1	1	0	1	France	12	Cheikh_M'Bengué	SEN	D	1.83	75	32347	Toulouse	Rennes	Saint-Etienne	6	1933	1	Christophe_Galtier	FRA	Stade_Geoffroy-Guichard	42000	23	7	1988	1	204	326	204	0.557534	0.891781	0.557534	28.0246	1
530	19	1	1	1	1	France	14	Jordan_Veretout	FRA	M	1.76	66	34029	Ancenis	Aston_Villa	Saint-Etienne	6	1933	1	Christophe_Galtier	FRA	Stade_Geoffroy-Guichard	42000	1	3	1993	0	60	182	60	0.163014	0.49726	0.163014	23.4196	0
531	19	1	1	1	1	France	16	Stéphane_Ruffier	FRA	G	1.87	89	31682	Bayonne	Monaco	Saint-Etienne	6	1933	1	Christophe_Galtier	FRA	Stade_Geoffroy-Guichard	42000	27	9	1986	0	270	27	270	0.738356	0.0726027	0.738356	29.8453	0
532	19	1	1	0	1	France	17	Ole_Selnæs	NOR	M	1.87	74	34522	Trondheim	Rosenborg	Saint-Etienne	6	1933	1	Christophe_Galtier	FRA	Stade_Geoffroy-Guichard	42000	7	7	1994	0	188	310	188	0.513699	0.847945	0.513699	22.0698	0
533	19	1	1	1	1	France	18	Fabien_Lemoine	FRA	M	1.75	67	31852	Fougères	Rennes	Saint-Etienne	6	1933	1	Christophe_Galtier	FRA	Stade_Geoffroy-Guichard	42000	16	3	1987	0	75	197	75	0.20411	0.538356	0.20411	29.3799	0
534	19	1	1	0	1	France	19	Florentin_Pogba	GUI	D	1.88	87	33104	Conakry	Sedan	Saint-Etienne	6	1933	1	Christophe_Galtier	FRA	Stade_Geoffroy-Guichard	42000	19	8	1990	0	231	353	231	0.631507	0.965753	0.631507	25.9521	0
535	19	1	1	1	1	France	21	Romain_Hamouma	FRA	M	1.77	67	31865	Lure	Caen	Saint-Etienne	6	1933	1	Christophe_Galtier	FRA	Stade_Geoffroy-Guichard	42000	29	3	1987	0	88	210	88	0.239726	0.573973	0.239726	29.3443	0
536	19	1	1	1	1	France	22	Kévin_Monnet-Paquet	FRA	F	1.83	73	32374	Bourgoin-Jallieu	Lorient	Saint-Etienne	6	1933	1	Christophe_Galtier	FRA	Stade_Geoffroy-Guichard	42000	19	8	1988	1	231	353	231	0.631507	0.965753	0.631507	27.9507	1
537	19	1	1	0	1	France	23	Alexander_Søderlund	NOR	F	1.87	87	31992	Haugesund	Rosenborg	Saint-Etienne	6	1933	1	Christophe_Galtier	FRA	Stade_Geoffroy-Guichard	42000	3	8	1987	0	215	337	215	0.587671	0.921918	0.587671	28.9966	0
538	19	1	1	1	1	France	24	Loïc_Perrin	FRA	D	1.8	76	31266	Saint-Etienne	None	Saint-Etienne	6	1933	1	Christophe_Galtier	FRA	Stade_Geoffroy-Guichard	42000	7	8	1985	0	219	341	219	0.59863	0.932877	0.59863	30.9843	0
539	19	1	1	1	1	France	25	Kévin_Malcuit	FRA	D	1.82	74	33450	Chatenay-Malabry	Niort	Saint-Etienne	6	1933	1	Christophe_Galtier	FRA	Stade_Geoffroy-Guichard	42000	31	7	1991	0	212	334	212	0.579452	0.913699	0.579452	25.0048	0
540	19	1	1	0	1	France	27	Robert_Berič	SVN	F	1.88	80	33406	Krsko	Rapid_Vienna	Saint-Etienne	6	1933	1	Christophe_Galtier	FRA	Stade_Geoffroy-Guichard	42000	17	6	1991	0	168	290	168	0.458904	0.793151	0.458904	25.1253	0
541	19	1	1	1	1	France	30	Jessy_Moulin	FRA	G	1.84	80	31425	Valence	None	Saint-Etienne	6	1933	1	Christophe_Galtier	FRA	Stade_Geoffroy-Guichard	42000	13	1	1986	0	13	135	13	0.0342466	0.368493	0.0342466	30.5489	0
542	19	1	1	1	1	France	31	Ronaël_Pierre-Gabriel	FRA	D	1.77	76	35959	Paris	None	Saint-Etienne	6	1933	1	Christophe_Galtier	FRA	Stade_Geoffroy-Guichard	42000	13	6	1998	0	164	286	164	0.447945	0.782192	0.447945	18.1355	0
543	19	1	1	1	1	France	29	Jonathan_Bamba	FRA	M	1.73	67	35150	Alfortville	Sint-Truiden_(On_Loan)	Saint-Etienne	6	1933	0	Christophe_Galtier	FRA	Stade_Geoffroy-Guichard	42000	26	3	1996	1	85	207	85	0.231507	0.565753	0.231507	20.3504	1
544	19	1	1	1	1	France	20	Yohan_Mollo	FRA	F	1.75	74	32707	Martigues	Krylia_Sovetov	Saint-Etienne	6	1933	0	Christophe_Galtier	FRA	Stade_Geoffroy-Guichard	42000	18	7	1989	0	199	321	199	0.543836	0.878082	0.543836	27.039	0
545	20	1	1	0	1	France	1	Mauro_Goicoechea	URU	G	1.84	81	32229	Montevideo	Arouca	Toulouse	17	1937	1	Pascal_Dupraz	FRA	Le_Stadium	35575	27	3	1988	1	86	208	86	0.234247	0.568493	0.234247	28.3477	1
546	20	1	1	0	1	France	3	Yrondu_Musavu-King	GAB	D	1.86	83	33611	Libreville	Udinese	Toulouse	17	1937	1	Pascal_Dupraz	FRA	Le_Stadium	35575	8	1	1992	1	8	130	8	0.0205479	0.354795	0.0205479	24.564	1
547	20	1	1	0	1	France	4	Tongo_Doumbia	MLI	M	1.9	79	32726	Vernon	Wolverhampton_W	Toulouse	17	1937	1	Pascal_Dupraz	FRA	Le_Stadium	35575	6	8	1989	0	218	340	218	0.59589	0.930137	0.59589	26.987	0
548	20	1	1	1	1	France	5	Issa_Diop	FRA	D	1.93	84	35439	Toulouse	None	Toulouse	17	1937	1	Pascal_Dupraz	FRA	Le_Stadium	35575	9	1	1997	0	9	131	9	0.0232877	0.357534	0.0232877	19.5592	0
549	20	1	1	1	1	France	6	Christopher_Jullien	FRA	D	1.95	82	34050	Lagny-sur-Marne	Freiburg	Toulouse	17	1937	1	Pascal_Dupraz	FRA	Le_Stadium	35575	22	3	1993	0	81	203	81	0.220548	0.554795	0.220548	23.3621	0
550	20	1	1	0	1	France	7	Jean-Daniel_Akpa_Akpro	CIV	M	1.8	66	33888	Toulouse	None	Toulouse	17	1937	1	Pascal_Dupraz	FRA	Le_Stadium	35575	11	10	1992	1	284	41	284	0.776712	0.110959	0.776712	23.8056	0
551	20	1	1	0	1	France	8	Dodi_Lukebakio	BEL	M	1.87	77	35697	Asse	Anderlecht	Toulouse	17	1937	1	Pascal_Dupraz	FRA	Le_Stadium	35575	24	9	1997	0	267	24	267	0.730137	0.0643836	0.730137	18.8528	0
552	20	1	1	0	1	France	9	Martin_Braithwaite	DEN	F	1.79	77	33394	Esbjerg	Esbjerg	Toulouse	17	1937	1	Pascal_Dupraz	FRA	Le_Stadium	35575	5	6	1991	0	156	278	156	0.426027	0.760274	0.426027	25.1581	0
553	20	1	1	0	1	France	10	Óscar_Trejo	ARG	M	1.8	79	32259	Santiago_del_Estero	Sporting_Gijón	Toulouse	17	1937	1	Pascal_Dupraz	FRA	Le_Stadium	35575	26	4	1988	1	116	238	116	0.316438	0.650685	0.316438	28.2656	1
554	20	1	1	0	1	France	11	Ola_Toivonen	SWE	F	1.9	74	31596	Degerfors	Rennes	Toulouse	17	1937	1	Pascal_Dupraz	FRA	Le_Stadium	35575	3	7	1986	0	184	306	184	0.50274	0.836986	0.50274	30.0808	0
555	20	1	1	0	1	France	12	Issiaga_Sylla	GUI	D	1.8	70	34335	Conakry	Horoya_AC	Toulouse	17	1937	1	Pascal_Dupraz	FRA	Le_Stadium	35575	1	1	1994	0	1	123	1	0.00136986	0.335616	0.00136986	22.5818	0
556	20	1	1	1	1	France	13	Clément_Michelin	FRA	D	1.78	63	35561	Montauban	None	Toulouse	17	1937	1	Pascal_Dupraz	FRA	Le_Stadium	35575	11	5	1997	0	131	253	131	0.357534	0.691781	0.357534	19.2252	0
557	20	1	1	1	1	France	14	François_Sirieix	FRA	M	1.8	72	29501	Bordeaux	Auxerre	Toulouse	17	1937	1	Pascal_Dupraz	FRA	Le_Stadium	35575	7	10	1980	1	280	37	280	0.765753	0.1	0.765753	35.8166	0
558	20	1	1	1	1	France	16	Marc_Vidal	FRA	G	1.87	80	33392	Saint-Affrique	None	Toulouse	17	1937	1	Pascal_Dupraz	FRA	Le_Stadium	35575	3	6	1991	0	154	276	154	0.420548	0.754795	0.420548	25.1636	0
559	20	1	1	0	1	France	17	Ibrahim_Sangaré	CIV	M	1.91	77	35766	-999	AS_Denguélé	Toulouse	17	1937	1	Pascal_Dupraz	FRA	Le_Stadium	35575	2	12	1997	0	336	93	336	0.919178	0.253425	0.919178	18.6639	0
560	20	1	1	1	1	France	18	Odsonne_Edouard	FRA	F	1.83	74	35811	Kourou	Paris_St-Germain	Toulouse	17	1937	1	Pascal_Dupraz	FRA	Le_Stadium	35575	16	1	1998	0	16	138	16	0.0424658	0.376712	0.0424658	18.5407	0
561	20	1	1	0	1	France	19	Somália	BRA	M	1.81	76	32414	Rio_de_Janeiro	Ferencváros	Toulouse	17	1937	1	Pascal_Dupraz	FRA	Le_Stadium	35575	28	9	1988	1	271	28	271	0.741096	0.0753425	0.741096	27.8412	0
562	20	1	1	0	1	France	20	Steeve_Yago	BFA	D	1.78	75	33954	Sarcelles	None	Toulouse	17	1937	1	Pascal_Dupraz	FRA	Le_Stadium	35575	16	12	1992	1	350	107	350	0.957534	0.291781	0.957534	23.6249	0
563	20	1	1	0	1	France	21	Jimmy_Durmaz	SWE	M	1.8	69	32589	Örebro	Olympiakos	Toulouse	17	1937	1	Pascal_Dupraz	FRA	Le_Stadium	35575	22	3	1989	0	81	203	81	0.220548	0.554795	0.220548	27.3621	0
564	20	1	1	0	1	France	22	Dušan_Veškovac	SRB	D	1.87	78	31487	Kruševac	Young_Boys	Toulouse	17	1937	1	Pascal_Dupraz	FRA	Le_Stadium	35575	16	3	1986	0	75	197	75	0.20411	0.538356	0.20411	30.3792	0
565	20	1	1	1	1	France	23	Yann_Bodiger	FRA	M	1.88	78	34739	Sète	None	Toulouse	17	1937	1	Pascal_Dupraz	FRA	Le_Stadium	35575	9	2	1995	0	40	162	40	0.108219	0.442466	0.108219	21.4757	0
566	20	1	1	0	1	France	24	Pavle_Ninkov	SRB	D	1.83	81	31157	Belgrade	Crvena_Zvezda	Toulouse	17	1937	1	Pascal_Dupraz	FRA	Le_Stadium	35575	20	4	1985	0	110	232	110	0.3	0.634247	0.3	31.2827	0
567	20	1	1	1	1	France	25	Jessy_Pi	FRA	M	1.79	72	34236	Manosque	Monaco	Toulouse	17	1937	1	Pascal_Dupraz	FRA	Le_Stadium	35575	24	9	1993	0	267	24	267	0.730137	0.0643836	0.730137	22.8528	0
568	20	1	1	1	1	France	27	Alexis_Blin	FRA	M	1.84	78	35324	Le_Mans	None	Toulouse	17	1937	1	Pascal_Dupraz	FRA	Le_Stadium	35575	16	9	1996	1	259	16	259	0.708219	0.0424658	0.708219	19.8741	0
569	20	1	1	0	1	France	29	François_Moubandje	SUI	D	1.82	76	33045	Geneva	Servette	Toulouse	17	1937	1	Pascal_Dupraz	FRA	Le_Stadium	35575	21	6	1990	0	172	294	172	0.469863	0.80411	0.469863	26.1136	0
570	20	1	1	1	1	France	33	Kelvin_Amian_Adou	FRA	D	1.79	74	35834	Toulouse	None	Toulouse	17	1937	1	Pascal_Dupraz	FRA	Le_Stadium	35575	8	2	1998	0	39	161	39	0.105479	0.439726	0.105479	18.4778	0
571	20	1	1	1	1	France	40	Alban_Lafont	FRA	G	1.93	80	36183	Ouagadougou	None	Toulouse	17	1937	1	Pascal_Dupraz	FRA	Le_Stadium	35575	23	1	1999	0	23	145	23	0.0616438	0.39589	0.0616438	17.5222	0
572	20	1	1	0	1	France	8	Aleksandar_Pešić	SRB	F	1.9	83	33745	Niš	Atalanta_(On_Loan)	Toulouse	17	1937	0	Pascal_Dupraz	FRA	Le_Stadium	35575	21	5	1992	1	141	263	141	0.384932	0.719178	0.384932	24.1971	1
573	20	1	1	0	1	France	15	Uroš_Spajić	SRB	D	1.86	76	34013	Belgrade	Anderlecht_(On_Loan)	Toulouse	17	1937	0	Pascal_Dupraz	FRA	Le_Stadium	35575	13	2	1993	0	44	166	44	0.119178	0.453425	0.119178	23.4634	0
574	21	1	2	0	1	France	1	Riffi_Mandanda	COD	G	1.86	86	33888	Le_Havre	Caen	Ajaccio	37	1910	1	Olivier_Pantaloni	FRA	Stade_François-Coty	10800	11	10	1992	1	284	41	284	0.776712	0.110959	0.776712	23.8056	0
575	21	1	2	1	1	France	3	Paul_Babiloni	FRA	D	1.8	65	32889	Limoges	Guingamp	Ajaccio	37	1910	1	Olivier_Pantaloni	FRA	Stade_François-Coty	10800	16	1	1990	0	16	138	16	0.0424658	0.376712	0.0424658	26.5407	0
576	21	1	2	1	1	France	4	Joris_Sainati	FRA	D	1.83	78	32411	Martigues	Ergotelis	Ajaccio	37	1910	1	Olivier_Pantaloni	FRA	Stade_François-Coty	10800	25	9	1988	1	268	25	268	0.732877	0.0671233	0.732877	27.8494	0
577	21	1	2	0	1	France	6	Pape_Abou_Cissé	SEN	D	1.97	83	34956	-999	None	Ajaccio	37	1910	1	Olivier_Pantaloni	FRA	Stade_François-Coty	10800	14	9	1995	0	257	14	257	0.70274	0.0369863	0.70274	20.8816	1
578	21	1	2	1	1	France	7	Riad_Nouri	FRA	M	1.78	73	31205	Marseille	Nîmes	Ajaccio	37	1910	1	Olivier_Pantaloni	FRA	Stade_François-Coty	10800	7	6	1985	0	158	280	158	0.431507	0.765753	0.431507	31.1513	0
579	21	1	2	1	1	France	8	Laurent_Abergel	FRA	M	1.7	65	34001	Marseille	Marseille	Ajaccio	37	1910	1	Olivier_Pantaloni	FRA	Stade_François-Coty	10800	1	2	1993	0	32	154	32	0.0863014	0.420548	0.0863014	23.4962	0
580	21	1	2	1	1	France	9	Ilyes_Chaïbi	FRA	F	1.76	70	35350	Bron	Monaco	Ajaccio	37	1910	1	Olivier_Pantaloni	FRA	Stade_François-Coty	10800	12	10	1996	1	285	42	285	0.779452	0.113699	0.779452	19.8029	0
581	21	1	2	1	1	France	10	Hugo_Vidémont	FRA	M	1.73	70	34019	Marseille	Clermont	Ajaccio	37	1910	1	Olivier_Pantaloni	FRA	Stade_François-Coty	10800	19	2	1993	0	50	172	50	0.135616	0.469863	0.135616	23.447	0
582	21	1	2	0	1	France	11	Mouaad_Madri	MAR	F	1.77	65	32972	Saint-Pol-sur-Mer	Dunkerque	Ajaccio	37	1910	1	Olivier_Pantaloni	FRA	Stade_François-Coty	10800	9	4	1990	0	99	221	99	0.269863	0.60411	0.269863	26.3135	0
583	21	1	2	1	1	France	13	Yann_Boé-Kane	FRA	M	1.83	76	33333	Angoulême	Red_Star	Ajaccio	37	1910	1	Olivier_Pantaloni	FRA	Stade_François-Coty	10800	5	4	1991	0	95	217	95	0.258904	0.593151	0.258904	25.3251	0
584	21	1	2	1	1	France	15	Rayan_Frikeche	FRA	M	1.84	78	33520	Angers	Angers	Ajaccio	37	1910	1	Olivier_Pantaloni	FRA	Stade_François-Coty	10800	9	10	1991	0	282	39	282	0.771233	0.105479	0.771233	24.8131	1
585	21	1	2	0	1	France	16	Jules_Goda	CMR	G	1.9	88	32658	Yaoundé	Gazélec_Ajaccio	Ajaccio	37	1910	1	Olivier_Pantaloni	FRA	Stade_François-Coty	10800	30	5	1989	0	150	272	150	0.409589	0.743836	0.409589	27.1732	0
586	21	1	2	1	1	France	17	Manuel_Cabit	FRA	D	1.8	75	34123	Fort_de_France	Béziers	Ajaccio	37	1910	1	Olivier_Pantaloni	FRA	Stade_François-Coty	10800	3	6	1993	0	154	276	154	0.420548	0.754795	0.420548	23.1622	0
587	21	1	2	1	1	France	18	Johan_Cavalli	FRA	M	1.7	65	29841	Ajaccio	Nîmes	Ajaccio	37	1910	1	Olivier_Pantaloni	FRA	Stade_François-Coty	10800	12	9	1981	0	255	12	255	0.69726	0.0315068	0.69726	34.8857	0
588	21	1	2	1	1	France	19	Alioun_Fall	FRA	D	1.7	69	33227	Ollioules	Évian_TG	Ajaccio	37	1910	1	Olivier_Pantaloni	FRA	Stade_François-Coty	10800	20	12	1990	0	354	111	354	0.968493	0.30274	0.968493	25.6153	0
589	21	1	2	1	1	France	20	Anthony_Lippini	FRA	D	1.75	68	32454	Bastia	Clermont	Ajaccio	37	1910	1	Olivier_Pantaloni	FRA	Stade_François-Coty	10800	7	11	1988	1	311	68	311	0.850685	0.184932	0.850685	27.7317	0
590	21	1	2	0	1	France	21	Marvin_Gakpa	ALG	F	1.82	66	34274	Dunkerque	Lorient	Ajaccio	37	1910	1	Olivier_Pantaloni	FRA	Stade_François-Coty	10800	1	11	1993	0	305	62	305	0.834247	0.168493	0.834247	22.7488	0
591	21	1	2	1	1	France	22	Christophe_Vincent	FRA	M	1.78	72	33916	Bastia	Bastia	Ajaccio	37	1910	1	Olivier_Pantaloni	FRA	Stade_François-Coty	10800	8	11	1992	1	312	69	312	0.853425	0.187671	0.853425	23.729	0
592	21	1	2	1	1	France	25	Zana_Allée	FRA	M	1.72	66	35184	Baghdad	Rennes	Ajaccio	37	1910	1	Olivier_Pantaloni	FRA	Stade_François-Coty	10800	29	4	1996	1	119	241	119	0.324658	0.658904	0.324658	20.2574	1
593	21	1	2	1	1	France	26	Jordan_Pierre-Charles	FRA	D	1.82	71	34299	Levallois-Perret	Colmar	Ajaccio	37	1910	1	Olivier_Pantaloni	FRA	Stade_François-Coty	10800	26	11	1993	0	330	87	330	0.90274	0.236986	0.90274	22.6804	0
594	21	1	2	1	1	France	27	Kassim_Abdallah	FRA	D	1.89	76	31876	Marseille	Évian_TG	Ajaccio	37	1910	1	Olivier_Pantaloni	FRA	Stade_François-Coty	10800	9	4	1987	0	99	221	99	0.269863	0.60411	0.269863	29.3142	0
595	21	1	2	0	1	France	28	Ouwo_Moussa_Maazou	NIG	F	1.86	78	32380	Niamey	Randers	Ajaccio	37	1910	1	Olivier_Pantaloni	FRA	Stade_François-Coty	10800	25	8	1988	1	237	359	237	0.647945	0.982192	0.647945	27.9343	1
596	21	1	2	1	1	France	29	Michel_Araai	FRA	M	1.72	70	35184	Marseille	Marseille	Ajaccio	37	1910	1	Olivier_Pantaloni	FRA	Stade_François-Coty	10800	29	4	1996	1	119	241	119	0.324658	0.658904	0.324658	20.2574	1
597	21	1	2	1	1	France	30	François-Joseph_Sollacaro	FRA	G	1.78	75	34414	Ajaccio	None	Ajaccio	37	1910	1	Olivier_Pantaloni	FRA	Stade_François-Coty	10800	21	3	1994	0	80	202	80	0.217808	0.552055	0.217808	22.3655	0
598	21	1	2	1	1	France	33	Alexandre_Ramalingom	FRA	F	1.77	-999	34045	-999	Île_Rousse	Ajaccio	37	1910	1	Olivier_Pantaloni	FRA	Stade_François-Coty	10800	17	3	1993	0	76	198	76	0.206849	0.541096	0.206849	23.3758	0
599	21	1	2	1	1	France	23	Marvin_Diop	FRA	F	1.81	72	33824	-999	Belfort	Ajaccio	37	1910	0	Olivier_Pantaloni	FRA	Stade_François-Coty	10800	8	8	1992	1	220	342	220	0.60137	0.935616	0.60137	23.9808	1
600	22	1	2	1	1	France	1	Régis_Gurtner	FRA	G	1.83	80	31754	Saverne	Le_Havre	Amiens	40	1901	1	Christophe_Pélissier	FRA	Stade_de_la_Licorne	12097	8	12	1986	0	342	99	342	0.935616	0.269863	0.935616	29.6482	0
601	22	1	2	0	1	France	3	Khaled_Adenon	BEN	D	1.81	70	31256	Abobo	Vendée_Luçon	Amiens	40	1901	1	Christophe_Pélissier	FRA	Stade_de_la_Licorne	12097	28	7	1985	0	209	331	209	0.571233	0.905479	0.571233	31.0116	0
602	22	1	2	1	1	France	5	Nathan_Dekoke	FRA	D	1.8	76	35070	Aubervilliers	St-Etienne	Amiens	40	1901	1	Christophe_Pélissier	FRA	Stade_de_la_Licorne	12097	6	1	1996	1	6	128	6	0.0150685	0.349315	0.0150685	20.5695	1
603	22	1	2	1	1	France	6	Thomas_Monconduit	FRA	D	1.78	75	33279	Drancy	Auxerre	Amiens	40	1901	1	Christophe_Pélissier	FRA	Stade_de_la_Licorne	12097	10	2	1991	0	41	163	41	0.110959	0.445205	0.110959	25.473	0
604	22	1	2	1	1	France	7	Joachim_Eickmayer	FRA	M	1.78	71	33980	Bully-les-Mines	Arras	Amiens	40	1901	1	Christophe_Pélissier	FRA	Stade_de_la_Licorne	12097	11	1	1993	0	11	133	11	0.0287671	0.363014	0.0287671	23.5537	0
605	22	1	2	1	1	France	8	Gussouma_Fofana	FRA	M	1.84	78	33955	Le_Havre	Lyon-Duchère	Amiens	40	1901	1	Christophe_Pélissier	FRA	Stade_de_la_Licorne	12097	17	12	1992	1	351	108	351	0.960274	0.294521	0.960274	23.6222	0
606	22	1	2	1	1	France	9	Yannick_Mamilonne	FRA	F	1.9	87	33643	Saint-Claude	Poissy	Amiens	40	1901	1	Christophe_Pélissier	FRA	Stade_de_la_Licorne	12097	9	2	1992	1	40	162	40	0.108219	0.442466	0.108219	24.4764	1
607	22	1	2	1	1	France	10	Emmanuel_Bourgaud	FRA	M	1.79	70	32075	Angers	Colmar	Amiens	40	1901	1	Christophe_Pélissier	FRA	Stade_de_la_Licorne	12097	25	10	1987	0	298	55	298	0.815068	0.149315	0.815068	28.7693	1
608	22	1	2	1	1	France	11	Jonathan_Tinhan	FRA	M	1.78	69	32660	Echirolles	Red_Star	Amiens	40	1901	1	Christophe_Pélissier	FRA	Stade_de_la_Licorne	12097	1	6	1989	0	152	274	152	0.415068	0.749315	0.415068	27.1677	0
609	22	1	2	1	1	France	12	Bakaye_Dibassy	FRA	D	1.83	74	32731	Paris	Sedan	Amiens	40	1901	1	Christophe_Pélissier	FRA	Stade_de_la_Licorne	12097	11	8	1989	0	223	345	223	0.609589	0.943836	0.609589	26.9733	0
610	22	1	2	1	1	France	13	Quentin_Cornette	FRA	F	1.72	75	34351	La_Ciotat	Montpellier	Amiens	40	1901	1	Christophe_Pélissier	FRA	Stade_de_la_Licorne	12097	17	1	1994	0	17	139	17	0.0452055	0.379452	0.0452055	22.538	0
611	22	1	2	1	1	France	15	Jean_Calvé	FRA	D	1.83	78	30802	Cormeilles-en-Parisis	OH_Leuven	Amiens	40	1901	1	Christophe_Pélissier	FRA	Stade_de_la_Licorne	12097	30	4	1984	1	120	242	120	0.327397	0.661644	0.327397	32.2546	1
612	22	1	2	1	1	France	16	Raphaël_Adiceam	FRA	G	1.79	72	33057	Argenteuil	Aubervilliers	Amiens	40	1901	1	Christophe_Pélissier	FRA	Stade_de_la_Licorne	12097	3	7	1990	0	184	306	184	0.50274	0.836986	0.50274	26.0808	0
613	22	1	2	1	1	France	17	Réda_Rabeï	FRA	M	-999	-999	34527	Roubaix	Wasquehal	Amiens	40	1901	1	Christophe_Pélissier	FRA	Stade_de_la_Licorne	12097	12	7	1994	0	193	315	193	0.527397	0.861644	0.527397	22.0561	0
614	22	1	2	0	1	France	18	Georges_Gope-Fenepej	NCL	F	1.87	80	32439	Lifou	Troyes	Amiens	40	1901	1	Christophe_Pélissier	FRA	Stade_de_la_Licorne	12097	23	10	1988	1	296	53	296	0.809589	0.143836	0.809589	27.7728	0
615	22	1	2	1	1	France	19	Oualid_El_Hajjam	FRA	D	1.81	73	33288	Châteauroux	Le_Mans	Amiens	40	1901	1	Christophe_Pélissier	FRA	Stade_de_la_Licorne	12097	19	2	1991	0	50	172	50	0.135616	0.469863	0.135616	25.4483	0
616	22	1	2	0	1	France	20	Richard_Soumah	GUI	M	1.77	69	31691	Créteil	RAEC_Mons	Amiens	40	1901	1	Christophe_Pélissier	FRA	Stade_de_la_Licorne	12097	6	10	1986	0	279	36	279	0.763014	0.0972603	0.763014	29.8207	0
617	22	1	2	1	1	France	21	Charly_Charrier	FRA	M	1.81	79	31559	La_Roche-sur-Yon	Vendée_Luçon	Amiens	40	1901	1	Christophe_Pélissier	FRA	Stade_de_la_Licorne	12097	27	5	1986	0	147	269	147	0.40137	0.735616	0.40137	30.1821	0
618	22	1	2	1	1	France	22	Tanguy_NDombèlé	FRA	M	1.76	68	35427	Longjumeau	Guingamp	Amiens	40	1901	1	Christophe_Pélissier	FRA	Stade_de_la_Licorne	12097	28	12	1996	1	362	119	362	0.990411	0.324658	0.990411	19.5921	0
619	22	1	2	1	1	France	23	Julien_Ielsch	FRA	D	1.72	70	30380	Belfort	Red_Star	Amiens	40	1901	1	Christophe_Pélissier	FRA	Stade_de_la_Licorne	12097	5	3	1983	0	64	186	64	0.173973	0.508219	0.173973	33.41	0
620	22	1	2	1	1	France	25	Jordan_Lefort	FRA	D	1.84	83	34148	Champigny-sur-Marne	Amiens	Amiens	40	1901	1	Christophe_Pélissier	FRA	Stade_de_la_Licorne	12097	28	6	1993	0	179	301	179	0.489041	0.823288	0.489041	23.0938	0
621	22	1	2	0	1	France	26	Guy_N'Gosso	CMR	M	1.85	75	31362	Douala	Angers	Amiens	40	1901	1	Christophe_Pélissier	FRA	Stade_de_la_Licorne	12097	11	11	1985	0	315	72	315	0.861644	0.19589	0.861644	30.7214	0
622	22	1	2	1	1	France	27	Aboubakar_Kamara	FRA	F	1.78	80	34765	Gonesse	Kortrijk	Amiens	40	1901	1	Christophe_Pélissier	FRA	Stade_de_la_Licorne	12097	7	3	1995	0	66	188	66	0.179452	0.513699	0.179452	21.4045	0
623	22	1	2	1	1	France	29	Matthieu_Fontaine	FRA	D	1.86	79	31876	La_Bassée	Le_Poiré-sur-Vie	Amiens	40	1901	1	Christophe_Pélissier	FRA	Stade_de_la_Licorne	12097	9	4	1987	0	99	221	99	0.269863	0.60411	0.269863	29.3142	0
624	22	1	2	1	1	France	30	Gauthier_Banaziak	FRA	G	1.83	68	35575	Noyon	None	Amiens	40	1901	1	Christophe_Pélissier	FRA	Stade_de_la_Licorne	12097	25	5	1997	0	145	267	145	0.39589	0.730137	0.39589	19.1869	0
625	23	1	2	1	1	France	1	Zacharie_Boucher	FRA	G	1.8	74	33670	St_Pierre	Toulouse	Auxerre	28	1905	1	Viorel_Moldovan	ROU	Stade_de_l'Abbé-Deschamps	20132	7	3	1992	1	66	188	66	0.179452	0.513699	0.179452	24.4025	1
626	23	1	2	1	1	France	2	Ruben_Aguilar	FRA	D	1.72	71	34085	Grenoble	Grenoble	Auxerre	28	1905	1	Viorel_Moldovan	ROU	Stade_de_l'Abbé-Deschamps	20132	26	4	1993	0	116	238	116	0.316438	0.650685	0.316438	23.2663	0
627	23	1	2	1	1	France	4	Stéphane_Sparagna	FRA	D	1.86	82	34747	Marseille	Marseille	Auxerre	28	1905	1	Viorel_Moldovan	ROU	Stade_de_l'Abbé-Deschamps	20132	17	2	1995	0	48	170	48	0.130137	0.464384	0.130137	21.4538	0
628	23	1	2	1	1	France	5	Lionel_Mathis	FRA	M	1.74	71	29863	Montreuil-sous-Bois	Guingamp	Auxerre	28	1905	1	Viorel_Moldovan	ROU	Stade_de_l'Abbé-Deschamps	20132	4	10	1981	0	277	34	277	0.757534	0.0917808	0.757534	34.8255	0
629	23	1	2	1	1	France	6	Brahim_Konaté	FRA	M	1.79	64	35144	Montfermeil	None	Auxerre	28	1905	1	Viorel_Moldovan	ROU	Stade_de_l'Abbé-Deschamps	20132	20	3	1996	1	79	201	79	0.215068	0.549315	0.215068	20.3669	1
630	23	1	2	1	1	France	7	Yoann_Touzghar	FRA	F	1.79	75	31744	Avignon	Club_Africain	Auxerre	28	1905	1	Viorel_Moldovan	ROU	Stade_de_l'Abbé-Deschamps	20132	28	11	1986	0	332	89	332	0.908219	0.242466	0.908219	29.6756	0
631	23	1	2	1	1	France	8	Samed_Kılıç	FRA	M	1.8	71	35092	Pontault-Combault	None	Auxerre	28	1905	1	Viorel_Moldovan	ROU	Stade_de_l'Abbé-Deschamps	20132	28	1	1996	1	28	150	28	0.0753425	0.409589	0.0753425	20.5092	1
632	23	1	2	0	1	France	10	Adama_Ba	MTN	M	1.79	68	34208	Sélibaby	Bastia	Auxerre	28	1905	1	Viorel_Moldovan	ROU	Stade_de_l'Abbé-Deschamps	20132	27	8	1993	0	239	361	239	0.653425	0.987671	0.653425	22.9295	0
633	23	1	2	1	1	France	11	Florian_Ayé	FRA	F	1.84	75	35449	Paris	None	Auxerre	28	1905	1	Viorel_Moldovan	ROU	Stade_de_l'Abbé-Deschamps	20132	19	1	1997	0	19	141	19	0.0506849	0.384932	0.0506849	19.5318	0
634	23	1	2	1	1	France	12	Issa_Samba	FRA	D	1.82	-999	35824	-999	None	Auxerre	28	1905	1	Viorel_Moldovan	ROU	Stade_de_l'Abbé-Deschamps	20132	29	1	1998	0	29	151	29	0.0780822	0.412329	0.0780822	18.5051	0
635	23	1	2	1	1	France	13	Kenji-Van_Boto	FRA	D	1.86	68	35131	-999	None	Auxerre	28	1905	1	Viorel_Moldovan	ROU	Stade_de_l'Abbé-Deschamps	20132	7	3	1996	1	66	188	66	0.179452	0.513699	0.179452	20.4025	1
636	23	1	2	1	1	France	14	François-Xavier_Fumu_Tamuzo	FRA	F	1.8	73	34792	Paris	None	Auxerre	28	1905	1	Viorel_Moldovan	ROU	Stade_de_l'Abbé-Deschamps	20132	3	4	1995	0	93	215	93	0.253425	0.587671	0.253425	21.3306	0
637	23	1	2	1	1	France	15	Loïc_Goujon	FRA	M	-999	-999	35073	-999	None	Auxerre	28	1905	1	Viorel_Moldovan	ROU	Stade_de_l'Abbé-Deschamps	20132	9	1	1996	1	9	131	9	0.0232877	0.357534	0.0232877	20.5613	1
638	23	1	2	1	1	France	16	Xavier_Lenogue	FRA	G	1.94	84	35426	Fort-de-France	None	Auxerre	28	1905	1	Viorel_Moldovan	ROU	Stade_de_l'Abbé-Deschamps	20132	27	12	1996	1	361	118	361	0.987671	0.321918	0.987671	19.5948	0
639	23	1	2	1	1	France	17	Baba_Traoré	FRA	D	1.77	69	34143	Paris	Bourg-en-Bresse	Auxerre	28	1905	1	Viorel_Moldovan	ROU	Stade_de_l'Abbé-Deschamps	20132	23	6	1993	0	174	296	174	0.475342	0.809589	0.475342	23.1075	0
640	23	1	2	1	1	France	18	Gaëtan_Courtet	FRA	F	1.8	72	32561	Lorient	Reims	Auxerre	28	1905	1	Viorel_Moldovan	ROU	Stade_de_l'Abbé-Deschamps	20132	22	2	1989	0	53	175	53	0.143836	0.478082	0.143836	27.4387	0
641	23	1	2	1	1	France	19	Alexandre_Vincent	FRA	M	1.73	65	34449	Auxerre	None	Auxerre	28	1905	1	Viorel_Moldovan	ROU	Stade_de_l'Abbé-Deschamps	20132	25	4	1994	0	115	237	115	0.313699	0.647945	0.313699	22.2697	0
642	23	1	2	1	1	France	20	Mickaël_Tacalfred	FRA	D	1.75	69	29699	Colombes	Reims	Auxerre	28	1905	1	Viorel_Moldovan	ROU	Stade_de_l'Abbé-Deschamps	20132	23	4	1981	0	113	235	113	0.308219	0.642466	0.308219	35.2745	0
643	23	1	2	1	1	France	21	Rémi_Fournier	FRA	D	1.9	70	30633	Marseille	Red_Star	Auxerre	28	1905	1	Viorel_Moldovan	ROU	Stade_de_l'Abbé-Deschamps	20132	13	11	1983	0	317	74	317	0.867123	0.20137	0.867123	32.7173	1
644	23	1	2	1	1	France	22	Romain_Montiel	FRA	M	1.87	78	34811	Manosque	None	Auxerre	28	1905	1	Viorel_Moldovan	ROU	Stade_de_l'Abbé-Deschamps	20132	22	4	1995	0	112	234	112	0.305479	0.639726	0.305479	21.2786	0
645	23	1	2	0	1	France	23	Charlevy_Mabiala	CGO	M	1.79	75	35155	-999	ACNFF	Auxerre	28	1905	1	Viorel_Moldovan	ROU	Stade_de_l'Abbé-Deschamps	20132	31	3	1996	1	90	212	90	0.245205	0.579452	0.245205	20.3368	1
646	23	1	2	0	1	France	24	Hardy_Binguila	CGO	M	1.78	72	35263	Pointe-Noire	Diables_Noirs	Auxerre	28	1905	1	Viorel_Moldovan	ROU	Stade_de_l'Abbé-Deschamps	20132	17	7	1996	1	198	320	198	0.541096	0.875342	0.541096	20.0411	1
647	23	1	2	1	1	France	25	Moussa_Diallo	FRA	M	1.78	69	35457	Corbeil-Essonnes	None	Auxerre	28	1905	1	Viorel_Moldovan	ROU	Stade_de_l'Abbé-Deschamps	20132	27	1	1997	0	27	149	27	0.0726027	0.406849	0.0726027	19.5099	0
648	23	1	2	0	1	France	26	Giorgi_Jobava	GEO	M	1.75	67	35156	-999	None	Auxerre	28	1905	1	Viorel_Moldovan	ROU	Stade_de_l'Abbé-Deschamps	20132	1	4	1996	1	91	213	91	0.247945	0.582192	0.247945	20.334	1
649	23	1	2	1	1	France	27	Abdoulaye_Sissako	FRA	M	-999	-999	35941	Clichy	None	Auxerre	28	1905	1	Viorel_Moldovan	ROU	Stade_de_l'Abbé-Deschamps	20132	26	5	1998	0	146	268	146	0.39863	0.732877	0.39863	18.1848	0
650	23	1	2	1	1	France	28	Roman_Laspalles	FRA	D	1.78	66	35371	-999	Guingamp	Auxerre	28	1905	1	Viorel_Moldovan	ROU	Stade_de_l'Abbé-Deschamps	20132	2	11	1996	1	306	63	306	0.836986	0.171233	0.836986	19.7454	0
651	24	1	2	1	1	France	1	Mickaël_Scannella	FRA	G	1.8	76	31938	Echirolles	None	Bourg-en-Bresse_Péronnas	31	1942	1	Hervé_Della_Maggiore	FRA	Stade_Marcel-Verchère	11400	10	6	1987	0	161	283	161	0.439726	0.773973	0.439726	29.1444	0
652	24	1	2	1	1	France	2	Antoine_Ponroy	FRA	D	1.85	75	31517	Rouen	Orléans	Bourg-en-Bresse_Péronnas	31	1942	1	Hervé_Della_Maggiore	FRA	Stade_Marcel-Verchère	11400	15	4	1986	0	105	227	105	0.286301	0.620548	0.286301	30.2971	0
653	24	1	2	1	1	France	3	Florent_Perradin	FRA	D	1.79	79	33735	Lyon	Lyon	Bourg-en-Bresse_Péronnas	31	1942	1	Hervé_Della_Maggiore	FRA	Stade_Marcel-Verchère	11400	11	5	1992	1	131	253	131	0.357534	0.691781	0.357534	24.2245	1
654	24	1	2	0	1	France	4	Bruce_Abdoulaye	CGO	D	1.81	83	30056	Melun	Grenoble	Bourg-en-Bresse_Péronnas	31	1942	1	Hervé_Della_Maggiore	FRA	Stade_Marcel-Verchère	11400	15	4	1982	0	105	227	105	0.286301	0.620548	0.286301	34.2971	0
655	24	1	2	1	1	France	5	Kévin_Hoggas	FRA	M	1.83	73	33558	Besançon	Évian_TG	Bourg-en-Bresse_Péronnas	31	1942	1	Hervé_Della_Maggiore	FRA	Stade_Marcel-Verchère	11400	16	11	1991	0	320	77	320	0.875342	0.209589	0.875342	24.7091	1
656	24	1	2	1	1	France	6	Clevid_Dikamona	FRA	D	1.87	85	33047	Caen	Dagenham_&_Redbridge	Bourg-en-Bresse_Péronnas	31	1942	1	Hervé_Della_Maggiore	FRA	Stade_Marcel-Verchère	11400	23	6	1990	0	174	296	174	0.475342	0.809589	0.475342	26.1081	0
657	24	1	2	1	1	France	7	Romain_Del_Castillo	FRA	M	1.72	56	35153	Lyon	Lyon	Bourg-en-Bresse_Péronnas	31	1942	1	Hervé_Della_Maggiore	FRA	Stade_Marcel-Verchère	11400	29	3	1996	1	88	210	88	0.239726	0.573973	0.239726	20.3422	1
658	24	1	2	1	1	France	8	Jason_Berthomier	FRA	M	1.75	68	32879	Montluçon	Moulins	Bourg-en-Bresse_Péronnas	31	1942	1	Hervé_Della_Maggiore	FRA	Stade_Marcel-Verchère	11400	6	1	1990	0	6	128	6	0.0150685	0.349315	0.0150685	26.5681	0
659	24	1	2	1	1	France	9	Wilfried_Louisy-Daniel	FRA	F	1.87	84	31561	Versailles	Chambly	Bourg-en-Bresse_Péronnas	31	1942	1	Hervé_Della_Maggiore	FRA	Stade_Marcel-Verchère	11400	29	5	1986	0	149	271	149	0.406849	0.741096	0.406849	30.1766	0
660	24	1	2	1	1	France	10	Lakdar_Boussaha	FRA	F	1.75	72	31976	Bourg-St-Maurice	JSM_Béjaïa	Bourg-en-Bresse_Péronnas	31	1942	1	Hervé_Della_Maggiore	FRA	Stade_Marcel-Verchère	11400	18	7	1987	0	199	321	199	0.543836	0.878082	0.543836	29.0404	0
661	24	1	2	0	1	France	11	Vital_N'Simba	ANG	D	1.68	68	34158	Cacuaco	Vendée_Luçon	Bourg-en-Bresse_Péronnas	31	1942	1	Hervé_Della_Maggiore	FRA	Stade_Marcel-Verchère	11400	8	7	1993	0	189	311	189	0.516438	0.850685	0.516438	23.0664	0
662	24	1	2	1	1	France	12	Thomas_Gamiette	FRA	M	1.75	66	31584	Epinay-sur-Seine	Paris_FC	Bourg-en-Bresse_Péronnas	31	1942	1	Hervé_Della_Maggiore	FRA	Stade_Marcel-Verchère	11400	21	6	1986	0	172	294	172	0.469863	0.80411	0.469863	30.1136	0
663	24	1	2	1	1	France	13	Julien_Bègue	FRA	F	1.68	62	34189	Saint-Pierre	Guingamp	Bourg-en-Bresse_Péronnas	31	1942	1	Hervé_Della_Maggiore	FRA	Stade_Marcel-Verchère	11400	8	8	1993	0	220	342	220	0.60137	0.935616	0.60137	22.9815	0
664	24	1	2	1	1	France	15	Jimmy_Nirlo	FRA	M	1.83	75	32378	Oyonnax	Le_Poiré-sur-Vie	Bourg-en-Bresse_Péronnas	31	1942	1	Hervé_Della_Maggiore	FRA	Stade_Marcel-Verchère	11400	23	8	1988	1	235	357	235	0.642466	0.976712	0.642466	27.9398	1
665	24	1	2	1	1	France	16	Sébastien_Callamand	FRA	G	1.86	80	31224	Oyonnax	None	Bourg-en-Bresse_Péronnas	31	1942	1	Hervé_Della_Maggiore	FRA	Stade_Marcel-Verchère	11400	26	6	1985	0	177	299	177	0.483562	0.817808	0.483562	31.0992	0
666	24	1	2	1	1	France	18	Ange_Digbeu	FRA	D	1.8	70	33784	Paris	Fréjus	Bourg-en-Bresse_Péronnas	31	1942	1	Hervé_Della_Maggiore	FRA	Stade_Marcel-Verchère	11400	29	6	1992	1	180	302	180	0.491781	0.826027	0.491781	24.0903	1
667	24	1	2	1	1	France	19	Patrice_Dimitriou	FRA	M	1.76	74	30386	Rilleux-la-Pape	Moulins	Bourg-en-Bresse_Péronnas	31	1942	1	Hervé_Della_Maggiore	FRA	Stade_Marcel-Verchère	11400	11	3	1983	0	70	192	70	0.190411	0.524658	0.190411	33.3936	0
668	24	1	2	1	1	France	21	Quentin_Martin	FRA	D	1.73	73	35131	-999	Béziers	Bourg-en-Bresse_Péronnas	31	1942	1	Hervé_Della_Maggiore	FRA	Stade_Marcel-Verchère	11400	7	3	1996	1	66	188	66	0.179452	0.513699	0.179452	20.4025	1
669	24	1	2	1	1	France	22	Aurélien_Faivre	FRA	D	1.8	68	28663	Besançon	Vannes	Bourg-en-Bresse_Péronnas	31	1942	1	Hervé_Della_Maggiore	FRA	Stade_Marcel-Verchère	11400	22	6	1978	0	173	295	173	0.472603	0.806849	0.472603	38.1109	0
670	24	1	2	1	1	France	25	Guillaume_Heinry	FRA	M	1.87	78	32845	Paris	Chambly	Bourg-en-Bresse_Péronnas	31	1942	1	Hervé_Della_Maggiore	FRA	Stade_Marcel-Verchère	11400	3	12	1989	0	337	94	337	0.921918	0.256164	0.921918	26.6612	0
671	24	1	2	1	1	France	26	Sébastien_Chéré	FRA	M	1.72	61	31769	Épinal	Colmar	Bourg-en-Bresse_Péronnas	31	1942	1	Hervé_Della_Maggiore	FRA	Stade_Marcel-Verchère	11400	23	12	1986	0	357	114	357	0.976712	0.310959	0.976712	29.6071	0
672	24	1	2	1	1	France	27	Loïc_Damour	FRA	M	1.81	77	33246	Chantilly	Fréjus	Bourg-en-Bresse_Péronnas	31	1942	1	Hervé_Della_Maggiore	FRA	Stade_Marcel-Verchère	11400	8	1	1991	0	8	130	8	0.0205479	0.354795	0.0205479	25.5633	0
673	24	1	2	1	1	France	28	Youssouf_Ndiaye	FRA	M	1.89	77	34991	-999	None	Bourg-en-Bresse_Péronnas	31	1942	1	Hervé_Della_Maggiore	FRA	Stade_Marcel-Verchère	11400	19	10	1995	0	292	49	292	0.79863	0.132877	0.79863	20.7858	1
674	24	1	2	1	1	France	30	Julien_Fabri	FRA	G	1.83	75	34370	Marseille	Marseille	Bourg-en-Bresse_Péronnas	31	1942	1	Hervé_Della_Maggiore	FRA	Stade_Marcel-Verchère	11400	5	2	1994	0	36	158	36	0.0972603	0.431507	0.0972603	22.486	0
675	25	1	2	1	1	France	3	Louis_Nganioni	FRA	D	1.77	77	34853	Melun	Lyon	Brest	30	1950	1	Jean-Marc_Furlan	FRA	Ground: Stade_Francis_Le_Blé	15097	3	6	1995	0	154	276	154	0.420548	0.754795	0.420548	21.1636	0
676	25	1	2	1	1	France	4	Eric_Bi_Tié	FRA	M	1.89	76	33074	Bediala	Asteras_Tripolis	Brest	30	1950	1	Jean-Marc_Furlan	FRA	Ground: Stade_Francis_Le_Blé	15097	20	7	1990	0	201	323	201	0.549315	0.883562	0.549315	26.0342	0
677	25	1	2	1	1	France	5	Brendan_Chardonnet	FRA	D	1.81	74	34690	Saint-Renan	None	Brest	30	1950	1	Jean-Marc_Furlan	FRA	Ground: Stade_Francis_Le_Blé	15097	22	12	1994	0	356	113	356	0.973973	0.308219	0.973973	21.6099	0
678	25	1	2	1	1	France	6	Bruno_Grougi	FRA	M	1.73	70	30432	Caen	Clermont	Brest	30	1950	1	Jean-Marc_Furlan	FRA	Ground: Stade_Francis_Le_Blé	15097	26	4	1983	0	116	238	116	0.316438	0.650685	0.316438	33.2676	0
679	25	1	2	1	1	France	7	Valentin_Lavigne	FRA	F	1.71	72	34489	Lorient	Lorient	Brest	30	1950	1	Jean-Marc_Furlan	FRA	Ground: Stade_Francis_Le_Blé	15097	4	6	1994	0	155	277	155	0.423288	0.757534	0.423288	22.1602	0
680	25	1	2	0	1	France	8	Cheikh_Doumbia	MLI	M	1.7	65	33469	Bamako	Stade_Malien	Brest	30	1950	1	Jean-Marc_Furlan	FRA	Ground: Stade_Francis_Le_Blé	15097	19	8	1991	0	231	353	231	0.631507	0.965753	0.631507	24.9528	0
681	25	1	2	1	1	France	9	Youssef_Adnane	FRA	F	1.78	71	31244	Mulhouse	Tours	Brest	30	1950	1	Jean-Marc_Furlan	FRA	Ground: Stade_Francis_Le_Blé	15097	16	7	1985	0	197	319	197	0.538356	0.872603	0.538356	31.0445	0
682	25	1	2	0	1	France	10	Cristian_Battocchio	ITA	M	1.7	71	33644	Rosario	Watford	Brest	30	1950	1	Jean-Marc_Furlan	FRA	Ground: Stade_Francis_Le_Blé	15097	10	2	1992	1	41	163	41	0.110959	0.445205	0.110959	24.4736	1
683	25	1	2	1	1	France	11	Bryan_Pelé	FRA	M	1.69	65	33688	Ploërmel	Lorient	Brest	30	1950	1	Jean-Marc_Furlan	FRA	Ground: Stade_Francis_Le_Blé	15097	25	3	1992	1	84	206	84	0.228767	0.563014	0.228767	24.3532	1
684	25	1	2	1	1	France	12	Pierre_Magnon	FRA	M	1.79	69	35194	Saint-Malo	None	Brest	30	1950	1	Jean-Marc_Furlan	FRA	Ground: Stade_Francis_Le_Blé	15097	9	5	1996	1	129	251	129	0.352055	0.686301	0.352055	20.23	1
685	25	1	2	1	1	France	13	Gaëtan_Belaud	FRA	D	1.78	75	31671	Oloron-Sainte-Marie	Laval	Brest	30	1950	1	Jean-Marc_Furlan	FRA	Ground: Stade_Francis_Le_Blé	15097	16	9	1986	0	259	16	259	0.708219	0.0424658	0.708219	29.8754	0
686	25	1	2	0	1	France	14	Luciano_Castan	BRA	D	1.87	80	32764	São_Paulo	São_Bernardo	Brest	30	1950	1	Jean-Marc_Furlan	FRA	Ground: Stade_Francis_Le_Blé	15097	13	9	1989	0	256	13	256	0.7	0.0342466	0.7	26.883	0
687	25	1	2	0	1	France	15	Ali_Keita	CIV	D	1.73	73	32417	Abidjan	Avranches	Brest	30	1950	1	Jean-Marc_Furlan	FRA	Ground: Stade_Francis_Le_Blé	15097	1	10	1988	1	274	31	274	0.749315	0.0835616	0.749315	27.833	0
688	25	1	2	0	1	France	16	Donovan_Léon	GUY	G	1.86	88	33911	Cayenne	Auxerre	Brest	30	1950	1	Jean-Marc_Furlan	FRA	Ground: Stade_Francis_Le_Blé	15097	3	11	1992	1	307	64	307	0.839726	0.173973	0.839726	23.7426	0
689	25	1	2	1	1	France	17	Valentin_Henry	FRA	M	1.83	73	34230	Brest	None	Brest	30	1950	1	Jean-Marc_Furlan	FRA	Ground: Stade_Francis_Le_Blé	15097	18	9	1993	0	261	18	261	0.713699	0.0479452	0.713699	22.8693	0
690	25	1	2	1	1	France	18	Zakarie_Labidi	FRA	M	1.78	71	34738	Villeneuve-la-Garenne	Lyon	Brest	30	1950	1	Jean-Marc_Furlan	FRA	Ground: Stade_Francis_Le_Blé	15097	8	2	1995	0	39	161	39	0.105479	0.439726	0.105479	21.4784	0
691	25	1	2	1	1	France	19	Zakaria_Diallo	FRA	D	1.95	88	31637	Equemauville	Ajaccio	Brest	30	1950	1	Jean-Marc_Furlan	FRA	Ground: Stade_Francis_Le_Blé	15097	13	8	1986	0	225	347	225	0.615068	0.949315	0.615068	29.9685	0
692	25	1	2	1	1	France	21	Neal_Maupay	FRA	F	1.71	69	35291	Versailles	St-Etienne	Brest	30	1950	1	Jean-Marc_Furlan	FRA	Ground: Stade_Francis_Le_Blé	15097	14	8	1996	1	226	348	226	0.617808	0.952055	0.617808	19.9644	1
693	25	1	2	1	1	France	22	Julien_Faussurier	FRA	D	1.73	70	31791	Lyon	Sochaux	Brest	30	1950	1	Jean-Marc_Furlan	FRA	Ground: Stade_Francis_Le_Blé	15097	14	1	1987	0	14	136	14	0.0369863	0.371233	0.0369863	29.5469	0
694	25	1	2	1	1	France	23	Manuel_Pérez	FRA	M	1.8	71	33369	Grenoble	Grenoble	Brest	30	1950	1	Jean-Marc_Furlan	FRA	Ground: Stade_Francis_Le_Blé	15097	11	5	1991	0	131	253	131	0.357534	0.691781	0.357534	25.2266	0
695	25	1	2	1	1	France	25	Corentin_Jacob	FRA	D	1.88	79	35437	Brest	None	Brest	30	1950	1	Jean-Marc_Furlan	FRA	Ground: Stade_Francis_Le_Blé	15097	7	1	1997	0	7	129	7	0.0178082	0.352055	0.0178082	19.5647	0
696	25	1	2	1	1	France	27	Ibrahima_Sissoko	FRA	M	1.93	88	35730	Meaux	None	Brest	30	1950	1	Jean-Marc_Furlan	FRA	Ground: Stade_Francis_Le_Blé	15097	27	10	1997	0	300	57	300	0.820548	0.154795	0.820548	18.7625	0
697	25	1	2	1	1	France	28	Steeven_Joseph-Monrose	FRA	F	1.8	73	33074	Paris	KRC_Genk	Brest	30	1950	1	Jean-Marc_Furlan	FRA	Ground: Stade_Francis_Le_Blé	15097	20	7	1990	0	201	323	201	0.549315	0.883562	0.549315	26.0342	0
698	25	1	2	1	1	France	29	Alexandre_Coeff	FRA	D	1.84	67	33654	Brest	Udinese	Brest	30	1950	1	Jean-Marc_Furlan	FRA	Ground: Stade_Francis_Le_Blé	15097	20	2	1992	1	51	173	51	0.138356	0.472603	0.138356	24.4463	1
699	25	1	2	1	1	France	30	Joan_Hartock	FRA	G	1.89	83	31825	La_Trinité	Lyon	Brest	30	1950	1	Jean-Marc_Furlan	FRA	Ground: Stade_Francis_Le_Blé	15097	17	2	1987	0	48	170	48	0.130137	0.464384	0.130137	29.4538	0
700	26	1	2	1	1	France	1	Marc-Aurèle_Caillard	FRA	G	1.91	79	34466	Melun	Monaco	Clermont	27	1990	1	Corinne_Diacre	FRA	Stade_Gabriel_Montpied	10607	12	5	1994	0	132	254	132	0.360274	0.694521	0.360274	22.2231	0
701	26	1	2	1	1	France	2	Cyriaque_Rivieyran	FRA	D	1.72	69	33345	Strasbourg	Gazélec_Ajaccio	Clermont	27	1990	1	Corinne_Diacre	FRA	Stade_Gabriel_Montpied	10607	17	4	1991	0	107	229	107	0.291781	0.626027	0.291781	25.2923	0
702	26	1	2	1	1	France	3	Baptiste_Martin	FRA	D	1.86	81	31181	Troyes	Kortrijk	Clermont	27	1990	1	Corinne_Diacre	FRA	Stade_Gabriel_Montpied	10607	14	5	1985	0	134	256	134	0.365753	0.7	0.365753	31.217	0
703	26	1	2	1	1	France	4	Cédric_Avinel	FRA	D	1.87	84	31666	Paris	Cannes	Clermont	27	1990	1	Corinne_Diacre	FRA	Stade_Gabriel_Montpied	10607	11	9	1986	0	254	11	254	0.694521	0.0287671	0.694521	29.8891	0
704	26	1	2	1	1	France	5	Thomas_Fontaine	FRA	D	1.82	73	33366	Saint-Pierre	Auxerre	Clermont	27	1990	1	Corinne_Diacre	FRA	Stade_Gabriel_Montpied	10607	8	5	1991	0	128	250	128	0.349315	0.683562	0.349315	25.2348	0
705	26	1	2	0	1	France	6	Eugène_Ekobo	CMR	M	1.82	85	29632	Douala	Strasbourg	Clermont	27	1990	1	Corinne_Diacre	FRA	Stade_Gabriel_Montpied	10607	15	2	1981	0	46	168	46	0.124658	0.458904	0.124658	35.4579	0
706	26	1	2	0	1	France	8	Joseph_Romeric_Lopy	SEN	M	1.81	68	33678	Boutoupa	Boulogne	Clermont	27	1990	1	Corinne_Diacre	FRA	Stade_Gabriel_Montpied	10607	15	3	1992	1	74	196	74	0.20137	0.535616	0.20137	24.3806	1
707	26	1	2	1	1	France	9	Mamadou_Thiam	FRA	F	1.82	82	34778	Aubervilliers	Dijon	Clermont	27	1990	1	Corinne_Diacre	FRA	Stade_Gabriel_Montpied	10607	20	3	1995	0	79	201	79	0.215068	0.549315	0.215068	21.3689	0
708	26	1	2	1	1	France	10	Ludovic_Genest	FRA	M	1.73	64	32038	Thiers	Créteil	Clermont	27	1990	1	Corinne_Diacre	FRA	Stade_Gabriel_Montpied	10607	18	9	1987	0	261	18	261	0.713699	0.0479452	0.713699	28.8706	1
709	26	1	2	1	1	France	11	Wesley_Jobello	FRA	M	1.79	68	34357	Gennevilliers	Marseille	Clermont	27	1990	1	Corinne_Diacre	FRA	Stade_Gabriel_Montpied	10607	23	1	1994	0	23	145	23	0.0616438	0.39589	0.0616438	22.5216	0
710	26	1	2	1	1	France	12	Thomas_Guerbert	FRA	M	1.8	75	32604	Meaux	Sochaux	Clermont	27	1990	1	Corinne_Diacre	FRA	Stade_Gabriel_Montpied	10607	6	4	1989	0	96	218	96	0.261644	0.59589	0.261644	27.321	0
711	26	1	2	1	1	France	15	Julien_Laporte	FRA	D	1.85	82	34277	Bayonne	None	Clermont	27	1990	1	Corinne_Diacre	FRA	Stade_Gabriel_Montpied	10607	4	11	1993	0	308	65	308	0.842466	0.176712	0.842466	22.7406	0
712	26	1	2	1	1	France	16	Mehdi_Jeannin	FRA	G	1.84	78	33348	Besançon	Ornans	Clermont	27	1990	1	Corinne_Diacre	FRA	Stade_Gabriel_Montpied	10607	20	4	1991	0	110	232	110	0.3	0.634247	0.3	25.2841	0
713	26	1	2	1	1	France	17	Karim_Djellabi	FRA	D	1.69	68	30467	Épinay-sur-Seine	Auxerre	Clermont	27	1990	1	Corinne_Diacre	FRA	Stade_Gabriel_Montpied	10607	31	5	1983	0	151	273	151	0.412329	0.746575	0.412329	33.1718	0
714	26	1	2	1	1	France	18	Fabien_Centonze	FRA	D	1.9	82	35080	Voiron	Évian_TG	Clermont	27	1990	1	Corinne_Diacre	FRA	Stade_Gabriel_Montpied	10607	16	1	1996	1	16	138	16	0.0424658	0.376712	0.0424658	20.5421	1
715	26	1	2	1	1	France	19	Alexis_Busin	FRA	F	1.75	64	34949	Boulogne-sur-Mer	Nancy	Clermont	27	1990	1	Corinne_Diacre	FRA	Stade_Gabriel_Montpied	10607	7	9	1995	0	250	7	250	0.683562	0.0178082	0.683562	20.9008	1
716	26	1	2	1	1	France	20	Jacques_Salze	FRA	D	1.85	83	31887	Montpellier	Créteil	Clermont	27	1990	1	Corinne_Diacre	FRA	Stade_Gabriel_Montpied	10607	20	4	1987	0	110	232	110	0.3	0.634247	0.3	29.2841	0
717	26	1	2	1	1	France	21	Rémy_Dugimont	FRA	F	1.82	75	31564	Saint-Cloud	Rouen	Clermont	27	1990	1	Corinne_Diacre	FRA	Stade_Gabriel_Montpied	10607	1	6	1986	0	152	274	152	0.415068	0.749315	0.415068	30.1684	0
718	26	1	2	1	1	France	22	Brandon_Agounon	FRA	D	1.8	68	34053	Caen	None	Clermont	27	1990	1	Corinne_Diacre	FRA	Stade_Gabriel_Montpied	10607	25	3	1993	0	84	206	84	0.228767	0.563014	0.228767	23.3539	0
719	26	1	2	1	1	France	24	Michel_Espinosa	FRA	M	1.82	70	34227	Yaoundé	Trélissac	Clermont	27	1990	1	Corinne_Diacre	FRA	Stade_Gabriel_Montpied	10607	15	9	1993	0	258	15	258	0.705479	0.039726	0.705479	22.8775	0
720	26	1	2	1	1	France	25	Ludovic_Ajorque	FRA	F	1.96	82	34390	Saint-Joseph	Angers	Clermont	27	1990	1	Corinne_Diacre	FRA	Stade_Gabriel_Montpied	10607	25	2	1994	0	56	178	56	0.152055	0.486301	0.152055	22.4312	0
721	26	1	2	1	1	France	26	Matthias_Pereira_Lage	FRA	M	1.8	67	35399	-999	None	Clermont	27	1990	1	Corinne_Diacre	FRA	Stade_Gabriel_Montpied	10607	30	11	1996	1	334	91	334	0.913699	0.247945	0.913699	19.6687	0
722	26	1	2	1	1	France	29	Kévin_Diogo	FRA	M	1.8	71	33427	Sens	Paris_St-Germain	Clermont	27	1990	1	Corinne_Diacre	FRA	Stade_Gabriel_Montpied	10607	8	7	1991	0	189	311	189	0.516438	0.850685	0.516438	25.0678	0
723	26	1	2	1	1	France	30	Franck_L'Hostis	FRA	G	1.86	77	32966	Nîmes	Amiens	Clermont	27	1990	1	Corinne_Diacre	FRA	Stade_Gabriel_Montpied	10607	3	4	1990	0	93	215	93	0.253425	0.587671	0.253425	26.3299	0
724	26	1	2	1	1	France	7	Farid_Boulaya	FRA	M	1.8	65	34025	Vitrolles	Bastia	Clermont	27	1990	0	Corinne_Diacre	FRA	Stade_Gabriel_Montpied	10607	25	2	1993	0	56	178	56	0.152055	0.486301	0.152055	23.4305	0
725	26	1	2	1	1	France	28	Enzo_Reale	FRA	M	1.75	69	33518	Venissieux	-999	Clermont	27	1990	0	Corinne_Diacre	FRA	Stade_Gabriel_Montpied	10607	7	10	1991	0	280	37	280	0.765753	0.1	0.765753	24.8186	1
726	27	1	2	1	1	France	1	Clément_Maury	FRA	G	1.81	76	31371	Aurillac	Toulouse_Fontaines	Gazélec_Ajaccio	22	1960	1	Jean-Luc_Vannuchi	FRA	Ange-Casanova	10045	20	11	1985	0	324	81	324	0.886301	0.220548	0.886301	30.6968	0
727	27	1	2	1	1	France	4	Cédric_Hountondji	FRA	D	1.94	85	34353	Toulouse	Rennes	Gazélec_Ajaccio	22	1960	1	Jean-Luc_Vannuchi	FRA	Ange-Casanova	10045	19	1	1994	0	19	141	19	0.0506849	0.384932	0.0506849	22.5325	0
728	27	1	2	1	1	France	5	Jérémie_Brechet	FRA	D	1.87	77	29081	Lyon	Bordeaux	Gazélec_Ajaccio	22	1960	1	Jean-Luc_Vannuchi	FRA	Ange-Casanova	10045	14	8	1979	0	226	348	226	0.617808	0.952055	0.617808	36.9665	0
729	27	1	2	1	1	France	6	David_Ducourtioux	FRA	D	1.77	68	28591	Limoges	Valenciennes	Gazélec_Ajaccio	22	1960	1	Jean-Luc_Vannuchi	FRA	Ange-Casanova	10045	11	4	1978	0	101	223	101	0.275342	0.609589	0.275342	38.308	0
730	27	1	2	1	1	France	7	Julien_Romain	FRA	M	1.81	70	35118	Saint-Pol-sur-Ternoise	Bastia	Gazélec_Ajaccio	22	1960	1	Jean-Luc_Vannuchi	FRA	Ange-Casanova	10045	23	2	1996	1	54	176	54	0.146575	0.480822	0.146575	20.4381	1
731	27	1	2	1	1	France	8	Jérôme_Lemoigne	FRA	M	1.88	77	30362	Toulon	Lens	Gazélec_Ajaccio	22	1960	1	Jean-Luc_Vannuchi	FRA	Ange-Casanova	10045	15	2	1983	0	46	168	46	0.124658	0.458904	0.124658	33.4593	0
732	27	1	2	1	1	France	9	Yohan_Court	FRA	M	1.72	70	32887	Carpentras	Troyes	Gazélec_Ajaccio	22	1960	1	Jean-Luc_Vannuchi	FRA	Ange-Casanova	10045	14	1	1990	0	14	136	14	0.0369863	0.371233	0.0369863	26.5462	0
733	27	1	2	1	1	France	10	Rafik_Boujedra	FRA	M	1.77	74	34177	Tournon-sur-Rhône	Bourg-en-Bresse	Gazélec_Ajaccio	22	1960	1	Jean-Luc_Vannuchi	FRA	Ange-Casanova	10045	27	7	1993	0	208	330	208	0.568493	0.90274	0.568493	23.0144	0
734	27	1	2	1	1	France	11	Robert_Maah	FRA	F	1.75	70	31131	Paris	Göztepe	Gazélec_Ajaccio	22	1960	1	Jean-Luc_Vannuchi	FRA	Ange-Casanova	10045	25	3	1985	0	84	206	84	0.228767	0.563014	0.228767	31.3539	0
735	27	1	2	1	1	France	13	Lucien_Alessandri	FRA	M	-999	-999	35754	Ajaccio	None	Gazélec_Ajaccio	22	1960	1	Jean-Luc_Vannuchi	FRA	Ange-Casanova	10045	20	11	1997	0	324	81	324	0.886301	0.220548	0.886301	18.6968	0
736	27	1	2	1	1	France	15	Thibault_Campanini	FRa	D	1.77	71	36003	Marseille	None	Gazélec_Ajaccio	22	1960	1	Jean-Luc_Vannuchi	FRA	Ange-Casanova	10045	27	7	1998	0	208	330	208	0.568493	0.90274	0.568493	18.0151	0
737	27	1	2	1	1	France	16	Cyril_Fogacci	FRA	G	1.83	78	35339	Ajaccio	Bastia	Gazélec_Ajaccio	22	1960	1	Jean-Luc_Vannuchi	FRA	Ange-Casanova	10045	1	10	1996	1	274	31	274	0.749315	0.0835616	0.749315	19.833	0
738	27	1	2	1	1	France	17	Rémi_Mulumba	FRA	M	1.78	70	33910	Abbeville	Lorient	Gazélec_Ajaccio	22	1960	1	Jean-Luc_Vannuchi	FRA	Ange-Casanova	10045	2	11	1992	1	306	63	306	0.836986	0.171233	0.836986	23.7454	0
739	27	1	2	1	1	France	18	Amos_Youga	FRA	D	1.96	83	33946	Villeurbanne	Vannes	Gazélec_Ajaccio	22	1960	1	Jean-Luc_Vannuchi	FRA	Ange-Casanova	10045	8	12	1992	1	342	99	342	0.935616	0.269863	0.935616	23.6468	0
740	27	1	2	1	1	France	20	Louis_Poggi	FRA	M	1.73	67	30851	Bastia	Toulon	Gazélec_Ajaccio	22	1960	1	Jean-Luc_Vannuchi	FRA	Ange-Casanova	10045	18	6	1984	1	169	291	169	0.461644	0.79589	0.461644	32.1205	1
741	27	1	2	0	1	France	21	Sekou_Cissé	CIV	F	1.84	78	31190	Dabou	KRC_Genk	Gazélec_Ajaccio	22	1960	1	Jean-Luc_Vannuchi	FRA	Ange-Casanova	10045	23	5	1985	0	143	265	143	0.390411	0.724658	0.390411	31.1923	0
742	27	1	2	1	1	France	22	Jérôme_Mombris	FRA	D	1.78	73	32108	Saint-Brieuc	Le_Havre	Gazélec_Ajaccio	22	1960	1	Jean-Luc_Vannuchi	FRA	Ange-Casanova	10045	27	11	1987	0	331	88	331	0.905479	0.239726	0.905479	28.679	1
743	27	1	2	0	1	France	23	Youssouf_M'Changama	COM	M	1.75	70	33114	Marseille	Consolat	Gazélec_Ajaccio	22	1960	1	Jean-Luc_Vannuchi	FRA	Ange-Casanova	10045	29	8	1990	0	241	363	241	0.658904	0.993151	0.658904	25.9247	0
744	27	1	2	0	1	France	24	John_Tshibumbu	GAB	F	1.76	70	32514	Cannes	Charleroi	Gazélec_Ajaccio	22	1960	1	Jean-Luc_Vannuchi	FRA	Ange-Casanova	10045	6	1	1989	0	6	128	6	0.0150685	0.349315	0.0150685	27.5674	0
745	27	1	2	0	1	France	25	Christophe_Diedhiou	SEN	D	1.91	76	32150	Rufisque	Créteil	Gazélec_Ajaccio	22	1960	1	Jean-Luc_Vannuchi	FRA	Ange-Casanova	10045	8	1	1988	1	8	130	8	0.0205479	0.354795	0.0205479	28.564	1
746	27	1	2	1	1	France	26	Boris_Mahon_de_Monaghan	FRA	D	1.76	70	31454	Orléans	Créteil	Gazélec_Ajaccio	22	1960	1	Jean-Luc_Vannuchi	FRA	Ange-Casanova	10045	11	2	1986	0	42	164	42	0.113699	0.447945	0.113699	30.4695	0
747	27	1	2	1	1	France	27	Thomas_Biancardini	FRA	M	-999	-999	35763	Ajaccio	None	Gazélec_Ajaccio	22	1960	1	Jean-Luc_Vannuchi	FRA	Ange-Casanova	10045	29	11	1997	0	333	90	333	0.910959	0.245205	0.910959	18.6721	0
748	27	1	2	1	1	France	28	Pierre-Ange_Defranchi	FRA	M	1.8	72	35483	Nice	None	Gazélec_Ajaccio	22	1960	1	Jean-Luc_Vannuchi	FRA	Ange-Casanova	10045	22	2	1997	0	53	175	53	0.143836	0.478082	0.143836	19.4387	0
749	27	1	2	1	1	France	29	François_Clerc	FRA	D	1.86	77	30424	Bourg_en_Bresse	St-Etienne	Gazélec_Ajaccio	22	1960	1	Jean-Luc_Vannuchi	FRA	Ange-Casanova	10045	18	4	1983	0	108	230	108	0.294521	0.628767	0.294521	33.2895	0
750	27	1	2	1	1	France	30	Steeve_Elana	FRA	G	1.87	85	29413	Marseille	Lille	Gazélec_Ajaccio	22	1960	1	Jean-Luc_Vannuchi	FRA	Ange-Casanova	10045	11	7	1980	1	192	314	192	0.524658	0.858904	0.524658	36.0575	1
751	27	1	2	0	1	France	19	Jacques_Zoua	CMR	F	1.86	78	33487	Garoua	Kaiserslautern	Gazélec_Ajaccio	22	1960	0	Jean-Luc_Vannuchi	FRA	Ange-Casanova	10045	6	9	1991	0	249	6	249	0.680822	0.0150685	0.680822	24.9035	1
752	28	1	2	1	1	France	1	Maxime_Hautbois	FRA	G	1.8	67	33241	Laval	None	Laval	33	1902	1	Denis_Zanko	FRA	Stade_Francis_le_Basser	18467	3	1	1991	0	3	125	3	0.00684932	0.341096	0.00684932	25.577	0
753	28	1	2	1	1	France	2	Kévin_Perrot	FRA	D	1.71	60	32672	Laval	None	Laval	33	1902	1	Denis_Zanko	FRA	Stade_Francis_le_Basser	18467	13	6	1989	0	164	286	164	0.447945	0.782192	0.447945	27.1348	0
754	28	1	2	0	1	France	3	Sharly_Mabussi	COD	D	1.75	70	35577	Kinshasa	None	Laval	33	1902	1	Denis_Zanko	FRA	Stade_Francis_le_Basser	18467	27	5	1997	0	147	269	147	0.40137	0.735616	0.40137	19.1814	0
755	28	1	2	0	1	France	4	Aaron_Appindangoyé	GAB	D	1.83	80	33654	Franceville	CF_Mounana	Laval	33	1902	1	Denis_Zanko	FRA	Stade_Francis_le_Basser	18467	20	2	1992	1	51	173	51	0.138356	0.472603	0.138356	24.4463	1
756	28	1	2	1	1	France	6	Mathieu_Coutadeur	FRA	M	1.7	69	31583	Le_Mans	AEL_Limassol	Laval	33	1902	1	Denis_Zanko	FRA	Stade_Francis_le_Basser	18467	20	6	1986	0	171	293	171	0.467123	0.80137	0.467123	30.1164	0
757	28	1	2	0	1	France	7	Yven_Moyo	CGO	M	1.75	70	33678	Orléans	Concarneau	Laval	33	1902	1	Denis_Zanko	FRA	Stade_Francis_le_Basser	18467	15	3	1992	1	74	196	74	0.20137	0.535616	0.20137	24.3806	1
758	28	1	2	1	1	France	8	Adrien_Monfray	FRA	D	1.85	76	33227	Nice	CA_Bastia	Laval	33	1902	1	Denis_Zanko	FRA	Stade_Francis_le_Basser	18467	20	12	1990	0	354	111	354	0.968493	0.30274	0.968493	25.6153	0
759	28	1	2	1	1	France	9	Clarck_N'Sikulu	FRA	F	1.8	78	33795	Lille	Évian_TG	Laval	33	1902	1	Denis_Zanko	FRA	Stade_Francis_le_Basser	18467	10	7	1992	1	191	313	191	0.521918	0.856164	0.521918	24.0602	1
760	28	1	2	1	1	France	10	César_Zeoula	FRA	M	1.73	70	32749	Dumbéa	AS_Magenta	Laval	33	1902	1	Denis_Zanko	FRA	Stade_Francis_le_Basser	18467	29	8	1989	0	241	363	241	0.658904	0.993151	0.658904	26.924	0
761	28	1	2	0	1	France	11	Cris_Malonga	CGO	M	1.83	73	31969	Sens	Lausanne-Sport	Laval	33	1902	1	Denis_Zanko	FRA	Stade_Francis_le_Basser	18467	11	7	1987	0	192	314	192	0.524658	0.858904	0.524658	29.0595	0
762	28	1	2	1	1	France	12	Kévin_Afougou	FRA	D	1.82	73	32899	Aubergenville	Orléans	Laval	33	1902	1	Denis_Zanko	FRA	Stade_Francis_le_Basser	18467	26	1	1990	0	26	148	26	0.069863	0.40411	0.069863	26.5133	0
763	28	1	2	1	1	France	14	Dylan_Saint-Louis	FRA	F	1.84	77	34815	Gonesse	St-Etienne	Laval	33	1902	1	Denis_Zanko	FRA	Stade_Francis_le_Basser	18467	26	4	1995	0	116	238	116	0.316438	0.650685	0.316438	21.2676	0
764	28	1	2	0	1	France	15	Seydou_Koné	CIV	F	1.79	79	30403	Abidjan	Niort	Laval	33	1902	1	Denis_Zanko	FRA	Stade_Francis_le_Basser	18467	28	3	1983	0	87	209	87	0.236986	0.571233	0.236986	33.347	0
765	28	1	2	1	1	France	16	Lionel_Cappone	FRA	G	1.82	74	28894	Marignane	Brest	Laval	33	1902	1	Denis_Zanko	FRA	Stade_Francis_le_Basser	18467	8	2	1979	0	39	161	39	0.105479	0.439726	0.105479	37.4784	0
766	28	1	2	1	1	France	17	Romain_Bayard	FRA	M	1.67	63	34254	Compiègne	Dunkerque	Laval	33	1902	1	Denis_Zanko	FRA	Stade_Francis_le_Basser	18467	12	10	1993	0	285	42	285	0.779452	0.113699	0.779452	22.8036	0
767	28	1	2	0	1	France	18	Hassan_Alla	MAR	M	1.8	79	29549	Oujda	Le_Havre	Laval	33	1902	1	Denis_Zanko	FRA	Stade_Francis_le_Basser	18467	24	11	1980	1	328	85	328	0.89726	0.231507	0.89726	35.6851	0
768	28	1	2	1	1	France	19	Alassane_N'Diaye	FRA	F	1.79	68	33403	Limoges	Arles-Avignon	Laval	33	1902	1	Denis_Zanko	FRA	Stade_Francis_le_Basser	18467	14	6	1991	0	165	287	165	0.450685	0.784932	0.450685	25.1335	0
769	28	1	2	1	1	France	20	Nordi_Mukiele	FRA	D	1.85	74	35735	Montreuil	None	Laval	33	1902	1	Denis_Zanko	FRA	Stade_Francis_le_Basser	18467	1	11	1997	0	305	62	305	0.834247	0.168493	0.834247	18.7488	0
770	28	1	2	1	1	France	21	Malik_Couturier	FRA	D	1.85	75	29972	Jonzac	Angers	Laval	33	1902	1	Denis_Zanko	FRA	Stade_Francis_le_Basser	18467	21	1	1982	0	21	143	21	0.0561644	0.390411	0.0561644	34.527	0
771	28	1	2	1	1	France	22	Julien_Viale	FRA	F	1.8	78	29995	Lyon	Auxerre	Laval	33	1902	1	Denis_Zanko	FRA	Stade_Francis_le_Basser	18467	13	2	1982	0	44	166	44	0.119178	0.453425	0.119178	34.4641	0
772	28	1	2	1	1	France	23	Gabriel_Etinof	FRA	M	1.66	66	35076	Orsay	None	Laval	33	1902	1	Denis_Zanko	FRA	Stade_Francis_le_Basser	18467	12	1	1996	1	12	134	12	0.0315068	0.365753	0.0315068	20.553	1
773	28	1	2	1	1	France	24	Modibo_Dembélé	FRA	M	1.7	62	34195	Thiais	None	Laval	33	1902	1	Denis_Zanko	FRA	Stade_Francis_le_Basser	18467	14	8	1993	0	226	348	226	0.617808	0.952055	0.617808	22.9651	0
774	28	1	2	1	1	France	25	Erwan_Quintin	FRA	D	1.8	75	31017	Auray	Châteauroux	Laval	33	1902	1	Denis_Zanko	FRA	Stade_Francis_le_Basser	18467	1	12	1984	1	335	92	335	0.916438	0.250685	0.916438	31.666	0
775	28	1	2	1	1	France	27	Houboulang_Mendes	FRA	D	1.83	74	35919	Evry	None	Laval	33	1902	1	Denis_Zanko	FRA	Stade_Francis_le_Basser	18467	4	5	1998	0	124	246	124	0.338356	0.672603	0.338356	18.245	0
776	28	1	2	1	1	France	30	Guillaume_Lesec	FRA	G	1.78	70	34796	Mayenne	None	Laval	33	1902	1	Denis_Zanko	FRA	Stade_Francis_le_Basser	18467	7	4	1995	0	97	219	97	0.264384	0.59863	0.264384	21.3196	0
777	29	1	2	1	1	France	1	Stephen_Milosavljević	FRA	G	1.8	64	34234	Mulhouse	Châteauroux	Le_Havre	24	1872	1	Oswald_Tanchot	FRA	Stade_Océane	25278	22	9	1993	0	265	22	265	0.724658	0.0589041	0.724658	22.8583	0
778	29	1	2	0	1	France	2	Issam_Chebake	MAR	D	1.76	73	32793	Agadir	Rodez	Le_Havre	24	1872	1	Oswald_Tanchot	FRA	Stade_Océane	25278	12	10	1989	0	285	42	285	0.779452	0.113699	0.779452	26.8036	0
779	29	1	2	1	1	France	3	Ferland_Mendy	FRA	D	1.78	73	34858	Meulan	None	Le_Havre	24	1872	1	Oswald_Tanchot	FRA	Stade_Océane	25278	8	6	1995	0	159	281	159	0.434247	0.768493	0.434247	21.1499	0
780	29	1	2	1	1	France	4	Harold_Moukoudi	FRA	D	1.91	74	35761	Bondy	Chantilly	Le_Havre	24	1872	1	Oswald_Tanchot	FRA	Stade_Océane	25278	27	11	1997	0	331	88	331	0.905479	0.239726	0.905479	18.6776	0
781	29	1	2	1	1	France	5	Thomas_Ayasse	FRA	M	1.83	75	31825	Toulouse	Troyes	Le_Havre	24	1872	1	Oswald_Tanchot	FRA	Stade_Océane	25278	17	2	1987	0	48	170	48	0.130137	0.464384	0.130137	29.4538	0
782	29	1	2	0	1	France	6	Tarik_Tissoudali	NED	F	1.75	79	34061	Amsterdam	Telstar	Le_Havre	24	1872	1	Oswald_Tanchot	FRA	Stade_Océane	25278	2	4	1993	0	92	214	92	0.250685	0.584932	0.250685	23.332	0
783	29	1	2	1	1	France	7	Jean-Pascal_Fontaine	FRA	M	1.77	67	32578	Saint-Louis	JS_St-Pierroise	Le_Havre	24	1872	1	Oswald_Tanchot	FRA	Stade_Océane	25278	11	3	1989	0	70	192	70	0.190411	0.524658	0.190411	27.3922	0
784	29	1	2	0	1	France	8	Zinedine_Ferhat	ALG	M	1.8	70	34029	Bordj_Menaïel	USM_Alger	Le_Havre	24	1872	1	Oswald_Tanchot	FRA	Stade_Océane	25278	1	3	1993	0	60	182	60	0.163014	0.49726	0.163014	23.4196	0
785	29	1	2	1	1	France	9	Mana_Dembélé	FRA	F	1.8	68	32476	Ivry_sur_Seine	Guingamp	Le_Havre	24	1872	1	Oswald_Tanchot	FRA	Stade_Océane	25278	29	11	1988	1	333	90	333	0.910959	0.245205	0.910959	27.6715	0
786	29	1	2	1	1	France	10	Mathieu_Duhamel	FRA	F	1.83	76	30875	Mont-Saint-Aignan	Caen	Le_Havre	24	1872	1	Oswald_Tanchot	FRA	Stade_Océane	25278	12	7	1984	1	193	315	193	0.527397	0.861644	0.527397	32.0548	1
787	29	1	2	1	1	France	11	Ludovic_Gamboa	FRA	M	1.77	71	31426	Fontainebleau	Angers	Le_Havre	24	1872	1	Oswald_Tanchot	FRA	Stade_Océane	25278	14	1	1986	0	14	136	14	0.0369863	0.371233	0.0369863	30.5462	0
788	29	1	2	1	1	France	14	Harisson_Manzala	FRA	M	1.77	71	34399	Aubervilliers	None	Le_Havre	24	1872	1	Oswald_Tanchot	FRA	Stade_Océane	25278	6	3	1994	0	65	187	65	0.176712	0.510959	0.176712	22.4066	0
789	29	1	2	1	1	France	15	Samba_Camara	FRA	D	1.9	85	33922	Le_Havre	None	Le_Havre	24	1872	1	Oswald_Tanchot	FRA	Stade_Océane	25278	14	11	1992	1	318	75	318	0.869863	0.20411	0.869863	23.7125	0
790	29	1	2	1	1	France	16	Yohann_Thuram	FRA	G	1.87	85	32447	Courcouronnes	Standard_Liège	Le_Havre	24	1872	1	Oswald_Tanchot	FRA	Stade_Océane	25278	31	10	1988	1	304	61	304	0.831507	0.165753	0.831507	27.7509	0
791	29	1	2	1	1	France	17	Alexandre_Bonnet	FRA	M	1.73	63	31702	La_Roche_sur_Yon	Toulouse	Le_Havre	24	1872	1	Oswald_Tanchot	FRA	Stade_Océane	25278	17	10	1986	0	290	47	290	0.793151	0.127397	0.793151	29.7906	0
792	29	1	2	1	1	France	18	Steven_Fortes	FRA	D	1.92	85	33711	Marseille	Arles-Avignon	Le_Havre	24	1872	1	Oswald_Tanchot	FRA	Stade_Océane	25278	17	4	1992	1	107	229	107	0.291781	0.626027	0.291781	24.2902	1
793	29	1	2	1	1	France	19	Sébastien_Salles-Lamonge	FRA	M	1.7	67	35092	Tarbes	Rennes	Le_Havre	24	1872	1	Oswald_Tanchot	FRA	Stade_Océane	25278	28	1	1996	1	28	150	28	0.0753425	0.409589	0.0753425	20.5092	1
794	29	1	2	1	1	France	20	Grégoire_Puel	FRA	D	1.8	67	33654	Nice	Nice	Le_Havre	24	1872	1	Oswald_Tanchot	FRA	Stade_Océane	25278	20	2	1992	1	51	173	51	0.138356	0.472603	0.138356	24.4463	1
795	29	1	2	1	1	France	21	Denys_Bain	FRA	D	1.82	74	34152	Dijon	Châteauroux	Le_Havre	24	1872	1	Oswald_Tanchot	FRA	Stade_Océane	25278	2	7	1993	0	183	305	183	0.5	0.834247	0.5	23.0828	0
796	29	1	2	1	1	France	22	Victor_Lekhal	FRA	M	1.87	72	34392	Fécamp	None	Le_Havre	24	1872	1	Oswald_Tanchot	FRA	Stade_Océane	25278	27	2	1994	0	58	180	58	0.157534	0.491781	0.157534	22.4257	0
797	29	1	2	0	1	France	23	Taher_Mohamed	EGY	M	1.86	79	35795	Cairo	Arab_Contractors	Le_Havre	24	1872	1	Oswald_Tanchot	FRA	Stade_Océane	25278	31	12	1997	0	365	122	365	0.99863	0.332877	0.99863	18.5845	0
798	29	1	2	1	1	France	24	Rafik_Guitane	FRA	M	1.64	60	36309	Evreux	None	Le_Havre	24	1872	1	Oswald_Tanchot	FRA	Stade_Océane	25278	29	5	1999	0	149	271	149	0.406849	0.741096	0.406849	17.1773	0
799	29	1	2	0	1	France	25	Barnabás_Bese	HUN	D	1.83	77	34460	Budapest	MTK	Le_Havre	24	1872	1	Oswald_Tanchot	FRA	Stade_Océane	25278	6	5	1994	0	126	248	126	0.343836	0.678082	0.343836	22.2396	0
800	29	1	2	1	1	France	26	Cédric_Cambon	FRA	D	1.84	76	31675	Montpellier	Évian_TG	Le_Havre	24	1872	1	Oswald_Tanchot	FRA	Stade_Océane	25278	20	9	1986	0	263	20	263	0.719178	0.0534247	0.719178	29.8645	0
801	29	1	2	1	1	France	27	Ghislain_Gimbert	FRA	F	1.83	75	31266	Roanne	Zulte-Waregem	Le_Havre	24	1872	1	Oswald_Tanchot	FRA	Stade_Océane	25278	7	8	1985	0	219	341	219	0.59863	0.932877	0.59863	30.9843	0
802	29	1	2	1	1	France	28	Alimani_Gory	FRA	F	1.82	72	35307	Le_Havre	None	Le_Havre	24	1872	1	Oswald_Tanchot	FRA	Stade_Océane	25278	30	8	1996	1	242	364	242	0.661644	0.99589	0.661644	19.9206	1
803	29	1	2	1	1	France	29	Nathaël_Julan	FRA	F	1.96	83	35265	Montivilliers	None	Le_Havre	24	1872	1	Oswald_Tanchot	FRA	Stade_Océane	25278	19	7	1996	1	200	322	200	0.546575	0.880822	0.546575	20.0356	1
804	29	1	2	1	1	France	30	Fabien_Farnolle	FRA	G	1.96	90	31080	Bordeaux	Dinamo_București	Le_Havre	24	1872	1	Oswald_Tanchot	FRA	Stade_Océane	25278	2	2	1985	0	33	155	33	0.0890411	0.423288	0.0890411	31.4935	0
805	29	1	2	1	1	France	19	Dylan_Louiserre	FRA	M	1.72	64	34732	Saint-Aubin	Avranches_(On_Loan)	Le_Havre	24	1872	0	Oswald_Tanchot	FRA	Stade_Océane	25278	2	2	1995	0	33	155	33	0.0890411	0.423288	0.0890411	21.4949	0
806	30	1	2	1	1	France	1	Nicolas_Douchez	FRA	G	1.85	77	29333	Rasny-sous-Bois	Paris_St-Germain	Lens	26	1906	1	Alain_Casanova	FRA	Stade_Bollaert-Delelis	41229	22	4	1980	1	112	234	112	0.305479	0.639726	0.305479	36.2765	1
807	30	1	2	1	1	France	2	Jean-Kévin_Duverne	FRA	D	1.84	71	35623	Paris	None	Lens	26	1906	1	Alain_Casanova	FRA	Stade_Bollaert-Delelis	41229	12	7	1997	0	193	315	193	0.527397	0.861644	0.527397	19.0554	0
808	30	1	2	0	1	France	3	Dušan_Cvetinović	SRB	D	1.86	79	32501	Šabac	Haugesund	Lens	26	1906	1	Alain_Casanova	FRA	Stade_Bollaert-Delelis	41229	24	12	1988	1	358	115	358	0.979452	0.313699	0.979452	27.603	0
809	30	1	2	0	1	France	4	Djiman_Koukou	BEN	M	1.85	82	33191	Porto-Novo	Niort	Lens	26	1906	1	Alain_Casanova	FRA	Stade_Bollaert-Delelis	41229	14	11	1990	0	318	75	318	0.869863	0.20411	0.869863	25.7139	0
810	30	1	2	0	1	France	5	Abdoul_Ba	MTN	D	2	96	34373	Dakar	None	Lens	26	1906	1	Alain_Casanova	FRA	Stade_Bollaert-Delelis	41229	8	2	1994	0	39	161	39	0.105479	0.439726	0.105479	22.4778	0
811	30	1	2	1	1	France	6	Jean-Ricner_Bellegarde	FRA	M	1.7	66	35973	Colombe	Le_Mans	Lens	26	1906	1	Alain_Casanova	FRA	Stade_Bollaert-Delelis	41229	27	6	1998	0	178	300	178	0.486301	0.820548	0.486301	18.0972	0
812	30	1	2	0	1	France	7	Adama_Guira	BFA	M	1.85	78	32257	Bobo-Dioulasso	SønderjyskE	Lens	26	1906	1	Alain_Casanova	FRA	Stade_Bollaert-Delelis	41229	24	4	1988	1	114	236	114	0.310959	0.645205	0.310959	28.271	1
813	30	1	2	0	1	France	8	Guirane_N'Daw	SEN	M	1.89	79	30796	Rufisque	Metz	Lens	26	1906	1	Alain_Casanova	FRA	Stade_Bollaert-Delelis	41229	24	4	1984	1	114	236	114	0.310959	0.645205	0.310959	32.271	1
814	30	1	2	1	1	France	9	Teddy_Chevalier	FRA	F	1.8	70	31956	Denain	Rizespor	Lens	26	1906	1	Alain_Casanova	FRA	Stade_Bollaert-Delelis	41229	28	6	1987	0	179	301	179	0.489041	0.823288	0.489041	29.0951	0
815	30	1	2	0	1	France	10	Patrick_Olsen	DEN	M	1.78	75	34447	Tårnby	Haugesund	Lens	26	1906	1	Alain_Casanova	FRA	Stade_Bollaert-Delelis	41229	23	4	1994	0	113	235	113	0.308219	0.642466	0.308219	22.2752	0
816	30	1	2	1	1	France	11	Abdellah_Zoubir	FRA	M	1.8	73	33577	Lille	Petrolul_Ploiești	Lens	26	1906	1	Alain_Casanova	FRA	Stade_Bollaert-Delelis	41229	5	12	1991	0	339	96	339	0.927397	0.261644	0.927397	24.6571	1
817	30	1	2	1	1	France	13	Kévin_Fortuné	FRA	F	1.82	80	32726	Paris	Béziers	Lens	26	1906	1	Alain_Casanova	FRA	Stade_Bollaert-Delelis	41229	6	8	1989	0	218	340	218	0.59589	0.930137	0.59589	26.987	0
818	30	1	2	0	1	France	14	Mohamed_Fofana	MLI	D	1.81	75	31113	Gonesse	Reims	Lens	26	1906	1	Alain_Casanova	FRA	Stade_Bollaert-Delelis	41229	7	3	1985	0	66	188	66	0.179452	0.513699	0.179452	31.4031	0
819	30	1	2	0	1	France	15	John_Bostock	ENG	M	1.79	75	33618	Lambeth	OH_Leuven	Lens	26	1906	1	Alain_Casanova	FRA	Stade_Bollaert-Delelis	41229	15	1	1992	1	15	137	137	0.039726	0.373973	0.373973	24.5448	1
820	30	1	2	1	1	France	16	Valentin_Belon	FRA	G	1.8	77	34863	Béthune	None	Lens	26	1906	1	Alain_Casanova	FRA	Stade_Bollaert-Delelis	41229	13	6	1995	0	164	286	164	0.447945	0.782192	0.447945	21.1362	0
821	30	1	2	0	1	France	18	Akim_Zedadka	ALG	D	1.73	72	34849	Pertuis	Istres	Lens	26	1906	1	Alain_Casanova	FRA	Stade_Bollaert-Delelis	41229	30	5	1995	0	150	272	150	0.409589	0.743836	0.409589	21.1745	0
822	30	1	2	1	1	France	19	Mathias_Autret	FRA	M	1.79	64	33298	Morlaix	Lorient	Lens	26	1906	1	Alain_Casanova	FRA	Stade_Bollaert-Delelis	41229	1	3	1991	0	60	182	60	0.163014	0.49726	0.163014	25.4209	0
823	30	1	2	1	1	France	20	Abdelrafik_Gérard	FRA	M	1.77	72	34128	Ivry-sur-Seine	Créteil	Lens	26	1906	1	Alain_Casanova	FRA	Stade_Bollaert-Delelis	41229	8	6	1993	0	159	281	159	0.434247	0.768493	0.434247	23.1485	0
824	30	1	2	1	1	France	21	Anthony_Scaramozzino	FRA	D	1.85	75	31167	Nice	Omonia_Nicosia	Lens	26	1906	1	Alain_Casanova	FRA	Stade_Bollaert-Delelis	41229	30	4	1985	0	120	242	120	0.327397	0.661644	0.327397	31.2553	0
825	30	1	2	1	1	France	22	Loïck_Landré	FRA	D	1.82	75	33729	Aubervilliers	Paris_St-Germain	Lens	26	1906	1	Alain_Casanova	FRA	Stade_Bollaert-Delelis	41229	5	5	1992	1	125	247	125	0.341096	0.675342	0.341096	24.2409	1
826	30	1	2	0	1	France	23	Karim_Hafez	EGY	D	1.75	73	35136	Beheira	Lierse	Lens	26	1906	1	Alain_Casanova	FRA	Stade_Bollaert-Delelis	41229	12	3	1996	1	71	193	71	0.193151	0.527397	0.193151	20.3888	1
827	30	1	2	1	1	France	24	Simon_Banza	FRA	F	1.89	77	35290	Creil	None	Lens	26	1906	1	Alain_Casanova	FRA	Stade_Bollaert-Delelis	41229	13	8	1996	1	225	347	225	0.615068	0.949315	0.615068	19.9671	1
828	30	1	2	0	1	France	26	Cristian_López	ESP	F	1.87	75	32625	Elche	CFR_Cluj	Lens	26	1906	1	Alain_Casanova	FRA	Stade_Bollaert-Delelis	41229	27	4	1989	0	117	239	117	0.319178	0.653425	0.319178	27.2635	0
829	30	1	2	1	1	France	27	Kenny_Lala	FRA	D	1.87	83	33514	VIllepinte	Valenciennes	Lens	26	1906	1	Alain_Casanova	FRA	Stade_Bollaert-Delelis	41229	3	10	1991	0	276	33	276	0.754795	0.0890411	0.754795	24.8296	1
830	30	1	2	0	1	France	28	Viktor_Klonaridis	BEL	M	1.79	74	33813	Seraing	Panathinaikos	Lens	26	1906	1	Alain_Casanova	FRA	Stade_Bollaert-Delelis	41229	28	7	1992	1	209	331	209	0.571233	0.905479	0.571233	24.011	1
831	30	1	2	1	1	France	29	Benjamin_Bourigeaud	FRA	M	1.78	71	34348	Calais	None	Lens	26	1906	1	Alain_Casanova	FRA	Stade_Bollaert-Delelis	41229	14	1	1994	0	14	136	14	0.0369863	0.371233	0.0369863	22.5462	0
832	30	1	2	1	1	France	30	Jérémy_Vachoux	FRA	G	1.83	78	34522	Thonon-les-Bains	St-Etienne	Lens	26	1906	1	Alain_Casanova	FRA	Stade_Bollaert-Delelis	41229	7	7	1994	0	188	310	188	0.513699	0.847945	0.513699	22.0698	0
833	30	1	2	1	1	France	28	Jonathan_Nanizayamo	FRA	F	1.93	98	33655	Tours	Paris_FC_(On_Loan)	Lens	26	1906	0	Alain_Casanova	FRA	Stade_Bollaert-Delelis	41229	21	2	1992	1	52	174	52	0.141096	0.475342	0.141096	24.4435	1
834	30	1	2	0	1	France	6	Taylor_Moore	ENG	D	1.84	80	35562	Walthamstow	Bristol_C	Lens	26	1906	0	Alain_Casanova	FRA	Stade_Bollaert-Delelis	41229	12	5	1997	0	132	254	254	0.360274	0.694521	0.694521	19.2225	0
835	31	1	2	1	1	France	4	Fabien_Garcia	FRA	D	1.81	74	34529	Colomiers	Sedan	Nîmes	34	1937	1	Bernard_Blaquart	FRA	Stade_des_Costières	18482	14	7	1994	0	195	317	195	0.532877	0.867123	0.532877	22.0507	0
836	31	1	2	1	1	France	5	Larry_Azouni	FRA	M	1.77	65	34416	Marseille	Marseille	Nîmes	34	1937	1	Bernard_Blaquart	FRA	Stade_des_Costières	18482	23	3	1994	0	82	204	82	0.223288	0.557534	0.223288	22.36	0
837	31	1	2	1	1	France	6	Gaël_Angoula	FRA	D	1.77	75	30150	Le_Havre	Angers	Nîmes	34	1937	1	Bernard_Blaquart	FRA	Stade_des_Costières	18482	18	7	1982	0	199	321	199	0.543836	0.878082	0.543836	34.0397	0
838	31	1	2	1	1	France	7	Rachid_Alioui	FRA	F	1.86	81	33773	La_Rochelle	Guingamp	Nîmes	34	1937	1	Bernard_Blaquart	FRA	Stade_des_Costières	18482	18	6	1992	1	169	291	169	0.461644	0.79589	0.461644	24.1205	1
839	31	1	2	1	1	France	9	Clément_Depres	FRA	F	1.88	80	34663	Nîmes	None	Nîmes	34	1937	1	Bernard_Blaquart	FRA	Stade_des_Costières	18482	25	11	1994	0	329	86	329	0.9	0.234247	0.9	21.6838	0
840	31	1	2	1	1	France	10	Slimane_Sissoko	FRA	F	1.9	79	33317	Paris	Angers	Nîmes	34	1937	1	Bernard_Blaquart	FRA	Stade_des_Costières	18482	20	3	1991	0	79	201	79	0.215068	0.549315	0.215068	25.3689	0
841	31	1	2	1	1	France	11	Téji_Savanier	FRA	M	1.71	62	33594	Montpellier	Arles-Avignon	Nîmes	34	1937	1	Bernard_Blaquart	FRA	Stade_des_Costières	18482	22	12	1991	0	356	113	356	0.973973	0.308219	0.973973	24.6105	1
842	31	1	2	1	1	France	12	Florian_Fabre	FRA	M	1.74	80	31812	Nîmes	Gazélec_Ajaccio	Nîmes	34	1937	1	Bernard_Blaquart	FRA	Stade_des_Costières	18482	4	2	1987	0	35	157	35	0.0945205	0.428767	0.0945205	29.4894	0
843	31	1	2	0	1	France	13	Christian_Kouakou	CIV	F	1.82	79	33298	Abidjan	Caen	Nîmes	34	1937	1	Bernard_Blaquart	FRA	Stade_des_Costières	18482	1	3	1991	0	60	182	60	0.163014	0.49726	0.163014	25.4209	0
844	31	1	2	1	1	France	15	Gaëtan_Paquiez	FRA	D	1.82	72	34380	Valréas	None	Nîmes	34	1937	1	Bernard_Blaquart	FRA	Stade_des_Costières	18482	15	2	1994	0	46	168	46	0.124658	0.458904	0.124658	22.4586	0
845	31	1	2	1	1	France	16	Gauthier_Gallon	FRA	G	1.86	79	34082	Nice	None	Nîmes	34	1937	1	Bernard_Blaquart	FRA	Stade_des_Costières	18482	23	4	1993	0	113	235	113	0.308219	0.642466	0.308219	23.2745	0
846	31	1	2	1	1	France	17	Nasser_Chamed	FRA	M	1.74	72	34246	Lyon	Châteauroux	Nîmes	34	1937	1	Bernard_Blaquart	FRA	Stade_des_Costières	18482	4	10	1993	0	277	34	277	0.757534	0.0917808	0.757534	22.8255	0
847	31	1	2	1	1	France	18	Théo_Valls	FRA	D	1.72	65	35051	Nîmes	None	Nîmes	34	1937	1	Bernard_Blaquart	FRA	Stade_des_Costières	18482	18	12	1995	0	352	109	352	0.963014	0.29726	0.963014	20.6215	1
848	31	1	2	1	1	France	20	Renaud_Ripart	FRA	F	1.81	73	34042	Nîmes	None	Nîmes	34	1937	1	Bernard_Blaquart	FRA	Stade_des_Costières	18482	14	3	1993	0	73	195	73	0.19863	0.532877	0.19863	23.384	0
849	31	1	2	1	1	France	21	Féthi_Harek	FRA	D	1.75	61	30245	Oullins	Bastia	Nîmes	34	1937	1	Bernard_Blaquart	FRA	Stade_des_Costières	18482	21	10	1982	0	294	51	294	0.80411	0.138356	0.80411	33.7796	0
850	31	1	2	1	1	France	22	Sada_Thioub	FRA	F	1.79	75	34851	Nanterre	Guingamp	Nîmes	34	1937	1	Bernard_Blaquart	FRA	Stade_des_Costières	18482	1	6	1995	0	152	274	152	0.415068	0.749315	0.415068	21.1691	0
851	31	1	2	1	1	France	23	Anthony_Briançon	FRA	M	1.85	79	34666	Avignon	Lyon	Nîmes	34	1937	1	Bernard_Blaquart	FRA	Stade_des_Costières	18482	28	11	1994	0	332	89	332	0.908219	0.242466	0.908219	21.6756	0
852	31	1	2	0	1	France	24	Zie_Diabaté	CIV	D	1.77	65	32569	M'Pody	Ajaccio	Nîmes	34	1937	1	Bernard_Blaquart	FRA	Stade_des_Costières	18482	2	3	1989	0	61	183	61	0.165753	0.5	0.165753	27.4168	0
853	31	1	2	0	1	France	25	Karim_Aït-Fana	MAR	F	1.75	65	32564	Limoges	Montpellier	Nîmes	34	1937	1	Bernard_Blaquart	FRA	Stade_des_Costières	18482	25	2	1989	0	56	178	56	0.152055	0.486301	0.152055	27.4305	0
854	31	1	2	1	1	France	27	Anthony_Marin	FRA	D	1.87	78	32772	Marseille	Le_Pontet	Nîmes	34	1937	1	Bernard_Blaquart	FRA	Stade_des_Costières	18482	21	9	1989	0	264	21	264	0.721918	0.0561644	0.721918	26.8611	0
855	31	1	2	1	1	France	40	Yan_Marillat	FRA	G	1.8	70	34558	La_Tronche	Sète	Nîmes	34	1937	1	Bernard_Blaquart	FRA	Stade_des_Costières	18482	12	8	1994	0	224	346	224	0.612329	0.946575	0.612329	21.9713	0
856	31	1	2	1	1	France	1	Mathieu_Michel	FRA	G	1.88	82	33485	Nîmes	Angers	Nîmes	34	1937	0	Bernard_Blaquart	FRA	Stade_des_Costières	18482	4	9	1991	0	247	4	247	0.675342	0.00958904	0.675342	24.909	1
857	32	1	2	1	1	France	1	Alexandre_Bouchard	FRA	G	1.8	73	32264	Grande_Synthe	Paris_FC	Niort	36	1925	1	Denis_Renaud	FRA	Stade_René_Gaillard	10898	1	5	1988	1	121	243	121	0.330137	0.664384	0.330137	28.2519	1
858	32	1	2	0	1	France	3	David_Kiki	BEN	D	1.8	76	34298	Vakaon	Belfort	Niort	36	1925	1	Denis_Renaud	FRA	Stade_René_Gaillard	10898	25	11	1993	0	329	86	329	0.9	0.234247	0.9	22.6831	0
859	32	1	2	1	1	France	4	Fernand_Mayembo	FRA	D	1.84	86	35073	-999	None	Niort	36	1925	1	Denis_Renaud	FRA	Stade_René_Gaillard	10898	9	1	1996	1	9	131	9	0.0232877	0.357534	0.0232877	20.5613	1
860	32	1	2	1	1	France	5	Matthieu_Sans	FRA	D	1.91	84	32310	Toulon	Bastia	Niort	36	1925	1	Denis_Renaud	FRA	Stade_René_Gaillard	10898	16	6	1988	1	167	289	167	0.456164	0.790411	0.456164	28.1259	1
861	32	1	2	1	1	France	6	Junior_Sambia	FRA	M	1.81	68	35315	Lyon	None	Niort	36	1925	1	Denis_Renaud	FRA	Stade_René_Gaillard	10898	7	9	1996	1	250	7	250	0.683562	0.0178082	0.683562	19.8987	0
862	32	1	2	0	1	France	7	David_Djigla	BEN	M	1.8	78	34934	Avakpa	Bordeaux	Niort	36	1925	1	Denis_Renaud	FRA	Stade_René_Gaillard	10898	23	8	1995	0	235	357	235	0.642466	0.976712	0.642466	20.9418	0
863	32	1	2	0	1	France	8	Didier_Lamkel_Zé	CMR	F	1.93	79	35325	Bertoua	Lille	Niort	36	1925	1	Denis_Renaud	FRA	Stade_René_Gaillard	10898	17	9	1996	1	260	17	260	0.710959	0.0452055	0.710959	19.8713	0
864	32	1	2	0	1	France	9	Ande_Dona_Ndoh	CMR	F	1.86	78	31554	Meanja	Luzenac	Niort	36	1925	1	Denis_Renaud	FRA	Stade_René_Gaillard	10898	22	5	1986	0	142	264	142	0.387671	0.721918	0.387671	30.1958	0
865	32	1	2	0	1	France	10	Laurent_Agouazi	ALG	M	1.84	79	30757	Langres	Tours	Niort	36	1925	1	Denis_Renaud	FRA	Stade_René_Gaillard	10898	16	3	1984	1	75	197	75	0.20411	0.538356	0.20411	32.3778	1
866	32	1	2	1	1	France	11	Adrian_Dabasse	FRA	F	1.87	79	34177	Toulouse	Bordeaux	Niort	36	1925	1	Denis_Renaud	FRA	Stade_René_Gaillard	10898	27	7	1993	0	208	330	208	0.568493	0.90274	0.568493	23.0144	0
867	32	1	2	1	1	France	12	Pierre_Slidja	FRA	F	1.7	70	35113	Amiens	Valenciennes	Niort	36	1925	1	Denis_Renaud	FRA	Stade_René_Gaillard	10898	18	2	1996	1	49	171	49	0.132877	0.467123	0.132877	20.4517	1
868	32	1	2	1	1	France	15	Alliou_Dembelé	FRA	M	1.68	62	32174	Pontoise	Bourg-en-Bresse	Niort	36	1925	1	Denis_Renaud	FRA	Stade_René_Gaillard	10898	1	2	1988	1	32	154	32	0.0863014	0.420548	0.0863014	28.4983	1
869	32	1	2	0	1	France	16	Saturnin_Allagbé	BEN	G	1.87	71	34295	Assaba	ASPAC	Niort	36	1925	1	Denis_Renaud	FRA	Stade_René_Gaillard	10898	22	11	1993	0	326	83	326	0.891781	0.226027	0.891781	22.6913	0
870	32	1	2	1	1	France	17	Antoine_Batisse	FRA	M	1.86	87	34712	Versailles	None	Niort	36	1925	1	Denis_Renaud	FRA	Stade_René_Gaillard	10898	13	1	1995	0	13	135	13	0.0342466	0.368493	0.0342466	21.5496	0
871	32	1	2	1	1	France	18	Kévin_Rocheteau	FRA	F	1.79	71	34160	Royan	None	Niort	36	1925	1	Denis_Renaud	FRA	Stade_René_Gaillard	10898	10	7	1993	0	191	313	191	0.521918	0.856164	0.521918	23.0609	0
872	32	1	2	1	1	France	19	Jimmy_Roye	FRA	M	1.74	68	32394	Paris	Paris_FC	Niort	36	1925	1	Denis_Renaud	FRA	Stade_René_Gaillard	10898	8	9	1988	1	251	8	251	0.686301	0.0205479	0.686301	27.896	0
873	32	1	2	1	1	France	20	Zakaria_Grich	FRA	F	1.75	69	35225	Grasse	None	Niort	36	1925	1	Denis_Renaud	FRA	Stade_René_Gaillard	10898	9	6	1996	1	160	282	160	0.436986	0.771233	0.436986	20.1451	1
874	32	1	2	1	1	France	21	Jérémy_Choplin	FRA	D	1.83	70	31087	Le_Mans	Metz	Niort	36	1925	1	Denis_Renaud	FRA	Stade_René_Gaillard	10898	9	2	1985	0	40	162	40	0.108219	0.442466	0.108219	31.4743	0
875	32	1	2	0	1	France	22	Daouda_Bassock	CMR	M	1.67	72	34771	Douala	None	Niort	36	1925	1	Denis_Renaud	FRA	Stade_René_Gaillard	10898	13	3	1995	0	72	194	72	0.19589	0.530137	0.19589	21.3881	0
876	32	1	2	1	1	France	23	Tristan_Lahaye	FRA	D	1.81	75	30363	Juvisy-sur-Orge	Grenoble	Niort	36	1925	1	Denis_Renaud	FRA	Stade_René_Gaillard	10898	16	2	1983	0	47	169	47	0.127397	0.461644	0.127397	33.4565	0
877	32	1	2	1	1	France	25	Quentin_Daubin	FRA	M	1.83	77	34883	Saint-Nazaire	None	Niort	36	1925	1	Denis_Renaud	FRA	Stade_René_Gaillard	10898	3	7	1995	0	184	306	184	0.50274	0.836986	0.50274	21.0815	0
878	32	1	2	1	1	France	26	Messaoud_Bouardja	FRA	M	1.76	69	33425	Lille	Wasquehal	Niort	36	1925	1	Denis_Renaud	FRA	Stade_René_Gaillard	10898	6	7	1991	0	187	309	187	0.510959	0.845205	0.510959	25.0732	0
879	32	1	2	1	1	France	27	Jonathan_Brison	FRA	D	1.79	73	30354	Soissons	St-Etienne	Niort	36	1925	1	Denis_Renaud	FRA	Stade_René_Gaillard	10898	7	2	1983	0	38	160	38	0.10274	0.436986	0.10274	33.4812	0
880	32	1	2	1	1	France	29	Romain_Grange	FRA	M	1.77	71	32345	Châteauroux	Paris_FC	Niort	36	1925	1	Denis_Renaud	FRA	Stade_René_Gaillard	10898	21	7	1988	1	202	324	202	0.552055	0.886301	0.552055	28.0301	1
881	32	1	2	1	1	France	30	Arthur_Desmas	FRA	G	1.96	87	34431	Brest	Brest	Niort	36	1925	1	Denis_Renaud	FRA	Stade_René_Gaillard	10898	7	4	1994	0	97	219	97	0.264384	0.59863	0.264384	22.319	0
882	32	1	2	1	1	France	33	Dylan_Bronn	FRA	D	-999	-999	34869	-999	Cannes	Niort	36	1925	1	Denis_Renaud	FRA	Stade_René_Gaillard	10898	19	6	1995	0	170	292	170	0.464384	0.79863	0.464384	21.1198	0
883	33	1	2	1	1	France	1	Thomas_Renault	FRA	G	1.84	80	30746	Orléans	None	Orléans	39	1902	1	Olivier_Frapolli	FRA	Stade_de_la_Source	6983	5	3	1984	1	64	186	64	0.173973	0.508219	0.173973	32.4079	1
884	33	1	2	0	1	France	3	Joël_Sami	COD	D	1.9	85	30999	Montfermeil	Zulte-Waregem	Orléans	39	1902	1	Olivier_Frapolli	FRA	Stade_de_la_Source	6983	13	11	1984	1	317	74	317	0.867123	0.20137	0.867123	31.7153	0
885	33	1	2	1	1	France	4	Mickaël_Barreto	FRA	M	1.74	69	33256	São_Paulo	Troyes	Orléans	39	1902	1	Olivier_Frapolli	FRA	Stade_de_la_Source	6983	18	1	1991	0	18	140	18	0.0479452	0.382192	0.0479452	25.5359	0
886	33	1	2	0	1	France	5	Jean-Eudes_Aholou	CIV	M	1.86	71	34413	Abidjan	Lille	Orléans	39	1902	1	Olivier_Frapolli	FRA	Stade_de_la_Source	6983	20	3	1994	0	79	201	79	0.215068	0.549315	0.215068	22.3682	0
887	33	1	2	1	1	France	7	Adrien_Pagerie	FRA	D	1.8	73	33732	Clermont-Ferrand	Clermont	Orléans	39	1902	1	Olivier_Frapolli	FRA	Stade_de_la_Source	6983	8	5	1992	1	128	250	128	0.349315	0.683562	0.349315	24.2327	1
888	33	1	2	1	1	France	8	Greg_Houla	FRA	M	1.72	64	32343	Amiens	Ergotelis	Orléans	39	1902	1	Olivier_Frapolli	FRA	Stade_de_la_Source	6983	19	7	1988	1	200	322	200	0.546575	0.880822	0.546575	28.0356	1
889	33	1	2	1	1	France	9	Romain_Armand	FRA	F	1.81	75	31835	Orange	Sedan	Orléans	39	1902	1	Olivier_Frapolli	FRA	Stade_de_la_Source	6983	27	2	1987	0	58	180	58	0.157534	0.491781	0.157534	29.4264	0
890	33	1	2	1	1	France	10	Jordi_Delclos	FRA	M	1.69	63	31961	Perpignan	Lausanne-Sport	Orléans	39	1902	1	Olivier_Frapolli	FRA	Stade_de_la_Source	6983	3	7	1987	0	184	306	184	0.50274	0.836986	0.50274	29.0815	0
891	33	1	2	1	1	France	11	Kévin_Dupuis	FRA	F	1.88	83	31791	Marseille	Lausanne-Sport	Orléans	39	1902	1	Olivier_Frapolli	FRA	Stade_de_la_Source	6983	14	1	1987	0	14	136	14	0.0369863	0.371233	0.0369863	29.5469	0
892	33	1	2	0	1	France	13	Khaled_Ayari	TUN	F	1.78	68	32890	Ariana	Paris_FC	Orléans	39	1902	1	Olivier_Frapolli	FRA	Stade_de_la_Source	6983	17	1	1990	0	17	139	17	0.0452055	0.379452	0.0452055	26.538	0
893	33	1	2	0	1	France	14	Arthur_Yannick_Gomis	SEN	F	1.8	76	33637	Dakar	Olympique_de_Ngor	Orléans	39	1902	1	Olivier_Frapolli	FRA	Stade_de_la_Source	6983	3	2	1992	1	34	156	34	0.0917808	0.426027	0.0917808	24.4928	1
894	33	1	2	1	1	France	15	Benjaloud_Youssouf	FRA	D	1.76	71	34376	Marseille	Nantes	Orléans	39	1902	1	Olivier_Frapolli	FRA	Stade_de_la_Source	6983	11	2	1994	0	42	164	42	0.113699	0.447945	0.113699	22.4695	0
895	33	1	2	0	1	France	16	Oumar_Sissoko	MLI	G	1.87	84	32033	Montreuil-sous-Bois	Ajaccio	Orléans	39	1902	1	Olivier_Frapolli	FRA	Stade_de_la_Source	6983	13	9	1987	0	256	13	256	0.7	0.0342466	0.7	28.8843	1
896	33	1	2	1	1	France	17	Pierre_Bouby	FRA	M	1.85	75	30606	Vichy	Auxerre	Orléans	39	1902	1	Olivier_Frapolli	FRA	Stade_de_la_Source	6983	17	10	1983	0	290	47	290	0.793151	0.127397	0.793151	32.7912	1
897	33	1	2	0	1	France	18	Manassé_Enza_Yamissi	CTA	D	1.9	77	32779	Bangui	Gil_Vicente	Orléans	39	1902	1	Olivier_Frapolli	FRA	Stade_de_la_Source	6983	28	9	1989	0	271	28	271	0.741096	0.0753425	0.741096	26.8419	0
898	33	1	2	1	1	France	19	Ferris_N'Goma	FRA	F	1.75	69	34135	Limoges	Limoges	Orléans	39	1902	1	Olivier_Frapolli	FRA	Stade_de_la_Source	6983	15	6	1993	0	166	288	166	0.453425	0.787671	0.453425	23.1294	0
899	33	1	2	1	1	France	20	Matthieu_Ligoule	FRA	M	1.79	75	30381	Bordeaux	Libourne	Orléans	39	1902	1	Olivier_Frapolli	FRA	Stade_de_la_Source	6983	6	3	1983	0	65	187	65	0.176712	0.510959	0.176712	33.4073	0
900	33	1	2	0	1	France	21	Karim_Ziani	ALG	M	1.69	66	30180	Sèvres	Petrolul_Ploiești	Orléans	39	1902	1	Olivier_Frapolli	FRA	Stade_de_la_Source	6983	17	8	1982	0	229	351	229	0.626027	0.960274	0.626027	33.9576	0
901	33	1	2	1	1	France	22	Gauthier_Pinaud	FRA	D	1.77	71	32150	Châteauroux	Strasbourg	Orléans	39	1902	1	Olivier_Frapolli	FRA	Stade_de_la_Source	6983	8	1	1988	1	8	130	8	0.0205479	0.354795	0.0205479	28.564	1
902	33	1	2	1	1	France	23	Farid_Beziouen	FRA	M	1.67	65	31702	Aubervilliers	Avranches	Orléans	39	1902	1	Olivier_Frapolli	FRA	Stade_de_la_Source	6983	17	10	1986	0	290	47	290	0.793151	0.127397	0.793151	29.7906	0
903	33	1	2	0	1	France	24	Anther_Yahia	ALG	D	1.85	79	30031	Mulhouse	Angers	Orléans	39	1902	1	Olivier_Frapolli	FRA	Stade_de_la_Source	6983	21	3	1982	0	80	202	80	0.217808	0.552055	0.217808	34.3655	0
904	33	1	2	0	1	France	25	Edson_Seidou	CIV	D	1.82	82	33517	Céret	Épinal	Orléans	39	1902	1	Olivier_Frapolli	FRA	Stade_de_la_Source	6983	6	10	1991	0	279	36	279	0.763014	0.0972603	0.763014	24.8214	1
905	33	1	2	0	1	France	26	Essaïd_Belkalem	ALG	D	1.94	90	32509	Mekla	Watford	Orléans	39	1902	1	Olivier_Frapolli	FRA	Stade_de_la_Source	6983	1	1	1989	0	1	123	1	0.00136986	0.335616	0.00136986	27.5811	0
906	33	1	2	1	1	France	27	Livio_Nabab	FRA	F	1.85	72	32308	Guadeloupe	Waasland-Beveren	Orléans	39	1902	1	Olivier_Frapolli	FRA	Stade_de_la_Source	6983	14	6	1988	1	165	287	165	0.450685	0.784932	0.450685	28.1314	1
907	33	1	2	1	1	France	28	Matthieu_Chemin	FRA	D	1.81	77	31522	Nantes	Vendée_Luçon	Orléans	39	1902	1	Olivier_Frapolli	FRA	Stade_de_la_Source	6983	20	4	1986	0	110	232	110	0.3	0.634247	0.3	30.2834	0
908	33	1	2	1	1	France	30	Sébastien_Mpeck-Makendi	FRA	G	1.79	70	34351	Paris	Monaco	Orléans	39	1902	1	Olivier_Frapolli	FRA	Stade_de_la_Source	6983	17	1	1994	0	17	139	17	0.0452055	0.379452	0.0452055	22.538	0
909	34	1	2	1	1	France	3	Ludovic_Soares	FRA	D	1.75	68	34462	Évian-les-Bains	Évian_TG	Red_Star	25	1897	1	Rui_Almeida	POR	Stade_Jean-Bouin	10178	8	5	1994	0	128	250	128	0.349315	0.683562	0.349315	22.2341	0
910	34	1	2	1	1	France	4	Ludovic_Sylvestre	FRA	M	1.82	74	30717	Le_Blanc-Mesnil	Rizespor	Red_Star	25	1897	1	Rui_Almeida	POR	Stade_Jean-Bouin	10178	5	2	1984	1	36	158	36	0.0972603	0.431507	0.0972603	32.4873	1
911	34	1	2	1	1	France	5	Rémi_Amieux	FRA	D	1.7	70	31660	Vienne	NAC_Breda	Red_Star	25	1897	1	Rui_Almeida	POR	Stade_Jean-Bouin	10178	5	9	1986	0	248	5	248	0.678082	0.0123288	0.678082	29.9055	0
912	34	1	2	1	1	France	6	Pierrick_Cros	FRA	D	1.85	77	33680	Montbrison	Uzès	Red_Star	25	1897	1	Rui_Almeida	POR	Stade_Jean-Bouin	10178	17	3	1992	1	76	198	76	0.206849	0.541096	0.206849	24.3751	1
913	34	1	2	0	1	France	7	Tiécoro_Keita	MLI	M	1.78	69	34385	Bamako	Paris_FC	Red_Star	25	1897	1	Rui_Almeida	POR	Stade_Jean-Bouin	10178	20	2	1994	0	51	173	51	0.138356	0.472603	0.138356	22.4449	0
914	34	1	2	1	1	France	8	Kévin_Diaz	FRA	M	1.74	65	32373	Istres	Tours	Red_Star	25	1897	1	Rui_Almeida	POR	Stade_Jean-Bouin	10178	18	8	1988	1	230	352	230	0.628767	0.963014	0.628767	27.9535	1
915	34	1	2	0	1	France	9	Abdoulaye_Sané	SEN	F	1.77	73	33892	Diouloulou	Rennes	Red_Star	25	1897	1	Rui_Almeida	POR	Stade_Jean-Bouin	10178	15	10	1992	1	288	45	288	0.787671	0.121918	0.787671	23.7947	0
916	34	1	2	0	1	France	11	Sekou_Keita	GUI	F	1.8	76	34680	Conakry	Atlético_Madrid_B	Red_Star	25	1897	1	Rui_Almeida	POR	Stade_Jean-Bouin	10178	12	12	1994	0	346	103	346	0.946575	0.280822	0.946575	21.6372	0
917	34	1	2	0	1	France	12	Lloyd_Palun	GAB	D	1.84	73	32475	Arles	Nice	Red_Star	25	1897	1	Rui_Almeida	POR	Stade_Jean-Bouin	10178	28	11	1988	1	332	89	332	0.908219	0.242466	0.908219	27.6742	0
918	34	1	2	1	1	France	13	Mouhamadou-Naby_Sarr	FRA	D	1.96	94	34194	Marseille	Charlton_Ath	Red_Star	25	1897	1	Rui_Almeida	POR	Stade_Jean-Bouin	10178	13	8	1993	0	225	347	225	0.615068	0.949315	0.615068	22.9678	0
919	34	1	2	1	1	France	14	Anatole_Ngamukol	FRA	F	1.76	63	32157	Aubervilliers	Grasshoppers	Red_Star	25	1897	1	Rui_Almeida	POR	Stade_Jean-Bouin	10178	15	1	1988	1	15	137	15	0.039726	0.373973	0.039726	28.5448	1
920	34	1	2	1	1	France	15	Jérôme_Hergault	FRA	D	1.85	80	31507	Montmorency	Luzenac	Red_Star	25	1897	1	Rui_Almeida	POR	Stade_Jean-Bouin	10178	5	4	1986	0	95	217	95	0.258904	0.593151	0.258904	30.3244	0
921	34	1	2	1	1	France	16	Arnaud_Balijon	FRA	G	1.83	80	30484	Reims	Orléans	Red_Star	25	1897	1	Rui_Almeida	POR	Stade_Jean-Bouin	10178	17	6	1983	0	168	290	168	0.458904	0.793151	0.458904	33.1253	0
922	34	1	2	1	1	France	17	Jonathan_Mexique	FRA	M	1.75	74	34768	Le_Mans	Monaco	Red_Star	25	1897	1	Rui_Almeida	POR	Stade_Jean-Bouin	10178	10	3	1995	0	69	191	69	0.187671	0.521918	0.187671	21.3963	0
923	34	1	2	0	1	France	18	Idriss_Mhirsi	TUN	M	1.77	70	34386	Tunis	Espérance	Red_Star	25	1897	1	Rui_Almeida	POR	Stade_Jean-Bouin	10178	21	2	1994	0	52	174	52	0.141096	0.475342	0.141096	22.4422	0
924	34	1	2	0	1	France	19	Formose_Mendy	SEN	D	1.85	77	34250	Guédiawaye	Zulte-Waregem	Red_Star	25	1897	1	Rui_Almeida	POR	Stade_Jean-Bouin	10178	8	10	1993	0	281	38	281	0.768493	0.10274	0.768493	22.8145	0
925	34	1	2	0	1	France	20	Stéphan_Raheriharimanana	MAD	M	1.68	64	34197	Toamasina	Nice	Red_Star	25	1897	1	Rui_Almeida	POR	Stade_Jean-Bouin	10178	16	8	1993	0	228	350	228	0.623288	0.957534	0.623288	22.9596	0
926	34	1	2	1	1	France	21	Grégoire_Lefebvre	FRA	M	1.74	67	34467	Mont-Saint-Aignan	Auxerre	Red_Star	25	1897	1	Rui_Almeida	POR	Stade_Jean-Bouin	10178	13	5	1994	0	133	255	133	0.363014	0.69726	0.363014	22.2204	0
927	34	1	2	1	1	France	22	Issa_Baradji	FRA	F	1.86	80	34865	-999	RWS_Bruxelles	Red_Star	25	1897	1	Rui_Almeida	POR	Stade_Jean-Bouin	10178	15	6	1995	0	166	288	166	0.453425	0.787671	0.453425	21.1307	0
928	34	1	2	1	1	France	23	Xavier_Chavalerin	FRA	M	1.77	66	33304	Villeurbanne	Tours	Red_Star	25	1897	1	Rui_Almeida	POR	Stade_Jean-Bouin	10178	7	3	1991	0	66	188	66	0.179452	0.513699	0.179452	25.4045	0
929	34	1	2	0	1	France	27	Hameur_Bouazza	ALG	F	1.8	76	31100	Evry	ES_Sétif	Red_Star	25	1897	1	Rui_Almeida	POR	Stade_Jean-Bouin	10178	22	2	1985	0	53	175	53	0.143836	0.478082	0.143836	31.4387	0
930	34	1	2	1	1	France	28	Florian_Makhedjouf	FRA	M	1.86	75	33249	Ivry-sur-Seine	Sedan	Red_Star	25	1897	1	Rui_Almeida	POR	Stade_Jean-Bouin	10178	11	1	1991	0	11	133	11	0.0287671	0.363014	0.0287671	25.5551	0
931	34	1	2	1	1	France	29	Jean-Charles_Castelleto	FRA	D	1.85	74	34725	Clamart	Club_Brugge	Red_Star	25	1897	1	Rui_Almeida	POR	Stade_Jean-Bouin	10178	26	1	1995	0	26	148	26	0.069863	0.40411	0.069863	21.514	0
932	34	1	2	1	1	France	30	Pierrick_Cros	FRA	G	1.85	75	33412	Albi	Mouscron-Péruwelz	Red_Star	25	1897	1	Rui_Almeida	POR	Stade_Jean-Bouin	10178	23	6	1991	0	174	296	174	0.475342	0.809589	0.475342	25.1088	0
933	34	1	2	0	1	France	40	Geoffrey_Lembet	CTA	G	1.85	75	32409	Villeneuve-St-Georges	Auxerre	Red_Star	25	1897	1	Rui_Almeida	POR	Stade_Jean-Bouin	10178	23	9	1988	1	266	23	266	0.727397	0.0616438	0.727397	27.8549	0
934	34	1	2	1	1	France	17	Alexandre_Arenate	FRA	M	1.8	73	34900	Sarcelles	Excelsior_Virton	Red_Star	25	1897	0	Rui_Almeida	POR	Stade_Jean-Bouin	10178	20	7	1995	0	201	323	201	0.549315	0.883562	0.549315	21.0349	0
935	34	1	2	1	1	France	1	Bobby_Allain	FRA	G	1.85	75	33570	-999	Dijon	Red_Star	25	1897	0	Rui_Almeida	POR	Stade_Jean-Bouin	10178	28	11	1991	0	332	89	332	0.908219	0.242466	0.908219	24.6762	1
936	34	1	2	1	1	France	10	Naïm_Sliti	FRA	M	1.72	75	33812	Marseille	Lille_(On_Loan)	Red_Star	25	1897	0	Rui_Almeida	POR	Stade_Jean-Bouin	10178	27	7	1992	1	208	330	208	0.568493	0.90274	0.568493	24.0137	1
937	34	1	2	0	1	France	24	Mehdi_Jean_Tahrat	ALG	D	1.93	84	32897	Meudon	Angers	Red_Star	25	1897	0	Rui_Almeida	POR	Stade_Jean-Bouin	10178	24	1	1990	0	24	146	24	0.0643836	0.39863	0.0643836	26.5188	0
938	35	1	2	1	1	France	1	Johann_Carrasso	FRA	G	1.85	79	32270	Avignon	Metz	Reims	21	1931	1	Michel_Der_Zakarian	ARM	Ground: Stade_Auguste-Delaune	21684	7	5	1988	1	127	249	127	0.346575	0.680822	0.346575	28.2355	1
939	35	1	2	1	1	France	2	Christopher_Glombard	FRA	D	1.78	74	32664	Montreuil	Bordeaux	Reims	21	1931	1	Michel_Der_Zakarian	ARM	Ground: Stade_Auguste-Delaune	21684	5	6	1989	0	156	278	156	0.426027	0.760274	0.426027	27.1567	0
940	35	1	2	0	1	France	4	Jaba_Kankava	GEO	M	1.76	75	31489	Tbilisi	Dnipro_Dnipropetrovsk	Reims	21	1931	1	Michel_Der_Zakarian	ARM	Ground: Stade_Auguste-Delaune	21684	18	3	1986	0	77	199	77	0.209589	0.543836	0.209589	30.3737	0
941	35	1	2	1	1	France	5	Grégoire_Amiot	FRA	D	1.87	81	34829	Cholet	Toulouse	Reims	21	1931	1	Michel_Der_Zakarian	ARM	Ground: Stade_Auguste-Delaune	21684	10	5	1995	0	130	252	130	0.354795	0.689041	0.354795	21.2293	0
942	35	1	2	1	1	France	6	Antoine_Devaux	FRA	M	1.85	70	31099	Dieppe	Toulouse	Reims	21	1931	1	Michel_Der_Zakarian	ARM	Ground: Stade_Auguste-Delaune	21684	21	2	1985	0	52	174	52	0.141096	0.475342	0.141096	31.4415	0
943	35	1	2	0	1	France	7	Odaïr_Fortes	CPV	F	1.82	70	31867	Alfortville	Alfortville	Reims	21	1931	1	Michel_Der_Zakarian	ARM	Ground: Stade_Auguste-Delaune	21684	31	3	1987	0	90	212	90	0.245205	0.579452	0.245205	29.3388	0
944	35	1	2	1	1	France	8	Danilson_da_Cruz	FRA	M	1.88	88	31591	Créteil	Red_Star	Reims	21	1931	1	Michel_Der_Zakarian	ARM	Ground: Stade_Auguste-Delaune	21684	28	6	1986	0	179	301	179	0.489041	0.823288	0.489041	30.0945	0
945	35	1	2	0	1	France	9	Ibrahima_Baldé	SEN	F	1.87	80	33117	Pikine	Kuban_Krasnodar	Reims	21	1931	1	Michel_Der_Zakarian	ARM	Ground: Stade_Auguste-Delaune	21684	1	9	1990	0	244	1	244	0.667123	0.00136986	0.667123	25.9165	0
946	35	1	2	1	1	France	10	Gaëtan_Charbonnier	FRA	F	1.88	80	32504	Saint-Mandé	Montpellier	Reims	21	1931	1	Michel_Der_Zakarian	ARM	Ground: Stade_Auguste-Delaune	21684	27	12	1988	1	361	118	361	0.987671	0.321918	0.987671	27.5948	0
947	35	1	2	0	1	France	11	Diego	BRA	M	1.75	72	32211	Americana	Tours	Reims	21	1931	1	Michel_Der_Zakarian	ARM	Ground: Stade_Auguste-Delaune	21684	9	3	1988	1	68	190	68	0.184932	0.519178	0.184932	28.397	1
948	35	1	2	0	1	France	12	Pablo_Chavarría	ARG	F	1.82	74	32144	Las_Perdices	Lens	Reims	21	1931	1	Michel_Der_Zakarian	ARM	Ground: Stade_Auguste-Delaune	21684	2	1	1988	1	2	124	2	0.00410959	0.338356	0.00410959	28.5804	1
949	35	1	2	0	1	France	13	Hassane_Kamara	GAM	M	1.68	67	34596	Saint-Denis	Châteauroux	Reims	21	1931	1	Michel_Der_Zakarian	ARM	Ground: Stade_Auguste-Delaune	21684	19	9	1994	0	262	19	262	0.716438	0.0506849	0.716438	21.8672	0
950	35	1	2	1	1	France	14	Grégory_Berthier	FRA	M	1.77	65	35014	Sens	Auxerre	Reims	21	1931	1	Michel_Der_Zakarian	ARM	Ground: Stade_Auguste-Delaune	21684	11	11	1995	0	315	72	315	0.861644	0.19589	0.861644	20.7228	1
951	35	1	2	1	1	France	15	Atila_Turan	FRA	D	1.76	79	33704	Cheny	Sporting_CP	Reims	21	1931	1	Michel_Der_Zakarian	ARM	Ground: Stade_Auguste-Delaune	21684	10	4	1992	1	100	222	100	0.272603	0.606849	0.272603	24.3094	1
952	35	1	2	1	1	France	16	Edouard_Mendy	FRA	G	1.97	86	33664	Montivilliers	Marseille	Reims	21	1931	1	Michel_Der_Zakarian	ARM	Ground: Stade_Auguste-Delaune	21684	1	3	1992	1	60	182	60	0.163014	0.49726	0.163014	24.4189	1
953	35	1	2	1	1	France	17	Aly_Ndom	FRA	M	1.86	80	35215	-999	None	Reims	21	1931	1	Michel_Der_Zakarian	ARM	Ground: Stade_Auguste-Delaune	21684	30	5	1996	1	150	272	150	0.409589	0.743836	0.409589	20.1725	1
954	35	1	2	0	1	France	18	Frédéric_Bulot	GAB	M	1.77	68	33143	Libreville	Standard_Liège	Reims	21	1931	1	Michel_Der_Zakarian	ARM	Ground: Stade_Auguste-Delaune	21684	27	9	1990	0	270	27	270	0.738356	0.0726027	0.738356	25.8453	0
955	35	1	2	1	1	France	19	Alexi_Peuget	FRA	M	1.86	75	33225	Mulhouse	Strasbourg	Reims	21	1931	1	Michel_Der_Zakarian	ARM	Ground: Stade_Auguste-Delaune	21684	18	12	1990	0	352	109	352	0.963014	0.29726	0.963014	25.6208	0
956	35	1	2	1	1	France	20	Samuel_Bouhours	FRA	D	1.82	75	31954	Le_Mans	Tours	Reims	21	1931	1	Michel_Der_Zakarian	ARM	Ground: Stade_Auguste-Delaune	21684	26	6	1987	0	177	299	177	0.483562	0.817808	0.483562	29.1006	0
957	35	1	2	1	1	France	21	Hugo_Rodríguez	FRA	M	1.79	70	33330	Montpellier	Arles-Avignon	Reims	21	1931	1	Michel_Der_Zakarian	ARM	Ground: Stade_Auguste-Delaune	21684	2	4	1991	0	92	214	92	0.250685	0.584932	0.250685	25.3333	0
958	35	1	2	1	1	France	23	Julian_Jeanvier	FRA	D	1.83	78	33694	Clichy	Lille	Reims	21	1931	1	Michel_Der_Zakarian	ARM	Ground: Stade_Auguste-Delaune	21684	31	3	1992	1	90	212	90	0.245205	0.579452	0.245205	24.3368	1
959	35	1	2	1	1	France	24	Rémi_Oudin	FRA	M	1.85	79	35387	Châlons-en-Champagne	None	Reims	21	1931	1	Michel_Der_Zakarian	ARM	Ground: Stade_Auguste-Delaune	21684	18	11	1996	1	322	79	322	0.880822	0.215068	0.880822	19.7016	0
960	35	1	2	1	1	France	25	Anthony_Weber	FRA	D	1.9	82	31939	Strasbourg	Paris_FC	Reims	21	1931	1	Michel_Der_Zakarian	ARM	Ground: Stade_Auguste-Delaune	21684	11	6	1987	0	162	284	162	0.442466	0.776712	0.442466	29.1417	0
961	35	1	2	0	1	France	26	Omenuke_Mfulu	COD	M	1.82	69	34413	Poissy	Lille	Reims	21	1931	1	Michel_Der_Zakarian	ARM	Ground: Stade_Auguste-Delaune	21684	20	3	1994	0	79	201	79	0.215068	0.549315	0.215068	22.3682	0
962	35	1	2	0	1	France	27	Hamary_Traoré	MLI	D	1.75	64	33630	Bamako	Lierse	Reims	21	1931	1	Michel_Der_Zakarian	ARM	Ground: Stade_Auguste-Delaune	21684	27	1	1992	1	27	149	27	0.0726027	0.406849	0.0726027	24.512	1
963	35	1	2	1	1	France	28	Antoine_Conte	FRA	D	1.79	73	34363	Paris	Paris_St-Germain	Reims	21	1931	1	Michel_Der_Zakarian	ARM	Ground: Stade_Auguste-Delaune	21684	29	1	1994	0	29	151	29	0.0780822	0.412329	0.0780822	22.5051	0
964	35	1	2	1	1	France	29	Grejohn_Kyei	FRA	F	1.87	84	34923	Gonesse	None	Reims	21	1931	1	Michel_Der_Zakarian	ARM	Ground: Stade_Auguste-Delaune	21684	12	8	1995	0	224	346	224	0.612329	0.946575	0.612329	20.9719	0
965	35	1	2	1	1	France	31	Theoson-Jordan_Siebatcbheu	FRA	F	1.9	84	35181	Washington,_DC	None	Reims	21	1931	1	Michel_Der_Zakarian	ARM	Ground: Stade_Auguste-Delaune	21684	26	4	1996	1	116	238	116	0.316438	0.650685	0.316438	20.2656	1
966	35	1	2	0	1	France	30	Kossi_Agassa	TOG	G	1.9	86	28678	Lomé	-999	Reims	21	1931	0	Michel_Der_Zakarian	ARM	Ground: Stade_Auguste-Delaune	21684	7	7	1978	0	188	310	188	0.513699	0.847945	0.513699	38.0698	0
967	36	1	2	0	1	France	1	Olivier_Werner	BEL	G	1.93	93	31153	Malmedy	Cercle_Brugge	Sochaux	35	1928	1	Albert_Cartier	FRA	Stade_Auguste_Bonal	20005	16	4	1985	0	106	228	106	0.289041	0.623288	0.289041	31.2936	0
968	36	1	2	1	1	France	2	Mickaël_Alphonse	FRA	D	1.82	75	32701	Champigny-sur-Marne	Bourg-en-Bresse	Sochaux	35	1928	1	Albert_Cartier	FRA	Stade_Auguste_Bonal	20005	12	7	1989	0	193	315	193	0.527397	0.861644	0.527397	27.0554	0
969	36	1	2	0	1	France	4	Adolphe_Teikeu	CMR	D	1.89	80	33047	Bandjoun	Chornomorets_Odessa	Sochaux	35	1928	1	Albert_Cartier	FRA	Stade_Auguste_Bonal	20005	23	6	1990	0	174	296	174	0.475342	0.809589	0.475342	26.1081	0
970	36	1	2	1	1	France	6	Jeando_Fuchs	FRA	M	1.74	70	35714	Yaoundé	None	Sochaux	35	1928	1	Albert_Cartier	FRA	Stade_Auguste_Bonal	20005	11	10	1997	0	284	41	284	0.776712	0.110959	0.776712	18.8063	0
971	36	1	2	1	1	France	7	Florin_Bérenguer	FRA	M	1.8	70	32599	Montbeliard	Dijon	Sochaux	35	1928	1	Albert_Cartier	FRA	Stade_Auguste_Bonal	20005	1	4	1989	0	91	213	91	0.247945	0.582192	0.247945	27.3347	0
972	36	1	2	1	1	France	8	Johann_Ramaré	FRA	M	1.81	74	30838	Rennes	Brest	Sochaux	35	1928	1	Albert_Cartier	FRA	Stade_Auguste_Bonal	20005	5	6	1984	1	156	278	156	0.426027	0.760274	0.426027	32.1561	1
973	36	1	2	1	1	France	9	Thomas_Robinet	FRA	F	1.8	75	35295	Saint-Priest	None	Sochaux	35	1928	1	Albert_Cartier	FRA	Stade_Auguste_Bonal	20005	18	8	1996	1	230	352	230	0.628767	0.963014	0.628767	19.9535	1
974	36	1	2	1	1	France	10	Moussa_Sao	FRA	F	1.84	76	32798	Fontenay-aux-Roses	Le_Havre	Sochaux	35	1928	1	Albert_Cartier	FRA	Stade_Auguste_Bonal	20005	17	10	1989	0	290	47	290	0.793151	0.127397	0.793151	26.7899	0
975	36	1	2	1	1	France	11	Florian_Martin	FRA	M	1.8	79	32951	Lorient	Niort	Sochaux	35	1928	1	Albert_Cartier	FRA	Stade_Auguste_Bonal	20005	19	3	1990	0	78	200	78	0.212329	0.546575	0.212329	26.371	0
976	36	1	2	1	1	France	12	Florent_Ogier	FRA	D	1.82	75	32588	Lyon	Bourg-en-Bresse	Sochaux	35	1928	1	Albert_Cartier	FRA	Stade_Auguste_Bonal	20005	21	3	1989	0	80	202	80	0.217808	0.552055	0.217808	27.3648	0
977	36	1	2	1	1	France	16	Maxence_Prévot	FRA	G	1.84	70	35529	Belfort	None	Sochaux	35	1928	1	Albert_Cartier	FRA	Stade_Auguste_Bonal	20005	9	4	1997	0	99	221	99	0.269863	0.60411	0.269863	19.3128	0
978	36	1	2	1	1	France	17	Marcus_Thuram	FRA	F	1.88	80	35648	Parma	None	Sochaux	35	1928	1	Albert_Cartier	FRA	Stade_Auguste_Bonal	20005	6	8	1997	0	218	340	218	0.59589	0.930137	0.59589	18.987	0
979	36	1	2	1	1	France	18	Jean_Ruiz	FRA	M	1.88	80	35891	Guebviller	None	Sochaux	35	1928	1	Albert_Cartier	FRA	Stade_Auguste_Bonal	20005	6	4	1998	0	96	218	96	0.261644	0.59589	0.261644	18.3217	0
980	36	1	2	1	1	France	19	Sofiane_Daham	FRA	M	1.8	70	35079	Saïda	None	Sochaux	35	1928	1	Albert_Cartier	FRA	Stade_Auguste_Bonal	20005	15	1	1996	1	15	137	15	0.039726	0.373973	0.039726	20.5448	1
981	36	1	2	1	1	France	20	Jérôme_Onguéné	FRA	D	1.86	76	35786	Mbalayo	None	Sochaux	35	1928	1	Albert_Cartier	FRA	Stade_Auguste_Bonal	20005	22	12	1997	0	356	113	356	0.973973	0.308219	0.973973	18.6092	0
982	36	1	2	1	1	France	21	Marco_Ilaimaharitra	FRA	M	1.77	72	34906	Mulhouse	None	Sochaux	35	1928	1	Albert_Cartier	FRA	Stade_Auguste_Bonal	20005	26	7	1995	0	207	329	207	0.565753	0.9	0.565753	21.0185	0
983	36	1	2	1	1	France	22	Florian_Tardieu	FRA	M	1.84	70	33716	Istres	Istres	Sochaux	35	1928	1	Albert_Cartier	FRA	Stade_Auguste_Bonal	20005	22	4	1992	1	112	234	112	0.305479	0.639726	0.305479	24.2765	1
984	36	1	2	1	1	France	23	Franck_Honorat	FRA	F	1.8	70	35288	Toulon	Nice	Sochaux	35	1928	1	Albert_Cartier	FRA	Stade_Auguste_Bonal	20005	11	8	1996	1	223	345	223	0.609589	0.943836	0.609589	19.9726	1
985	36	1	2	1	1	France	25	Rayan_Senhadji	FRA	D	1.85	80	35594	Lyon	None	Sochaux	35	1928	1	Albert_Cartier	FRA	Stade_Auguste_Bonal	20005	13	6	1997	0	164	286	164	0.447945	0.782192	0.447945	19.1348	0
986	36	1	2	1	1	France	27	Pierre_Gibaud	FRA	D	1.84	77	32255	Laval	Carquefou	Sochaux	35	1928	1	Albert_Cartier	FRA	Stade_Auguste_Bonal	20005	22	4	1988	1	112	234	112	0.305479	0.639726	0.305479	28.2765	1
987	36	1	2	0	1	France	28	Faneva_Andriatsima	MAD	F	1.84	74	30836	Antananarivo	Créteil	Sochaux	35	1928	1	Albert_Cartier	FRA	Stade_Auguste_Bonal	20005	3	6	1984	1	154	276	154	0.420548	0.754795	0.420548	32.1615	1
988	36	1	2	0	1	France	29	Goran_Karanović	SUI	F	1.85	82	32063	Wohlen	Angers	Sochaux	35	1928	1	Albert_Cartier	FRA	Stade_Auguste_Bonal	20005	13	10	1987	0	286	43	286	0.782192	0.116438	0.782192	28.8022	1
989	36	1	2	1	1	France	30	Christopher_Dilo	FRA	G	1.89	84	34339	Argenteuil	Dijon	Sochaux	35	1928	1	Albert_Cartier	FRA	Stade_Auguste_Bonal	20005	5	1	1994	0	5	127	5	0.0123288	0.346575	0.0123288	22.5708	0
990	36	1	2	1	1	France	26	Martin_François	FRA	M	1.8	75	35422	Montbéliard	Belfort_(On_Loan)	Sochaux	35	1928	0	Albert_Cartier	FRA	Stade_Auguste_Bonal	20005	23	12	1996	1	357	114	357	0.976712	0.310959	0.976712	19.6057	0
991	37	1	2	1	1	France	1	Landry_Bonnefoi	FRA	G	1.84	72	30587	Villeparisis	Châteauroux	Strasbourg	38	1906	1	Thierry_Laurey	FRA	Stade_de_la_Meinau	29371	28	9	1983	0	271	28	271	0.741096	0.0753425	0.741096	32.8433	1
992	37	1	2	0	1	France	3	Abdallah_Ndour	SEN	D	1.86	70	34323	Rufisque	Metz	Strasbourg	38	1906	1	Thierry_Laurey	FRA	Stade_de_la_Meinau	29371	20	12	1993	0	354	111	354	0.968493	0.30274	0.968493	22.6146	0
993	37	1	2	1	1	France	5	Vincent_Nogueira	FRA	M	1.7	60	32158	Besançon	Philadelphia_Union	Strasbourg	38	1906	1	Thierry_Laurey	FRA	Stade_de_la_Meinau	29371	16	1	1988	1	16	138	16	0.0424658	0.376712	0.0424658	28.5421	1
994	37	1	2	0	1	France	6	Jérémy_Grimm	SUI	M	1.81	69	31863	Ostheim	Colmar	Strasbourg	38	1906	1	Thierry_Laurey	FRA	Stade_de_la_Meinau	29371	27	3	1987	0	86	208	86	0.234247	0.568493	0.234247	29.3498	0
995	37	1	2	1	1	France	7	Ihsan_Sacko	FRA	M	1.83	70	35630	Alfortville	None	Strasbourg	38	1906	1	Thierry_Laurey	FRA	Stade_de_la_Meinau	29371	19	7	1997	0	200	322	200	0.546575	0.880822	0.546575	19.0363	0
996	37	1	2	1	1	France	9	Baptiste_Guillaume	FRA	F	1.89	77	34866	Brussels	Lille	Strasbourg	38	1906	1	Thierry_Laurey	FRA	Stade_de_la_Meinau	29371	16	6	1995	0	167	289	167	0.456164	0.790411	0.456164	21.128	0
997	37	1	2	1	1	France	10	Abdelhak_Belahmeur	FRA	M	1.75	65	33445	Strasbourg	None	Strasbourg	38	1906	1	Thierry_Laurey	FRA	Stade_de_la_Meinau	29371	26	7	1991	0	207	329	207	0.565753	0.9	0.565753	25.0185	0
998	37	1	2	1	1	France	11	Dimitri_Liénard	FRA	M	1.84	77	32186	Belfort	Mulhouse	Strasbourg	38	1906	1	Thierry_Laurey	FRA	Stade_de_la_Meinau	29371	13	2	1988	1	44	166	44	0.119178	0.453425	0.119178	28.4654	1
999	37	1	2	0	1	France	12	Kader_Mangane	SEN	D	1.93	87	30398	Thiès	Gazélec_Ajaccio	Strasbourg	38	1906	1	Thierry_Laurey	FRA	Stade_de_la_Meinau	29371	23	3	1983	0	82	204	82	0.223288	0.557534	0.223288	33.3607	0
1000	37	1	2	1	1	France	13	Jérémy_Blayac	FRA	F	1.85	75	30480	Saint-Afrique	Angers	Strasbourg	38	1906	1	Thierry_Laurey	FRA	Stade_de_la_Meinau	29371	13	6	1983	0	164	286	164	0.447945	0.782192	0.447945	33.1362	0
1001	37	1	2	0	1	France	14	Oumar_Pouyé	SEN	M	1.7	68	32313	Niomre	Amiens	Strasbourg	38	1906	1	Thierry_Laurey	FRA	Stade_de_la_Meinau	29371	19	6	1988	1	170	292	170	0.464384	0.79863	0.464384	28.1177	1
1002	37	1	2	0	1	France	15	Ladislas_Douniama	CGO	F	1.63	62	31556	Brazzaville	Guingamp	Strasbourg	38	1906	1	Thierry_Laurey	FRA	Stade_de_la_Meinau	29371	24	5	1986	0	144	266	144	0.393151	0.727397	0.393151	30.1903	0
1003	37	1	2	1	1	France	16	Alexandre_Oukidja	FRA	G	1.85	78	32343	Nevers	Lille	Strasbourg	38	1906	1	Thierry_Laurey	FRA	Stade_de_la_Meinau	29371	19	7	1988	1	200	322	200	0.546575	0.880822	0.546575	28.0356	1
1004	37	1	2	1	1	France	17	Anthony_Gonçalves	FRA	M	1.78	82	31477	Chartres	Laval	Strasbourg	38	1906	1	Thierry_Laurey	FRA	Stade_de_la_Meinau	29371	6	3	1986	0	65	187	65	0.176712	0.510959	0.176712	30.4066	0
1005	37	1	2	0	1	France	18	Mayoro_N'Doye-Baye	SEN	M	1.76	67	33590	Mbao	Metz	Strasbourg	38	1906	1	Thierry_Laurey	FRA	Stade_de_la_Meinau	29371	18	12	1991	0	352	109	352	0.963014	0.29726	0.963014	24.6215	1
1006	37	1	2	0	1	France	19	Stéphane_Bahoken	CMR	F	1.85	86	33752	Grasse	Nice	Strasbourg	38	1906	1	Thierry_Laurey	FRA	Stade_de_la_Meinau	29371	28	5	1992	1	148	270	148	0.40411	0.738356	0.40411	24.178	1
1007	37	1	2	1	1	France	20	Laurent_Dos_Santos	FRA	M	1.77	70	34233	Montmorency	Guingamp	Strasbourg	38	1906	1	Thierry_Laurey	FRA	Stade_de_la_Meinau	29371	21	9	1993	0	264	21	264	0.721918	0.0561644	0.721918	22.8611	0
1008	37	1	2	1	1	France	21	Yoann_Salmier	FRA	D	1.88	85	33929	Villiers-le-Bel	St-Brice	Strasbourg	38	1906	1	Thierry_Laurey	FRA	Stade_de_la_Meinau	29371	21	11	1992	1	325	82	325	0.889041	0.223288	0.889041	23.6934	0
1009	37	1	2	1	1	France	22	Ernest_Seka	FRA	D	1.85	84	31950	Clichy	Amiens	Strasbourg	38	1906	1	Thierry_Laurey	FRA	Stade_de_la_Meinau	29371	22	6	1987	0	173	295	173	0.472603	0.806849	0.472603	29.1116	0
1010	37	1	2	0	1	France	23	Felipe_Saad	BRA	D	1.87	83	30570	Santos	Caen	Strasbourg	38	1906	1	Thierry_Laurey	FRA	Stade_de_la_Meinau	29371	11	9	1983	0	254	11	254	0.694521	0.0287671	0.694521	32.8898	1
1011	37	1	2	1	1	France	24	Eric_Marester	FRA	D	1.74	67	30845	Villeneuve-la-Garenne	Ajaccio	Strasbourg	38	1906	1	Thierry_Laurey	FRA	Stade_de_la_Meinau	29371	12	6	1984	1	163	285	163	0.445205	0.779452	0.445205	32.1369	1
1012	37	1	2	1	1	France	28	Vincent_Gragnic	FRA	M	1.84	75	30490	Quimperlé	Auxerre	Strasbourg	38	1906	1	Thierry_Laurey	FRA	Stade_de_la_Meinau	29371	23	6	1983	0	174	296	174	0.475342	0.809589	0.475342	33.1088	0
1013	37	1	2	1	1	France	29	Khalid_Boutaïb	FRA	F	1.9	80	31891	Bagnols_sur_Cèze	Gazélec_Ajaccio	Strasbourg	38	1906	1	Thierry_Laurey	FRA	Stade_de_la_Meinau	29371	24	4	1987	0	114	236	114	0.310959	0.645205	0.310959	29.2731	0
1014	37	1	2	1	1	France	30	Corentin_Schmittheissler	FRA	G	-999	-999	35542	Sélestat	Metz	Strasbourg	38	1906	1	Thierry_Laurey	FRA	Stade_de_la_Meinau	29371	22	4	1997	0	112	234	112	0.305479	0.639726	0.305479	19.2772	0
1015	37	1	2	1	1	France	8	Massiré_Kanté	FRA	M	1.96	85	32598	Courbevoie	Sedan_(On_Loan)	Strasbourg	38	1906	0	Thierry_Laurey	FRA	Stade_de_la_Meinau	29371	31	3	1989	0	90	212	90	0.245205	0.579452	0.245205	27.3374	0
1016	38	1	2	0	1	France	1	Axel_Kacou	CIV	G	1.92	81	34912	Saint-Denis	Évian_TG	Tours	29	1951	1	Fabien_Mercadal	FRA	Stade_de_la_Vallée_du_Cher	16247	1	8	1995	0	213	335	213	0.582192	0.916438	0.582192	21.0021	0
1017	38	1	2	1	1	France	3	Cyriaque_Louvion	FRA	D	1.85	80	31982	Port-Sauveur	Ergotelis	Tours	29	1951	1	Fabien_Mercadal	FRA	Stade_de_la_Vallée_du_Cher	16247	24	7	1987	0	205	327	205	0.560274	0.894521	0.560274	29.024	0
1018	38	1	2	0	1	France	4	Bogdan_Milošević	SRB	D	1.87	79	32556	Užice	Napredak_Kruševac	Tours	29	1951	1	Fabien_Mercadal	FRA	Stade_de_la_Vallée_du_Cher	16247	17	2	1989	0	48	170	48	0.130137	0.464384	0.130137	27.4524	0
1019	38	1	2	1	1	France	5	Thibault_Cillard	FRA	D	1.86	81	35056	Rennes	None	Tours	29	1951	1	Fabien_Mercadal	FRA	Stade_de_la_Vallée_du_Cher	16247	23	12	1995	0	357	114	357	0.976712	0.310959	0.976712	20.6078	1
1020	38	1	2	0	1	France	6	Ousseynou_Cissé	SEN	M	1.95	85	33334	Dakar	Rayo_Vallecano	Tours	29	1951	1	Fabien_Mercadal	FRA	Stade_de_la_Vallée_du_Cher	16247	6	4	1991	0	96	218	96	0.261644	0.59589	0.261644	25.3224	0
1021	38	1	2	1	1	France	7	Haris_Belkebla	FRA	M	1.77	68	34362	Drancy	Valenciennes	Tours	29	1951	1	Fabien_Mercadal	FRA	Stade_de_la_Vallée_du_Cher	16247	28	1	1994	0	28	150	28	0.0753425	0.409589	0.0753425	22.5079	0
1022	38	1	2	0	1	France	8	Mohamed_Maouche	MAR	M	1.8	70	33991	Léogâne	Lausanne-Sport	Tours	29	1951	1	Fabien_Mercadal	FRA	Stade_de_la_Vallée_du_Cher	16247	22	1	1993	0	22	144	22	0.0589041	0.393151	0.0589041	23.5236	0
1023	38	1	2	1	1	France	9	Sacha_Clémence	FRA	F	1.85	82	32295	Dijon	Créteil	Tours	29	1951	1	Fabien_Mercadal	FRA	Stade_de_la_Vallée_du_Cher	16247	1	6	1988	1	152	274	152	0.415068	0.749315	0.415068	28.167	1
1024	38	1	2	1	1	France	10	Ibrahima_Tandia	FRA	M	1.78	70	34162	Longjumeau	Caen	Tours	29	1951	1	Fabien_Mercadal	FRA	Stade_de_la_Vallée_du_Cher	16247	12	7	1993	0	193	315	193	0.527397	0.861644	0.527397	23.0554	0
1025	38	1	2	0	1	France	11	Denis_Bouanga	GAB	M	1.8	71	34649	Paris	Lorient	Tours	29	1951	1	Fabien_Mercadal	FRA	Stade_de_la_Vallée_du_Cher	16247	11	11	1994	0	315	72	315	0.861644	0.19589	0.861644	21.7221	0
1026	38	1	2	1	1	France	12	Florian_Miguel	FRA	D	1.79	70	35309	Bruges	None	Tours	29	1951	1	Fabien_Mercadal	FRA	Stade_de_la_Vallée_du_Cher	16247	1	9	1996	1	244	1	244	0.667123	0.00136986	0.667123	19.9151	0
1027	38	1	2	1	1	France	13	Maxime_Do_Couto	FRA	M	1.7	60	35412	Neuilly-sur-Seine	None	Tours	29	1951	1	Fabien_Mercadal	FRA	Stade_de_la_Vallée_du_Cher	16247	13	12	1996	1	347	104	347	0.949315	0.283562	0.949315	19.6331	0
1028	38	1	2	1	1	France	14	Rodéric_Filippi	FRA	D	1.83	81	32564	La_Seyne-sur-Mer	Gazélec_Ajaccio	Tours	29	1951	1	Fabien_Mercadal	FRA	Stade_de_la_Vallée_du_Cher	16247	25	2	1989	0	56	178	56	0.152055	0.486301	0.152055	27.4305	0
1029	38	1	2	0	1	France	16	Quentin_Westberg	USA	G	1.83	78	31527	Suresnes	Sarpsborg_08	Tours	29	1951	1	Fabien_Mercadal	FRA	Stade_de_la_Vallée_du_Cher	16247	25	4	1986	0	115	237	115	0.313699	0.647945	0.313699	30.2697	0
1030	38	1	2	1	1	France	17	Roli_Pereira_de_Sa	FRA	M	1.77	71	35409	Mantes-la-Jolie	Paris_St-Germain	Tours	29	1951	1	Fabien_Mercadal	FRA	Stade_de_la_Vallée_du_Cher	16247	10	12	1996	1	344	101	344	0.941096	0.275342	0.941096	19.6413	0
1031	38	1	2	1	1	France	19	Bryan_Bergougnoux	FRA	F	1.77	79	30328	Lyon	Lecce	Tours	29	1951	1	Fabien_Mercadal	FRA	Stade_de_la_Vallée_du_Cher	16247	12	1	1983	0	12	134	12	0.0315068	0.365753	0.0315068	33.5524	0
1032	38	1	2	1	1	France	20	Geoffrey_Malfleury	FRA	F	1.66	61	32162	Aubervilliers	Le_Havre	Tours	29	1951	1	Fabien_Mercadal	FRA	Stade_de_la_Vallée_du_Cher	16247	20	1	1988	1	20	142	20	0.0534247	0.387671	0.0534247	28.5311	1
1033	38	1	2	0	1	France	21	Cheick_Diarra	MLI	F	1.76	79	33645	Bamako	Paris_FC	Tours	29	1951	1	Fabien_Mercadal	FRA	Stade_de_la_Vallée_du_Cher	16247	11	2	1992	1	42	164	42	0.113699	0.447945	0.113699	24.4709	1
1034	38	1	2	0	1	France	22	Rayan_Raveloson	MAD	D	1.82	73	35446	Anosibe_Ifanja	None	Tours	29	1951	1	Fabien_Mercadal	FRA	Stade_de_la_Vallée_du_Cher	16247	16	1	1997	0	16	138	16	0.0424658	0.376712	0.0424658	19.54	0
1035	38	1	2	1	1	France	24	Jonathan_Gradit	FRA	D	1.8	77	33932	Talence	Bayonne	Tours	29	1951	1	Fabien_Mercadal	FRA	Stade_de_la_Vallée_du_Cher	16247	24	11	1992	1	328	85	328	0.89726	0.231507	0.89726	23.6851	0
1036	38	1	2	1	1	France	25	Ibrahim_Cissé	FRA	D	1.75	70	35187	Paris	None	Tours	29	1951	1	Fabien_Mercadal	FRA	Stade_de_la_Vallée_du_Cher	16247	2	5	1996	1	122	244	122	0.332877	0.667123	0.332877	20.2491	1
1037	38	1	2	0	1	France	26	Daouda_Konaté	CIV	D	1.75	63	33586	Yopougon	Paris_FC	Tours	29	1951	1	Fabien_Mercadal	FRA	Stade_de_la_Vallée_du_Cher	16247	14	12	1991	0	348	105	348	0.952055	0.286301	0.952055	24.6324	1
1038	38	1	2	0	1	France	27	Mayron_De_Almeida	BEL	F	1.83	76	35025	-999	Excelsior_Virton	Tours	29	1951	1	Fabien_Mercadal	FRA	Stade_de_la_Vallée_du_Cher	16247	22	11	1995	0	326	83	326	0.891781	0.226027	0.891781	20.6927	1
1039	38	1	2	1	1	France	30	Bingourou_Kamara	FRA	G	1.93	84	35359	Longjumeau	None	Tours	29	1951	1	Fabien_Mercadal	FRA	Stade_de_la_Vallée_du_Cher	16247	21	10	1996	1	294	51	294	0.80411	0.138356	0.80411	19.7782	0
1040	38	1	2	1	1	France	-999	Toifilou_Maoulida	FRA	F	1.84	77	29014	Dzaoudzi	Nîmes	Tours	29	1951	1	Fabien_Mercadal	FRA	Stade_de_la_Vallée_du_Cher	16247	8	6	1979	0	159	281	159	0.434247	0.768493	0.434247	37.1499	0
1041	38	1	2	0	1	France	9	Luca_Miracoli	ITA	F	1.9	85	33694	Genoa	Carrarese	Tours	29	1951	0	Fabien_Mercadal	FRA	Stade_de_la_Vallée_du_Cher	16247	31	3	1992	1	90	212	90	0.245205	0.579452	0.245205	24.3368	1
1042	39	1	2	1	1	France	1	Erwin_Zelazny	FRA	G	1.86	80	33503	Grande-Synthe	Rodez	Troyes	23	1986	1	Mohamed_Bradja	ALG	Stade_de_l'Aube	20842	22	9	1991	0	265	22	265	0.724658	0.0589041	0.724658	24.8597	1
1043	39	1	2	1	1	France	2	Jérémy_Cordoval	FRA	D	1.67	67	32885	Villeneuve-Saint-Georges	Nîmes	Troyes	23	1986	1	Mohamed_Bradja	ALG	Stade_de_l'Aube	20842	12	1	1990	0	12	134	12	0.0315068	0.365753	0.0315068	26.5517	0
1044	39	1	2	1	1	France	4	Johan_Martial	FRA	D	1.84	80	33388	Massy	Brest	Troyes	23	1986	1	Mohamed_Bradja	ALG	Stade_de_l'Aube	20842	30	5	1991	0	150	272	150	0.409589	0.743836	0.409589	25.1745	0
1045	39	1	2	1	1	France	6	Karim_Azamoum	FRA	M	1.78	74	32890	Rognac	Hyères	Troyes	23	1986	1	Mohamed_Bradja	ALG	Stade_de_l'Aube	20842	17	1	1990	0	17	139	17	0.0452055	0.379452	0.0452055	26.538	0
1046	39	1	2	1	1	France	7	Mour_Paye	FRA	F	1.73	64	34478	Lyon	Lyon	Troyes	23	1986	1	Mohamed_Bradja	ALG	Stade_de_l'Aube	20842	24	5	1994	0	144	266	144	0.393151	0.727397	0.393151	22.1903	0
1047	39	1	2	1	1	France	8	Stéphane_Darbion	FRA	M	1.83	77	30763	Belley	Skoda_Xanthi	Troyes	23	1986	1	Mohamed_Bradja	ALG	Stade_de_l'Aube	20842	22	3	1984	1	81	203	81	0.220548	0.554795	0.220548	32.3614	1
1048	39	1	2	0	1	France	9	Deniz_Hümmet	TUR	F	1.87	80	35321	Fosie	Malmö_FF	Troyes	23	1986	1	Mohamed_Bradja	ALG	Stade_de_l'Aube	20842	13	9	1996	1	256	13	256	0.7	0.0342466	0.7	19.8823	0
1049	39	1	2	1	1	France	10	Benjamin_Nivet	FRA	M	1.78	75	28127	Chartres	Caen	Troyes	23	1986	1	Mohamed_Bradja	ALG	Stade_de_l'Aube	20842	2	1	1977	0	2	124	2	0.00410959	0.338356	0.00410959	39.5784	0
1050	39	1	2	0	1	France	11	Rincón	BRA	D	1.86	79	31928	São_Paulo	Chievo_Verona	Troyes	23	1986	1	Mohamed_Bradja	ALG	Stade_de_l'Aube	20842	31	5	1987	0	151	273	151	0.412329	0.746575	0.412329	29.1718	0
1051	39	1	2	0	1	France	12	Henri_Bienvenu	CMR	F	1.8	78	32329	Garoua	Eskişehirspor	Troyes	23	1986	1	Mohamed_Bradja	ALG	Stade_de_l'Aube	20842	5	7	1988	1	186	308	186	0.508219	0.842466	0.508219	28.0739	1
1052	39	1	2	1	1	France	13	Christophe_Hérelle	FRA	D	1.88	79	33838	Nice	Créteil	Troyes	23	1986	1	Mohamed_Bradja	ALG	Stade_de_l'Aube	20842	22	8	1992	1	234	356	234	0.639726	0.973973	0.639726	23.9425	1
1053	39	1	2	0	1	France	14	Thiago_Xavier	BRA	M	1.8	76	30677	Rio_de_Janeiro	Châteauroux	Troyes	23	1986	1	Mohamed_Bradja	ALG	Stade_de_l'Aube	20842	27	12	1983	0	361	118	361	0.987671	0.321918	0.987671	32.5969	1
1054	39	1	2	1	1	France	15	Raphaël_Caceres	FRA	F	1.87	80	32021	Carpentras	Sochaux	Troyes	23	1986	1	Mohamed_Bradja	ALG	Stade_de_l'Aube	20842	1	9	1987	0	244	1	244	0.667123	0.00136986	0.667123	28.9172	1
1055	39	1	2	1	1	France	16	Franck_Grandel	FRA	G	1.84	80	28566	Point-a-Pitre	Dunkerque	Troyes	23	1986	1	Mohamed_Bradja	ALG	Stade_de_l'Aube	20842	17	3	1978	0	76	198	76	0.206849	0.541096	0.206849	38.3765	0
1056	39	1	2	0	1	France	17	Johann_Obiang	GAB	D	1.7	64	34155	Le_Blanc	Châteauroux	Troyes	23	1986	1	Mohamed_Bradja	ALG	Stade_de_l'Aube	20842	5	7	1993	0	186	308	186	0.508219	0.842466	0.508219	23.0746	0
1057	39	1	2	0	1	France	18	Chaouki_Ben_Saada	TUN	F	1.7	65	30864	Bastia	Arles-Avignon	Troyes	23	1986	1	Mohamed_Bradja	ALG	Stade_de_l'Aube	20842	1	7	1984	1	182	304	182	0.49726	0.831507	0.49726	32.0849	1
1058	39	1	2	1	1	France	19	Tristan_Dingomé	FRA	M	1.74	67	33286	Les_Ulis	Mouscron-Péruwelz	Troyes	23	1986	1	Mohamed_Bradja	ALG	Stade_de_l'Aube	20842	17	2	1991	0	48	170	48	0.130137	0.464384	0.130137	25.4538	0
1059	39	1	2	1	1	France	20	Yanis_Hamzaoui	FRA	M	1.8	73	35186	Sarcelles	Valenciennes	Troyes	23	1986	1	Mohamed_Bradja	ALG	Stade_de_l'Aube	20842	1	5	1996	1	121	243	121	0.330137	0.664384	0.330137	20.2519	1
1060	39	1	2	0	1	France	21	Mahamadou_N'Diaye	MLI	D	1.86	76	33045	Dakar	Vitória_Guimarães	Troyes	23	1986	1	Mohamed_Bradja	ALG	Stade_de_l'Aube	20842	21	6	1990	0	172	294	172	0.469863	0.80411	0.469863	26.1136	0
1061	39	1	2	1	1	France	22	Mory_Koné	FRA	D	1.9	80	34445	Paris	Parma	Troyes	23	1986	1	Mohamed_Bradja	ALG	Stade_de_l'Aube	20842	21	4	1994	0	111	233	111	0.30274	0.636986	0.30274	22.2806	0
1062	39	1	2	1	1	France	23	Charles_Traoré	FRA	D	1.8	74	33604	Aulnay-sous-Bois	Azzurri_90	Troyes	23	1986	1	Mohamed_Bradja	ALG	Stade_de_l'Aube	20842	1	1	1992	1	1	123	1	0.00136986	0.335616	0.00136986	24.5832	1
1063	39	1	2	1	1	France	24	Jimmy_Giraudon	FRA	D	1.84	66	33619	La_Rochelle	Grenoble	Troyes	23	1986	1	Mohamed_Bradja	ALG	Stade_de_l'Aube	20842	16	1	1992	1	16	138	16	0.0424658	0.376712	0.0424658	24.5421	1
1064	39	1	2	1	1	France	25	Mamadou_Sissako	FRA	F	1.71	71	35175	Villepinte	Le_Havre	Troyes	23	1986	1	Mohamed_Bradja	ALG	Stade_de_l'Aube	20842	20	4	1996	1	110	232	110	0.3	0.634247	0.3	20.282	1
1065	39	1	2	0	1	France	26	Adama_Niane	MLI	F	1.82	70	34136	Bamako	Nantes	Troyes	23	1986	1	Mohamed_Bradja	ALG	Stade_de_l'Aube	20842	16	6	1993	0	167	289	167	0.456164	0.790411	0.456164	23.1266	0
1066	39	1	2	1	1	France	27	Alois_Confais	FRA	M	1.74	61	35315	Evreux	None	Troyes	23	1986	1	Mohamed_Bradja	ALG	Stade_de_l'Aube	20842	7	9	1996	1	250	7	250	0.683562	0.0178082	0.683562	19.8987	0
1067	39	1	2	1	1	France	28	Jan_Kaye	FRA	F	1.88	83	35093	-999	Évian_TG	Troyes	23	1986	1	Mohamed_Bradja	ALG	Stade_de_l'Aube	20842	29	1	1996	1	29	151	29	0.0780822	0.412329	0.0780822	20.5065	1
1068	39	1	2	1	1	France	29	Samuel_Grandsir	FRA	F	1.68	64	35291	Evreux	None	Troyes	23	1986	1	Mohamed_Bradja	ALG	Stade_de_l'Aube	20842	14	8	1996	1	226	348	226	0.617808	0.952055	0.617808	19.9644	1
1069	39	1	2	0	1	France	30	Mamadou_Samassa	MLI	G	1.91	81	32920	Montreuil	Guingamp	Troyes	23	1986	1	Mohamed_Bradja	ALG	Stade_de_l'Aube	20842	16	2	1990	0	47	169	47	0.127397	0.461644	0.127397	26.4559	0
1070	39	1	2	0	1	France	33	Randi_Goteni	CGO	M	1.89	74	34885	Brazzaville	None	Troyes	23	1986	1	Mohamed_Bradja	ALG	Stade_de_l'Aube	20842	5	7	1995	0	186	308	186	0.508219	0.842466	0.508219	21.076	0
1071	39	1	2	1	1	France	40	Yehvann_Diouf	FRA	G	-999	-999	36480	Montreuil	None	Troyes	23	1986	1	Mohamed_Bradja	ALG	Stade_de_l'Aube	20842	16	11	1999	0	320	77	320	0.875342	0.209589	0.875342	16.7091	1
1072	39	1	2	1	1	France	5	Matthieu_Saunier	FRA	D	1.81	75	32911	Hyeres	Granada	Troyes	23	1986	0	Mohamed_Bradja	ALG	Stade_de_l'Aube	20842	7	2	1990	0	38	160	38	0.10274	0.436986	0.10274	26.4805	0
1073	39	1	2	1	1	France	1	Matthieu_Dreyer	FRA	G	1.88	84	32587	Strasbourg	Caen	Troyes	23	1986	0	Mohamed_Bradja	ALG	Stade_de_l'Aube	20842	20	3	1989	0	79	201	79	0.215068	0.549315	0.215068	27.3676	0
1074	40	1	2	1	1	France	1	Nicolas_Kocik	FRA	G	1.93	78	36011	Maubeuge	None	Valenciennes	32	1913	1	Faruk_Hadžibegić	BIH	Stade_du_Hainaut	25132	4	8	1998	0	216	338	216	0.590411	0.924658	0.590411	17.9932	0
1075	40	1	2	1	1	France	2	Baptiste_Aloé	FRA	D	1.84	77	34514	La_Ciotat	Marseille	Valenciennes	32	1913	1	Faruk_Hadžibegić	BIH	Stade_du_Hainaut	25132	29	6	1994	0	180	302	180	0.491781	0.826027	0.491781	22.0917	0
1076	40	1	2	0	1	France	3	Eloge_Enza_Yamissi	CTA	M	1.75	70	30339	Bangui	Troyes	Valenciennes	32	1913	1	Faruk_Hadžibegić	BIH	Stade_du_Hainaut	25132	23	1	1983	0	23	145	23	0.0616438	0.39589	0.0616438	33.5222	0
1077	40	1	2	0	1	France	4	Abdoul_Aziz_Kaboré	BFA	M	1.86	78	34335	Ouagadougou	Kada_School	Valenciennes	32	1913	1	Faruk_Hadžibegić	BIH	Stade_du_Hainaut	25132	1	1	1994	0	1	123	1	0.00136986	0.335616	0.00136986	22.5818	0
1078	40	1	2	1	1	France	5	Adrien_Tameze	FRA	M	1.8	78	34642	Lille	Nancy	Valenciennes	32	1913	1	Faruk_Hadžibegić	BIH	Stade_du_Hainaut	25132	4	11	1994	0	308	65	308	0.842466	0.176712	0.842466	21.7413	0
1079	40	1	2	1	1	France	6	Angelo_Fulgini	FRA	M	1.87	75	35297	Abidjan	None	Valenciennes	32	1913	1	Faruk_Hadžibegić	BIH	Stade_du_Hainaut	25132	20	8	1996	1	232	354	232	0.634247	0.968493	0.634247	19.948	1
1080	40	1	2	0	1	France	7	Adil_Azbague	MAR	M	1.87	73	34704	Bois-Bernard	None	Valenciennes	32	1913	1	Faruk_Hadžibegić	BIH	Stade_du_Hainaut	25132	5	1	1995	0	5	127	5	0.0123288	0.346575	0.0123288	21.5715	0
1081	40	1	2	1	1	France	8	Loïc_Nestor	FRA	D	1.79	67	32648	Haguenaux	Châteauroux	Valenciennes	32	1913	1	Faruk_Hadžibegić	BIH	Stade_du_Hainaut	25132	20	5	1989	0	140	262	140	0.382192	0.716438	0.382192	27.2005	0
1082	40	1	2	1	1	France	9	Edouard_Butin	FRA	F	1.8	74	32310	Dole	Sochaux	Valenciennes	32	1913	1	Faruk_Hadžibegić	BIH	Stade_du_Hainaut	25132	16	6	1988	1	167	289	167	0.456164	0.790411	0.456164	28.1259	1
1083	40	1	2	1	1	France	10	Sébastien_Roudet	FRA	M	1.8	67	29753	Montluçon	Châteauroux	Valenciennes	32	1913	1	Faruk_Hadžibegić	BIH	Stade_du_Hainaut	25132	16	6	1981	0	167	289	167	0.456164	0.790411	0.456164	35.1266	0
1084	40	1	2	0	1	France	11	Sigamary_Diarra	MLI	M	1.74	71	30691	Villepinte	Ajaccio	Valenciennes	32	1913	1	Faruk_Hadžibegić	BIH	Stade_du_Hainaut	25132	10	1	1984	1	10	132	10	0.0260274	0.360274	0.0260274	32.5585	1
1085	40	1	2	0	1	France	12	Lamine_Ndao	SEN	F	1.78	62	34687	Dakar	None	Valenciennes	32	1913	1	Faruk_Hadžibegić	BIH	Stade_du_Hainaut	25132	19	12	1994	0	353	110	353	0.965753	0.3	0.965753	21.6181	0
1086	40	1	2	1	1	France	15	Moussa_Niakhaté	FRA	D	1.75	75	35132	Roubaix	Boulogne	Valenciennes	32	1913	1	Faruk_Hadžibegić	BIH	Stade_du_Hainaut	25132	8	3	1996	1	67	189	67	0.182192	0.516438	0.182192	20.3997	1
1087	40	1	2	1	1	France	16	Damien_Perquis	FRA	G	1.84	82	31479	Saint-Brieuc	Caen	Valenciennes	32	1913	1	Faruk_Hadžibegić	BIH	Stade_du_Hainaut	25132	8	3	1986	0	67	189	67	0.182192	0.516438	0.182192	30.4011	0
1088	40	1	2	1	1	France	17	Loris_Nery	FRA	D	1.74	73	33274	Saint-Etienne	St-Etienne	Valenciennes	32	1913	1	Faruk_Hadžibegić	BIH	Stade_du_Hainaut	25132	5	2	1991	0	36	158	36	0.0972603	0.431507	0.0972603	25.4867	0
1089	40	1	2	0	1	France	19	Elhadj_Dabo	SEN	M	1.81	71	35053	Thiès	Sedan	Valenciennes	32	1913	1	Faruk_Hadžibegić	BIH	Stade_du_Hainaut	25132	20	12	1995	0	354	111	354	0.968493	0.30274	0.968493	20.616	1
1090	40	1	2	1	1	France	21	Andy_Faustin	FRA	M	1.82	73	35514	Sarcelles	None	Valenciennes	32	1913	1	Faruk_Hadžibegić	BIH	Stade_du_Hainaut	25132	25	3	1997	0	84	206	84	0.228767	0.563014	0.228767	19.3539	0
1091	40	1	2	0	1	France	22	Saliou_Ciss	SEN	D	1.73	69	32766	Dakar	Tromsø	Valenciennes	32	1913	1	Faruk_Hadžibegić	BIH	Stade_du_Hainaut	25132	15	9	1989	0	258	15	258	0.705479	0.039726	0.705479	26.8775	0
1092	40	1	2	0	1	France	24	Ahmed_Kantari	MAR	D	1.85	80	31226	Blois	Toronto_FC	Valenciennes	32	1913	1	Faruk_Hadžibegić	BIH	Stade_du_Hainaut	25132	28	6	1985	0	179	301	179	0.489041	0.823288	0.489041	31.0938	0
1093	40	1	2	0	1	France	25	Emmanuel_Ntim	GHA	D	1.79	72	35136	Kumasi	Right_to_Dream	Valenciennes	32	1913	1	Faruk_Hadžibegić	BIH	Stade_du_Hainaut	25132	12	3	1996	1	71	193	71	0.193151	0.527397	0.193151	20.3888	1
1094	40	1	2	0	1	France	29	Nuno_Da_Costa	CPV	F	1.82	70	33279	Praia	Aubagne	Valenciennes	32	1913	1	Faruk_Hadžibegić	BIH	Stade_du_Hainaut	25132	10	2	1991	0	41	163	41	0.110959	0.445205	0.110959	25.473	0
1095	40	1	2	1	1	France	30	Cyrille_Merville	FRA	G	1.8	75	30055	Amiens	Créteil	Valenciennes	32	1913	1	Faruk_Hadžibegić	BIH	Stade_du_Hainaut	25132	14	4	1982	0	104	226	104	0.283562	0.617808	0.283562	34.2998	0
1096	40	1	2	1	1	France	27	Pierre_Slidja	FRA	F	1.7	70	35113	Amiens	Niort	Valenciennes	32	1913	0	Faruk_Hadžibegić	BIH	Stade_du_Hainaut	25132	18	2	1996	1	49	171	49	0.132877	0.467123	0.132877	20.4517	1
1097	41	2	1	0	1	Italy	1	Etrit_Berisha	ALB	G	1.94	92	32577	Priština	Kalmar_FF	Atalanta	13	1907	1	Gian_Piero_Gasperini	ITA	Atleti_Azzurri_d'Italia	24276	10	3	1989	0	69	191	69	0.187671	0.521918	0.187671	27.3949	0
1098	41	2	1	1	1	Italy	2	Guglielmo_Stendardo	ITA	D	1.9	88	29712	Naples	Lazio	Atalanta	13	1907	1	Gian_Piero_Gasperini	ITA	Atleti_Azzurri_d'Italia	24276	6	5	1981	0	126	248	126	0.343836	0.678082	0.343836	35.2389	0
1099	41	2	1	0	1	Italy	3	Rafael_Tolói	BRA	D	1.85	75	33156	Gloria_d'Oeste	São_Paulo	Atalanta	13	1907	1	Gian_Piero_Gasperini	ITA	Atleti_Azzurri_d'Italia	24276	10	10	1990	0	283	40	283	0.773973	0.108219	0.773973	25.8097	0
1100	41	2	1	1	1	Italy	4	Roberto_Gagliardini	ITA	M	1.88	77	34431	Bergamo	None	Atalanta	13	1907	1	Gian_Piero_Gasperini	ITA	Atleti_Azzurri_d'Italia	24276	7	4	1994	0	97	219	97	0.264384	0.59863	0.264384	22.319	0
1101	41	2	1	1	1	Italy	5	Andrea_Masiello	ITA	D	1.84	82	31448	Viareggio	Bari	Atalanta	13	1907	1	Gian_Piero_Gasperini	ITA	Atleti_Azzurri_d'Italia	24276	5	2	1986	0	36	158	36	0.0972603	0.431507	0.0972603	30.486	0
1102	41	2	1	0	1	Italy	6	Ervin_Zukanović	BIH	D	1.9	85	31819	Sarajevo	Roma	Atalanta	13	1907	1	Gian_Piero_Gasperini	ITA	Atleti_Azzurri_d'Italia	24276	11	2	1987	0	42	164	42	0.113699	0.447945	0.113699	29.4702	0
1103	41	2	1	1	1	Italy	7	Marco_D'Alessandro	ITA	M	1.73	66	33286	Rome	Roma	Atalanta	13	1907	1	Gian_Piero_Gasperini	ITA	Atleti_Azzurri_d'Italia	24276	17	2	1991	0	48	170	48	0.130137	0.464384	0.130137	25.4538	0
1104	41	2	1	1	1	Italy	8	Giulio_Migliaccio	ITA	M	1.8	81	29760	Mugnano_di_Napoli	Palermo	Atalanta	13	1907	1	Gian_Piero_Gasperini	ITA	Atleti_Azzurri_d'Italia	24276	23	6	1981	0	174	296	174	0.475342	0.809589	0.475342	35.1075	0
1105	41	2	1	0	1	Italy	9	Aleksandar_Pešić	SRB	F	1.9	83	33745	Niš	Toulouse	Atalanta	13	1907	1	Gian_Piero_Gasperini	ITA	Atleti_Azzurri_d'Italia	24276	21	5	1992	1	141	263	141	0.384932	0.719178	0.384932	24.1971	1
1106	41	2	1	0	1	Italy	10	Alejandro_Gómez	ARG	M	1.65	68	32188	Capital_Federal	Metalist_Kharkiv	Atalanta	13	1907	1	Gian_Piero_Gasperini	ITA	Atleti_Azzurri_d'Italia	24276	15	2	1988	1	46	168	46	0.124658	0.458904	0.124658	28.46	1
1107	41	2	1	0	1	Italy	11	Remo_Freuler	SUI	M	1.81	77	33709	Ennenda	Luzern	Atalanta	13	1907	1	Gian_Piero_Gasperini	ITA	Atleti_Azzurri_d'Italia	24276	15	4	1992	1	105	227	105	0.286301	0.620548	0.286301	24.2957	1
1108	41	2	1	1	1	Italy	13	Mattia_Caldara	ITA	D	1.87	80	34459	Bergamo	None	Atalanta	13	1907	1	Gian_Piero_Gasperini	ITA	Atleti_Azzurri_d'Italia	24276	5	5	1994	0	125	247	125	0.341096	0.675342	0.341096	22.2423	0
1109	41	2	1	0	1	Italy	17	Carlos_Carmona	CHI	M	1.78	68	31829	Coquimbo	Reggina	Atalanta	13	1907	1	Gian_Piero_Gasperini	ITA	Atleti_Azzurri_d'Italia	24276	21	2	1987	0	52	174	52	0.141096	0.475342	0.141096	29.4428	0
1110	41	2	1	0	1	Italy	19	Franck_Kessie	CIV	M	1.83	77	35418	Ouragahio	Stella_Club_d'Adjamé	Atalanta	13	1907	1	Gian_Piero_Gasperini	ITA	Atleti_Azzurri_d'Italia	24276	19	12	1996	1	353	110	353	0.965753	0.3	0.965753	19.6167	0
1111	41	2	1	1	1	Italy	23	Emanuele_Suagher	ITA	D	1.92	82	33934	Romano_di_Lombardia	None	Atalanta	13	1907	1	Gian_Piero_Gasperini	ITA	Atleti_Azzurri_d'Italia	24276	26	11	1992	1	330	87	330	0.90274	0.236986	0.90274	23.6797	0
1112	41	2	1	1	1	Italy	24	Andrea_Conti	ITA	D	1.84	76	34395	Lecco	None	Atalanta	13	1907	1	Gian_Piero_Gasperini	ITA	Atleti_Azzurri_d'Italia	24276	2	3	1994	0	61	183	61	0.165753	0.5	0.165753	22.4175	0
1113	41	2	1	0	1	Italy	25	Abdoulay_Konko	FRA	D	1.82	77	30750	Marseille	Lazio	Atalanta	13	1907	1	Gian_Piero_Gasperini	ITA	Atleti_Azzurri_d'Italia	24276	9	3	1984	1	68	190	68	0.184932	0.519178	0.184932	32.397	1
1114	41	2	1	0	1	Italy	27	Jasmin_Kurtić	SVN	M	1.86	88	32518	Črnomelj	Sassuolo	Atalanta	13	1907	1	Gian_Piero_Gasperini	ITA	Atleti_Azzurri_d'Italia	24276	10	1	1989	0	10	132	10	0.0260274	0.360274	0.0260274	27.5565	0
1115	41	2	1	1	1	Italy	29	Andrea_Petagna	ITA	F	1.9	88	34880	Trieste	Milan	Atalanta	13	1907	1	Gian_Piero_Gasperini	ITA	Atleti_Azzurri_d'Italia	24276	30	6	1995	0	181	303	181	0.494521	0.828767	0.494521	21.0897	0
1116	41	2	1	1	1	Italy	30	Davide_Bassi	ITA	G	1.9	82	31149	Sarzana	Empoli	Atalanta	13	1907	1	Gian_Piero_Gasperini	ITA	Atleti_Azzurri_d'Italia	24276	12	4	1985	0	102	224	102	0.278082	0.612329	0.278082	31.3046	0
1117	41	2	1	1	1	Italy	37	Leonardo_Spinazzola	ITA	F	1.85	73	34053	Foligno	Juventus	Atalanta	13	1907	1	Gian_Piero_Gasperini	ITA	Atleti_Azzurri_d'Italia	24276	25	3	1993	0	84	206	84	0.228767	0.563014	0.228767	23.3539	0
1118	41	2	1	1	1	Italy	43	Alberto_Paloschi	ITA	F	1.82	82	32877	Chiari	Swansea_C	Atalanta	13	1907	1	Gian_Piero_Gasperini	ITA	Atleti_Azzurri_d'Italia	24276	4	1	1990	0	4	126	4	0.00958904	0.343836	0.00958904	26.5736	0
1119	41	2	1	1	1	Italy	47	Stefano_Mazzini	ITA	G	-999	-999	36135	Crema	None	Atalanta	13	1907	1	Gian_Piero_Gasperini	ITA	Atleti_Azzurri_d'Italia	24276	6	12	1998	0	340	97	340	0.930137	0.264384	0.930137	17.6537	0
1120	41	2	1	0	1	Italy	51	Mauricio_Pinilla	CHI	F	1.87	78	30716	San_Bernardo	Genoa	Atalanta	13	1907	1	Gian_Piero_Gasperini	ITA	Atleti_Azzurri_d'Italia	24276	4	2	1984	1	35	157	35	0.0945205	0.428767	0.0945205	32.4901	1
1121	41	2	1	0	1	Italy	52	Bryan_Cabezas	ECU	M	1.82	72	35509	Quevedo	Independiente_del_Valle	Atalanta	13	1907	1	Gian_Piero_Gasperini	ITA	Atleti_Azzurri_d'Italia	24276	20	3	1997	0	79	201	79	0.215068	0.549315	0.215068	19.3676	0
1122	41	2	1	1	1	Italy	57	Marco_Sportiello	ITA	G	1.92	86	33734	Desio	Poggibonsi	Atalanta	13	1907	1	Gian_Piero_Gasperini	ITA	Atleti_Azzurri_d'Italia	24276	10	5	1992	1	130	252	130	0.354795	0.689041	0.354795	24.2272	1
1123	41	2	1	1	1	Italy	77	Cristian_Raimondi	ITA	M	1.82	78	29706	San_Giovanni_in_Bianco	Livorno	Atalanta	13	1907	1	Gian_Piero_Gasperini	ITA	Atleti_Azzurri_d'Italia	24276	30	4	1981	0	120	242	120	0.327397	0.661644	0.327397	35.2553	0
1124	41	2	1	1	1	Italy	88	Alberto_Grassi	ITA	M	1.83	75	34765	Brescia	Napoli	Atalanta	13	1907	1	Gian_Piero_Gasperini	ITA	Atleti_Azzurri_d'Italia	24276	7	3	1995	0	66	188	66	0.179452	0.513699	0.179452	21.4045	0
1125	41	2	1	0	1	Italy	93	Boukary_Dramé	SEN	D	1.81	74	31250	Villepinte	Chievo_Verona	Atalanta	13	1907	1	Gian_Piero_Gasperini	ITA	Atleti_Azzurri_d'Italia	24276	22	7	1985	0	203	325	203	0.554795	0.889041	0.554795	31.0281	0
1126	41	2	1	1	1	Italy	98	Christian_Capone	ITA	F	-999	-999	36278	Vigevano	None	Atalanta	13	1907	1	Gian_Piero_Gasperini	ITA	Atleti_Azzurri_d'Italia	24276	28	4	1999	0	118	240	118	0.321918	0.656164	0.321918	17.2621	0
1127	41	2	1	0	1	Italy	99	Emmanuel_Latte_Lath	CIV	F	1.8	-999	36161	-999	None	Atalanta	13	1907	1	Gian_Piero_Gasperini	ITA	Atleti_Azzurri_d'Italia	24276	1	1	1999	0	1	123	1	0.00136986	0.335616	0.00136986	17.5825	0
1128	41	2	1	1	1	Italy	89	Guido_Marilungo	ITA	F	1.75	72	32729	Montegranaro	Empoli_(On_Loan)	Atalanta	13	1907	0	Gian_Piero_Gasperini	ITA	Atleti_Azzurri_d'Italia	24276	9	8	1989	0	221	343	221	0.60411	0.938356	0.60411	26.9788	0
1129	41	2	1	1	1	Italy	28	Davide_Brivio	ITA	D	1.85	81	32219	Milan	Genoa	Atalanta	13	1907	0	Gian_Piero_Gasperini	ITA	Atleti_Azzurri_d'Italia	24276	17	3	1988	1	76	198	76	0.206849	0.541096	0.206849	28.3751	1
1130	41	2	1	0	1	Italy	55	Berat_Djimsiti	ALB	D	1.9	82	34019	Veliki_Trnovac	Avellino_(On_Loan)	Atalanta	13	1907	0	Gian_Piero_Gasperini	ITA	Atleti_Azzurri_d'Italia	24276	19	2	1993	0	50	172	50	0.135616	0.469863	0.135616	23.447	0
1131	42	2	1	0	1	Italy	1	Angelo_da_Costa	BRA	G	1.86	81	30632	São_Bernardo_do_Campo	Sampdoria	Bologna	14	1909	1	Roberto_Donadoni	ITA	Renato_dall'Ara	38279	12	11	1983	0	316	73	316	0.864384	0.19863	0.864384	32.7201	1
1132	42	2	1	0	1	Italy	2	Marios_Oikonomou	GRE	D	1.89	85	33883	Giannina	Cagliari	Bologna	14	1909	1	Roberto_Donadoni	ITA	Renato_dall'Ara	38279	6	10	1992	1	279	36	279	0.763014	0.0972603	0.763014	23.8193	0
1133	42	2	1	1	1	Italy	3	Archimede_Morleo	ITA	D	1.73	68	30585	Mesagne	Crotone	Bologna	14	1909	1	Roberto_Donadoni	ITA	Renato_dall'Ara	38279	26	9	1983	0	269	26	269	0.735616	0.069863	0.735616	32.8487	1
1134	42	2	1	0	1	Italy	4	Emil_Krafth	SWE	D	1.81	79	34548	Stockholm	Helsingborgs_IF	Bologna	14	1909	1	Roberto_Donadoni	ITA	Renato_dall'Ara	38279	2	8	1994	0	214	336	214	0.584932	0.919178	0.584932	21.9986	0
1135	42	2	1	0	1	Italy	5	Erick_Pulgar	CHI	M	1.86	83	34349	Antofagasta	Universidad_Católica	Bologna	14	1909	1	Roberto_Donadoni	ITA	Renato_dall'Ara	38279	15	1	1994	0	15	137	15	0.039726	0.373973	0.039726	22.5435	0
1136	42	2	1	1	1	Italy	6	Federico_Viviani	ITA	M	1.8	75	33687	Lecco	Verona	Bologna	14	1909	1	Roberto_Donadoni	ITA	Renato_dall'Ara	38279	24	3	1992	1	83	205	83	0.226027	0.560274	0.226027	24.3559	1
1137	42	2	1	0	1	Italy	7	Anthony_Mounier	FRA	F	1.74	65	32047	Aubenas	Montpellier	Bologna	14	1909	1	Roberto_Donadoni	ITA	Renato_dall'Ara	38279	27	9	1987	0	270	27	270	0.738356	0.0726027	0.738356	28.846	1
1139	42	2	1	1	1	Italy	9	Simone_Verdi	ITA	F	1.72	62	33797	Broni	Milan	Bologna	14	1909	1	Roberto_Donadoni	ITA	Renato_dall'Ara	38279	12	7	1992	1	193	315	193	0.527397	0.861644	0.527397	24.0548	1
1140	42	2	1	1	1	Italy	10	Mattia_Destro	ITA	F	1.78	72	33317	Ascoli_Piceno	Roma	Bologna	14	1909	1	Roberto_Donadoni	ITA	Renato_dall'Ara	38279	20	3	1991	0	79	201	79	0.215068	0.549315	0.215068	25.3689	0
1141	42	2	1	0	1	Italy	11	Ladislav_Krejčí	CZE	M	1.73	51	33790	Prague	Sparta_Prague	Bologna	14	1909	1	Roberto_Donadoni	ITA	Renato_dall'Ara	38279	5	7	1992	1	186	308	186	0.508219	0.842466	0.508219	24.0739	1
1142	42	2	1	1	1	Italy	14	Federico_Di_Francesco	ITA	F	1.78	71	34499	Pisa	Virtus_Lanciano	Bologna	14	1909	1	Roberto_Donadoni	ITA	Renato_dall'Ara	38279	14	6	1994	0	165	287	165	0.450685	0.784932	0.450685	22.1328	0
1143	42	2	1	0	1	Italy	15	Ibrahima_Mbaye	SEN	D	1.87	70	34657	Guédiawaye	Internazionale	Bologna	14	1909	1	Roberto_Donadoni	ITA	Renato_dall'Ara	38279	19	11	1994	0	323	80	323	0.883562	0.217808	0.883562	21.7002	0
1144	42	2	1	0	1	Italy	16	Ádám_Nagy	HUN	M	1.79	76	34867	Budapest	Ferencváros	Bologna	14	1909	1	Roberto_Donadoni	ITA	Renato_dall'Ara	38279	17	6	1995	0	168	290	168	0.458904	0.793151	0.458904	21.1253	0
1145	42	2	1	0	1	Italy	17	Godfred_Donsah	GHA	M	1.75	72	35223	Accra	Cagliari	Bologna	14	1909	1	Roberto_Donadoni	ITA	Renato_dall'Ara	38279	7	6	1996	1	158	280	158	0.431507	0.765753	0.431507	20.1506	1
1146	42	2	1	0	1	Italy	18	Filip_Helander	SWE	D	1.92	81	34081	Malmö	Verona	Bologna	14	1909	1	Roberto_Donadoni	ITA	Renato_dall'Ara	38279	22	4	1993	0	112	234	112	0.305479	0.639726	0.305479	23.2772	0
1147	42	2	1	0	1	Italy	19	Umar_Sadiq	NGA	F	1.92	79	35463	Lagos	Roma	Bologna	14	1909	1	Roberto_Donadoni	ITA	Renato_dall'Ara	38279	2	2	1997	0	33	155	33	0.0890411	0.423288	0.0890411	19.4935	0
1148	42	2	1	1	1	Italy	20	Domenico_Maietta	ITA	D	1.84	75	30166	Cariati	Verona	Bologna	14	1909	1	Roberto_Donadoni	ITA	Renato_dall'Ara	38279	3	8	1982	0	215	337	215	0.587671	0.921918	0.587671	33.9959	0
1149	42	2	1	1	1	Italy	22	Luca_Rizzo	ITA	M	1.88	80	33718	Genoa	Sampdoria	Bologna	14	1909	1	Roberto_Donadoni	ITA	Renato_dall'Ara	38279	24	4	1992	1	114	236	114	0.310959	0.645205	0.310959	24.271	1
1150	42	2	1	1	1	Italy	23	Alfred_Gomis	ITA	G	1.94	83	34217	Ziguinchor	Torino	Bologna	14	1909	1	Roberto_Donadoni	ITA	Renato_dall'Ara	38279	5	9	1993	0	248	5	248	0.678082	0.0123288	0.678082	22.9049	0
1151	42	2	1	1	1	Italy	24	Alex_Ferrari	ITA	D	1.83	70	34516	Modena	None	Bologna	14	1909	1	Roberto_Donadoni	ITA	Renato_dall'Ara	38279	1	7	1994	0	182	304	182	0.49726	0.831507	0.49726	22.0862	0
1152	42	2	1	0	1	Italy	25	Adam_Masina	MAR	D	1.91	87	34336	Khouribga	None	Bologna	14	1909	1	Roberto_Donadoni	ITA	Renato_dall'Ara	38279	2	1	1994	0	2	124	2	0.00410959	0.338356	0.00410959	22.5791	0
1153	42	2	1	1	1	Italy	26	Sergio_Floccari	ITA	F	1.8	79	29902	Vibo_Valentia	Sassuolo	Bologna	14	1909	1	Roberto_Donadoni	ITA	Renato_dall'Ara	38279	12	11	1981	0	316	73	316	0.864384	0.19863	0.864384	34.7187	0
1154	42	2	1	1	1	Italy	28	Daniele_Gastaldello	ITA	D	1.85	77	30492	Camposampiero	Sampdoria	Bologna	14	1909	1	Roberto_Donadoni	ITA	Renato_dall'Ara	38279	25	6	1983	0	176	298	176	0.480822	0.815068	0.480822	33.1034	0
1155	42	2	1	0	1	Italy	31	Blerim_Džemaili	SUI	M	1.79	73	31514	Tetovo	Galatasaray	Bologna	14	1909	1	Roberto_Donadoni	ITA	Renato_dall'Ara	38279	12	4	1986	0	102	224	102	0.278082	0.612329	0.278082	30.3053	0
1156	42	2	1	1	1	Italy	34	Federico_Ravaglia	ITA	G	1.9	-999	36475	Bologna	None	Bologna	14	1909	1	Roberto_Donadoni	ITA	Renato_dall'Ara	38279	11	11	1999	0	315	72	315	0.861644	0.19589	0.861644	16.7228	1
1157	42	2	1	0	1	Italy	35	Vasilis_Torosidis	GRE	D	1.85	80	31208	Xanthi	Roma	Bologna	14	1909	1	Roberto_Donadoni	ITA	Renato_dall'Ara	38279	10	6	1985	0	161	283	161	0.439726	0.773973	0.439726	31.1431	0
1158	42	2	1	1	1	Italy	83	Antonio_Mirante	ITA	G	1.93	78	30505	Castellammare_di_Stabia	Parma	Bologna	14	1909	1	Roberto_Donadoni	ITA	Renato_dall'Ara	38279	8	7	1983	0	189	311	189	0.516438	0.850685	0.516438	33.0678	0
1159	42	2	1	0	1	Italy	97	Mouhamadou_Sarr	SEN	G	1.9	78	35435	Kaolack	None	Bologna	14	1909	1	Roberto_Donadoni	ITA	Renato_dall'Ara	38279	5	1	1997	0	5	127	5	0.0123288	0.346575	0.0123288	19.5702	0
1160	42	2	1	1	1	Italy	98	Aaron_Tabacchi	ITA	F	1.78	-999	35972	Bologna	None	Bologna	14	1909	1	Roberto_Donadoni	ITA	Renato_dall'Ara	38279	26	6	1998	0	177	299	177	0.483562	0.817808	0.483562	18.0999	0
1161	42	2	1	1	1	Italy	99	Robert_Acquafresca	ITA	F	1.84	77	32031	Turin	Genoa	Bologna	14	1909	1	Roberto_Donadoni	ITA	Renato_dall'Ara	38279	11	9	1987	0	254	11	254	0.694521	0.0287671	0.694521	28.8898	1
1162	42	2	1	0	1	Italy	21	Amadou_Diawara	GUI	M	1.84	74	35628	Conakry	Napoli	Bologna	14	1909	0	Roberto_Donadoni	ITA	Renato_dall'Ara	38279	17	7	1997	0	198	320	198	0.541096	0.875342	0.541096	19.0418	0
1163	42	2	1	1	1	Italy	23	Franco_Brienza	ITA	M	1.68	68	28933	Cantù	Bari	Bologna	14	1909	0	Roberto_Donadoni	ITA	Renato_dall'Ara	38279	19	3	1979	0	78	200	78	0.212329	0.546575	0.212329	37.3717	0
1164	42	2	1	0	1	Italy	95	Deian_Boldor	ROU	D	1.89	79	34733	Timişoara	Verona_(On_Loan)	Bologna	14	1909	0	Roberto_Donadoni	ITA	Renato_dall'Ara	38279	3	2	1995	0	34	156	34	0.0917808	0.426027	0.0917808	21.4921	0
1165	42	2	1	1	1	Italy	6	Lorenzo_Crisetig	ITA	M	1.84	80	33989	Cividale_del_Friuli	Crotone_(On_Loan)	Bologna	14	1909	0	Roberto_Donadoni	ITA	Renato_dall'Ara	38279	20	1	1993	0	20	142	20	0.0534247	0.387671	0.0534247	23.5291	0
1166	42	2	1	1	1	Italy	12	Nicolò_Cherubin	ITA	D	1.88	83	31748	Vicenza	Verona_(On_Loan)	Bologna	14	1909	0	Roberto_Donadoni	ITA	Renato_dall'Ara	38279	2	12	1986	0	336	93	336	0.919178	0.253425	0.919178	29.6646	0
1167	42	2	1	1	1	Italy	77	Luca_Ceccarelli	ITA	D	1.83	70	30399	Gambettola	-999	Bologna	14	1909	0	Roberto_Donadoni	ITA	Renato_dall'Ara	38279	24	3	1983	0	83	205	83	0.226027	0.560274	0.226027	33.358	0
1168	43	2	1	1	1	Italy	1	Rafael	ITA	G	1.87	80	30013	São_Paulo	Verona	Cagliari	18	1920	1	Massimo_Rastelli	ITA	Sant'Elia	16000	3	3	1982	0	62	184	62	0.168493	0.50274	0.168493	34.4148	0
1169	43	2	1	0	1	Italy	2	Bruno_Alves	POR	D	1.89	80	29917	Porto	Fenerbahçe	Cagliari	18	1920	1	Massimo_Rastelli	ITA	Sant'Elia	16000	27	11	1981	0	331	88	331	0.905479	0.239726	0.905479	34.6776	0
1170	43	2	1	0	1	Italy	3	Mauricio_Isla	CHI	D	1.76	72	32306	Buin	Juventus	Cagliari	18	1920	1	Massimo_Rastelli	ITA	Sant'Elia	16000	12	6	1988	1	163	285	163	0.445205	0.779452	0.445205	28.1369	1
1171	43	2	1	1	1	Italy	4	Daniele_Dessena	ITA	M	1.83	75	31907	Parma	Sampdoria	Cagliari	18	1920	1	Massimo_Rastelli	ITA	Sant'Elia	16000	10	5	1987	0	130	252	130	0.354795	0.689041	0.354795	29.2293	0
1172	43	2	1	1	1	Italy	8	Davide_Di_Gennaro	ITA	M	1.8	72	32310	Milan	Palermo	Cagliari	18	1920	1	Massimo_Rastelli	ITA	Sant'Elia	16000	16	6	1988	1	167	289	167	0.456164	0.790411	0.456164	28.1259	1
1173	43	2	1	1	1	Italy	9	Federico_Melchiorri	ITA	F	1.85	75	31783	Treia	Pescara	Cagliari	18	1920	1	Massimo_Rastelli	ITA	Sant'Elia	16000	6	1	1987	0	6	128	6	0.0150685	0.349315	0.0150685	29.5688	0
1174	43	2	1	0	1	Italy	10	João_Pedro	BRA	M	1.84	73	33672	Ipatinga	Estoril	Cagliari	18	1920	1	Massimo_Rastelli	ITA	Sant'Elia	16000	9	3	1992	1	68	190	68	0.184932	0.519178	0.184932	24.397	1
1175	43	2	1	1	1	Italy	13	Roberto_Colombo	ITA	G	1.9	80	27630	Monza	Napoli	Cagliari	18	1920	1	Massimo_Rastelli	ITA	Sant'Elia	16000	24	8	1975	0	236	358	236	0.645205	0.979452	0.645205	40.9391	0
1176	43	2	1	1	1	Italy	16	Gianni_Munari	ITA	M	1.9	84	30491	Sassuolo	Parma	Cagliari	18	1920	1	Massimo_Rastelli	ITA	Sant'Elia	16000	24	6	1983	0	175	297	175	0.478082	0.812329	0.478082	33.1061	0
1177	43	2	1	0	1	Italy	17	Diego_Farias	BRA	F	1.72	66	33003	Sorocaba	Chievo_Verona	Cagliari	18	1920	1	Massimo_Rastelli	ITA	Sant'Elia	16000	10	5	1990	0	130	252	130	0.354795	0.689041	0.354795	26.2286	0
1178	43	2	1	1	1	Italy	18	Nicolò_Barella	ITA	M	1.72	68	35468	Cagliari	None	Cagliari	18	1920	1	Massimo_Rastelli	ITA	Sant'Elia	16000	7	2	1997	0	38	160	38	0.10274	0.436986	0.10274	19.4798	0
1179	43	2	1	1	1	Italy	19	Fabio_Pisacane	ITA	D	1.78	77	31440	Naples	Avellino	Cagliari	18	1920	1	Massimo_Rastelli	ITA	Sant'Elia	16000	28	1	1986	0	28	150	28	0.0753425	0.409589	0.0753425	30.5079	0
1180	43	2	1	1	1	Italy	20	Simone_Padoin	ITA	M	1.77	78	30759	Gemona_del_Friuli	Juventus	Cagliari	18	1920	1	Massimo_Rastelli	ITA	Sant'Elia	16000	18	3	1984	1	77	199	77	0.209589	0.543836	0.209589	32.3723	1
1181	43	2	1	0	1	Italy	21	Artur_Ioniţă	MDA	M	1.85	75	33102	Chişinău	Verona	Cagliari	18	1920	1	Massimo_Rastelli	ITA	Sant'Elia	16000	17	8	1990	0	229	351	229	0.626027	0.960274	0.626027	25.9576	0
1182	43	2	1	1	1	Italy	22	Marco_Borriello	ITA	F	1.85	85	30120	Naples	Atalanta	Cagliari	18	1920	1	Massimo_Rastelli	ITA	Sant'Elia	16000	18	6	1982	0	169	291	169	0.461644	0.79589	0.461644	34.1218	0
1183	43	2	1	1	1	Italy	23	Luca_Ceppitelli	ITA	D	1.86	83	32731	Castiglione_del_Lago	Parma	Cagliari	18	1920	1	Massimo_Rastelli	ITA	Sant'Elia	16000	11	8	1989	0	223	345	223	0.609589	0.943836	0.609589	26.9733	0
1184	43	2	1	1	1	Italy	24	Marco_Capuano	ITA	D	1.85	80	33525	Pescara	Pescara	Cagliari	18	1920	1	Massimo_Rastelli	ITA	Sant'Elia	16000	14	10	1991	0	287	44	287	0.784932	0.119178	0.784932	24.7995	1
1185	43	2	1	1	1	Italy	25	Marco_Sau	ITA	F	1.69	65	32084	Sorgono	Foggia	Cagliari	18	1920	1	Massimo_Rastelli	ITA	Sant'Elia	16000	3	11	1987	0	307	64	307	0.839726	0.173973	0.839726	28.7447	1
1186	43	2	1	1	1	Italy	26	Luca_Bittante	ITA	D	1.84	65	34195	Bassano_del_Grappa	Empoli	Cagliari	18	1920	1	Massimo_Rastelli	ITA	Sant'Elia	16000	14	8	1993	0	226	348	226	0.617808	0.952055	0.617808	22.9651	0
1187	43	2	1	1	1	Italy	28	Davide_Arras	ITA	F	-999	-999	35887	Olbia	Juventus	Cagliari	18	1920	1	Massimo_Rastelli	ITA	Sant'Elia	16000	2	4	1998	0	92	214	92	0.250685	0.584932	0.250685	18.3326	0
1188	43	2	1	1	1	Italy	29	Nicola_Murru	ITA	D	1.8	64	34684	Cagliari	None	Cagliari	18	1920	1	Massimo_Rastelli	ITA	Sant'Elia	16000	16	12	1994	0	350	107	350	0.957534	0.291781	0.957534	21.6263	0
1189	43	2	1	1	1	Italy	30	Marco_Storari	ITA	G	1.87	76	28132	Pisa	Juventus	Cagliari	18	1920	1	Massimo_Rastelli	ITA	Sant'Elia	16000	7	1	1977	0	7	129	7	0.0178082	0.352055	0.0178082	39.5647	0
1190	43	2	1	1	1	Italy	32	Niccolò_Giannetti	ITA	F	1.81	73	33370	Siena	Spezia	Cagliari	18	1920	1	Massimo_Rastelli	ITA	Sant'Elia	16000	12	5	1991	0	132	254	132	0.360274	0.694521	0.360274	25.2238	0
1191	43	2	1	0	1	Italy	35	Bartosz_Salamon	POL	D	1.96	89	33359	Poznań	Sampdoria	Cagliari	18	1920	1	Massimo_Rastelli	ITA	Sant'Elia	16000	1	5	1991	0	121	243	121	0.330137	0.664384	0.330137	25.2539	0
1192	43	2	1	1	1	Italy	36	Luca_Crosta	ITA	G	-999	-999	35849	Milan	Milan	Cagliari	18	1920	1	Massimo_Rastelli	ITA	Sant'Elia	16000	23	2	1998	0	54	176	54	0.146575	0.480822	0.146575	18.4367	0
1193	43	2	1	0	1	Italy	77	Panagiotis_Tachtsidis	GRE	M	1.91	86	33284	Nafplio	Torino	Cagliari	18	1920	1	Massimo_Rastelli	ITA	Sant'Elia	16000	15	2	1991	0	46	168	46	0.124658	0.458904	0.124658	25.4593	0
1194	43	2	1	0	1	Italy	33	Marko_Pajač	CRO	M	1.85	66	34100	Zagreb	Benevento_(On_Loan)	Cagliari	18	1920	0	Massimo_Rastelli	ITA	Sant'Elia	16000	11	5	1993	0	131	253	131	0.357534	0.691781	0.357534	23.2252	0
1195	43	2	1	0	1	Italy	15	Luka_Krajnc	SVN	D	1.88	86	34596	Ptuj	Sampdoria_(On_Loan)	Cagliari	18	1920	0	Massimo_Rastelli	ITA	Sant'Elia	16000	19	9	1994	0	262	19	262	0.716438	0.0506849	0.716438	21.8672	0
1196	43	2	1	1	1	Italy	27	Alessandro_Deiola	ITA	M	1.89	85	34912	San_Gavino_Monreale	Spezia_(On_Loan)	Cagliari	18	1920	0	Massimo_Rastelli	ITA	Sant'Elia	16000	1	8	1995	0	213	335	213	0.582192	0.916438	0.582192	21.0021	0
1197	44	2	1	0	1	Italy	1	Jonathan_de_Guzmán	NED	M	1.73	65	32033	Scarborough_[CAN]	Napoli	Chievo_Verona	9	1929	1	Rolando_Maran	ITA	Marc'Antonio_Bentegodi	31045	13	9	1987	0	256	13	256	0.7	0.0342466	0.7	28.8843	1
1198	44	2	1	0	1	Italy	2	Nicolás_Spolli	ARG	D	1.92	90	30367	Rosario	Carpi	Chievo_Verona	9	1929	1	Rolando_Maran	ITA	Marc'Antonio_Bentegodi	31045	20	2	1983	0	51	173	51	0.138356	0.472603	0.138356	33.4456	0
1199	44	2	1	1	1	Italy	3	Dario_Dainelli	ITA	D	1.91	78	29015	Pontedera	Genoa	Chievo_Verona	9	1929	1	Rolando_Maran	ITA	Marc'Antonio_Bentegodi	31045	9	6	1979	0	160	282	160	0.436986	0.771233	0.436986	37.1472	0
1200	44	2	1	1	1	Italy	4	Nicola_Rigoni	ITA	M	1.87	84	33189	Schio	Vicenza	Chievo_Verona	9	1929	1	Rolando_Maran	ITA	Marc'Antonio_Bentegodi	31045	12	11	1990	0	316	73	316	0.864384	0.19863	0.864384	25.7194	0
1201	44	2	1	1	1	Italy	5	Alessandro_Gamberini	ITA	D	1.85	78	29825	Bologna	Napoli	Chievo_Verona	9	1929	1	Rolando_Maran	ITA	Marc'Antonio_Bentegodi	31045	27	8	1981	0	239	361	239	0.653425	0.987671	0.653425	34.9295	0
1202	44	2	1	0	1	Italy	8	Ivan_Radovanović	SRB	M	1.86	80	32384	Belgrade	Atalanta	Chievo_Verona	9	1929	1	Rolando_Maran	ITA	Marc'Antonio_Bentegodi	31045	29	8	1988	1	241	363	241	0.658904	0.993151	0.658904	27.9233	1
1203	44	2	1	0	1	Italy	12	Boštjan_Cesar	SVN	D	1.91	87	30141	Ljubljana	Grenoble	Chievo_Verona	9	1929	1	Rolando_Maran	ITA	Marc'Antonio_Bentegodi	31045	9	7	1982	0	190	312	190	0.519178	0.853425	0.519178	34.0643	0
1204	44	2	1	0	1	Italy	13	Mariano_Izco	ARG	M	1.8	76	30388	Capital_Federal	Catania	Chievo_Verona	9	1929	1	Rolando_Maran	ITA	Marc'Antonio_Bentegodi	31045	13	3	1983	0	72	194	72	0.19589	0.530137	0.19589	33.3881	0
1205	44	2	1	1	1	Italy	18	Massimo_Gobbi	ITA	D	1.82	76	29525	Milan	Parma	Chievo_Verona	9	1929	1	Rolando_Maran	ITA	Marc'Antonio_Bentegodi	31045	31	10	1980	1	304	61	304	0.831507	0.165753	0.831507	35.7509	0
1206	44	2	1	0	1	Italy	19	Lucas_Castro	ARG	M	1.82	79	32607	La_Plata	Catania	Chievo_Verona	9	1929	1	Rolando_Maran	ITA	Marc'Antonio_Bentegodi	31045	9	4	1989	0	99	221	99	0.269863	0.60411	0.269863	27.3128	0
1207	44	2	1	1	1	Italy	20	Gennaro_Sardo	ITA	D	1.9	87	28983	Pozzuoli	Catania	Chievo_Verona	9	1929	1	Rolando_Maran	ITA	Marc'Antonio_Bentegodi	31045	8	5	1979	0	128	250	128	0.349315	0.683562	0.349315	37.2348	0
1208	44	2	1	0	1	Italy	21	Nicolas_Frey	FRA	D	1.84	78	30747	Nice	Modena	Chievo_Verona	9	1929	1	Rolando_Maran	ITA	Marc'Antonio_Bentegodi	31045	6	3	1984	1	65	187	65	0.176712	0.510959	0.176712	32.4052	1
1209	44	2	1	0	1	Italy	23	Valter_Birsa	SVN	M	1.84	83	31631	Sempeter_pri_Gorici	Milan	Chievo_Verona	9	1929	1	Rolando_Maran	ITA	Marc'Antonio_Bentegodi	31045	7	8	1986	0	219	341	219	0.59863	0.932877	0.59863	29.9849	0
1210	44	2	1	1	1	Italy	27	Vittorio_Parigini	ITA	F	1.8	73	35149	Turin	Torino	Chievo_Verona	9	1929	1	Rolando_Maran	ITA	Marc'Antonio_Bentegodi	31045	25	3	1996	1	84	206	84	0.228767	0.563014	0.228767	20.3532	1
1211	44	2	1	0	1	Italy	28	Samuel_Bastien	BEL	M	1.77	73	35334	Meux	Anderlecht	Chievo_Verona	9	1929	1	Rolando_Maran	ITA	Marc'Antonio_Bentegodi	31045	26	9	1996	1	269	26	269	0.735616	0.069863	0.735616	19.8467	0
1212	44	2	1	1	1	Italy	29	Fabrizio_Cacciatore	ITA	D	1.82	85	31693	Turin	Sampdoria	Chievo_Verona	9	1929	1	Rolando_Maran	ITA	Marc'Antonio_Bentegodi	31045	8	10	1986	0	281	38	281	0.768493	0.10274	0.768493	29.8152	0
1213	44	2	1	1	1	Italy	31	Sergio_Pellissier	ITA	F	1.75	76	28957	Aosta	Torino	Chievo_Verona	9	1929	1	Rolando_Maran	ITA	Marc'Antonio_Bentegodi	31045	12	4	1979	0	102	224	102	0.278082	0.612329	0.278082	37.306	0
1214	44	2	1	1	1	Italy	32	Walter_Bressan	ITA	G	1.82	78	29612	Oderzo	Cesena	Chievo_Verona	9	1929	1	Rolando_Maran	ITA	Marc'Antonio_Bentegodi	31045	26	1	1981	0	26	148	26	0.069863	0.40411	0.069863	35.5127	0
1215	44	2	1	1	1	Italy	36	Filippo_Costa	ITA	D	1.76	68	34840	Noventa_Vicentina	None	Chievo_Verona	9	1929	1	Rolando_Maran	ITA	Marc'Antonio_Bentegodi	31045	21	5	1995	0	141	263	141	0.384932	0.719178	0.384932	21.1992	0
1216	44	2	1	1	1	Italy	45	Roberto_Inglese	ITA	F	1.86	85	33554	Lucera	Pescara	Chievo_Verona	9	1929	1	Rolando_Maran	ITA	Marc'Antonio_Bentegodi	31045	12	11	1991	0	316	73	316	0.864384	0.19863	0.864384	24.7201	1
1217	44	2	1	0	1	Italy	56	Perparim_Hetemaj	FIN	M	1.76	76	31758	Srbica	Brescia	Chievo_Verona	9	1929	1	Rolando_Maran	ITA	Marc'Antonio_Bentegodi	31045	12	12	1986	0	346	103	346	0.946575	0.280822	0.946575	29.6372	0
1218	44	2	1	1	1	Italy	69	Riccardo_Meggiorini	ITA	F	1.82	78	31294	Isola_della_Scala	Torino	Chievo_Verona	9	1929	1	Rolando_Maran	ITA	Marc'Antonio_Bentegodi	31045	4	9	1985	0	247	4	247	0.675342	0.00958904	0.675342	30.9076	0
1219	44	2	1	1	1	Italy	70	Stefano_Sorrentino	ITA	G	1.86	84	28942	Cava_dei_Tirreni	Palermo	Chievo_Verona	9	1929	1	Rolando_Maran	ITA	Marc'Antonio_Bentegodi	31045	28	3	1979	0	87	209	87	0.236986	0.571233	0.236986	37.347	0
1220	44	2	1	1	1	Italy	83	Antonio_Floro_Flores	ITA	F	1.83	78	30485	Naples	Sassuolo	Chievo_Verona	9	1929	1	Rolando_Maran	ITA	Marc'Antonio_Bentegodi	31045	18	6	1983	0	169	291	169	0.461644	0.79589	0.461644	33.1225	0
1221	44	2	1	1	1	Italy	90	Andrea_Seculin	ITA	G	1.9	80	33068	Gorizia	Fiorentina	Chievo_Verona	9	1929	1	Rolando_Maran	ITA	Marc'Antonio_Bentegodi	31045	14	7	1990	0	195	317	195	0.532877	0.867123	0.532877	26.0507	0
1222	44	2	1	0	1	Italy	95	Lamin_Jallow	GAM	M	-999	-999	34537	-999	Real_de_Banjul	Chievo_Verona	9	1929	1	Rolando_Maran	ITA	Marc'Antonio_Bentegodi	31045	22	7	1994	0	203	325	203	0.554795	0.889041	0.554795	22.0287	0
1223	44	2	1	1	1	Italy	97	Fabio_Depaoli	ITA	M	-999	-999	35544	Riva_del_Garda	None	Chievo_Verona	9	1929	1	Rolando_Maran	ITA	Marc'Antonio_Bentegodi	31045	24	4	1997	0	114	236	114	0.310959	0.645205	0.310959	19.2717	0
1224	44	2	1	1	1	Italy	98	Alessandro_Confente	ITA	G	1.98	-999	35953	Soave	None	Chievo_Verona	9	1929	1	Rolando_Maran	ITA	Marc'Antonio_Bentegodi	31045	7	6	1998	0	158	280	158	0.431507	0.765753	0.431507	18.152	0
1225	44	2	1	0	1	Italy	26	Victor_da_Silva	BRA	F	1.78	72	34703	Cuiabà	Perugia_(On_Loan)	Chievo_Verona	9	1929	0	Rolando_Maran	ITA	Marc'Antonio_Bentegodi	31045	4	1	1995	0	4	126	4	0.00958904	0.343836	0.00958904	21.5743	0
1226	44	2	1	0	1	Italy	22	Yusupha_Bobb	GAM	M	-999	-999	35086	-999	Taranto_(On_Loan)	Chievo_Verona	9	1929	0	Rolando_Maran	ITA	Marc'Antonio_Bentegodi	31045	22	1	1996	1	22	144	22	0.0589041	0.393151	0.0589041	20.5257	1
1227	44	2	1	0	1	Italy	40	Paul-Jose_M'Poku	BEL	M	1.77	80	33713	Kinshasa	Panathinaikos_(On_Loan)	Chievo_Verona	9	1929	0	Rolando_Maran	ITA	Marc'Antonio_Bentegodi	31045	19	4	1992	1	109	231	109	0.29726	0.631507	0.29726	24.2847	1
1228	44	2	1	1	1	Italy	96	Filippo_Damian	ITA	M	1.8	-999	35176	Castelfranco_Veneto	Como_(On_Loan)	Chievo_Verona	9	1929	0	Rolando_Maran	ITA	Marc'Antonio_Bentegodi	31045	21	4	1996	1	111	233	111	0.30274	0.636986	0.30274	20.2793	1
1229	45	2	1	1	1	Italy	1	Alex_Cordaz	ITA	G	1.88	83	30317	Vittorio_Veneto	Parma	Crotone	19	1923	1	Davide_Nicola	ITA	Ezio_Scida	9631	1	1	1983	0	1	123	1	0.00136986	0.335616	0.00136986	33.5825	0
1230	45	2	1	0	1	Italy	3	Claiton_dos_Santos	BRA	D	1.86	79	30932	Santa_Helena_de_Goiás	Chievo_Verona	Crotone	19	1923	1	Davide_Nicola	ITA	Ezio_Scida	9631	7	9	1984	1	250	7	250	0.683562	0.0178082	0.683562	31.8987	0
1231	45	2	1	1	1	Italy	5	Marco_Festa	ITA	G	1.9	85	33761	Montichiari	Mantova	Crotone	19	1923	1	Davide_Nicola	ITA	Ezio_Scida	9631	6	6	1992	1	157	279	157	0.428767	0.763014	0.428767	24.1533	1
1232	45	2	1	0	1	Italy	6	Marcus_Rohdén	SWE	M	1.85	75	33369	Värnamo	IF_Elfsborg	Crotone	19	1923	1	Davide_Nicola	ITA	Ezio_Scida	9631	11	5	1991	0	131	253	131	0.357534	0.691781	0.357534	25.2266	0
1233	45	2	1	1	1	Italy	7	Raffaele_Palladino	ITA	F	1.82	73	30789	Mugnano_di_Napoli	Parma	Crotone	19	1923	1	Davide_Nicola	ITA	Ezio_Scida	9631	17	4	1984	1	107	229	107	0.291781	0.626027	0.291781	32.2902	1
1234	45	2	1	1	1	Italy	8	Lorenzo_Crisetig	ITA	M	1.84	80	33989	Cividale_del_Friuli	Bologna	Crotone	19	1923	1	Davide_Nicola	ITA	Ezio_Scida	9631	20	1	1993	0	20	142	20	0.0534247	0.387671	0.0534247	23.5291	0
1235	45	2	1	1	1	Italy	9	Andrea_Nalini	ITA	M	1.79	72	33044	Isola_della_Scala	Salernitana	Crotone	19	1923	1	Davide_Nicola	ITA	Ezio_Scida	9631	20	6	1990	0	171	293	171	0.467123	0.80137	0.467123	26.1164	0
1236	45	2	1	1	1	Italy	10	Pietro_De_Giorgio	ITA	F	1.78	70	30363	Praia_a_Mare	Empoli	Crotone	19	1923	1	Davide_Nicola	ITA	Ezio_Scida	9631	16	2	1983	0	47	169	47	0.127397	0.461644	0.127397	33.4565	0
1237	45	2	1	1	1	Italy	11	Diego_Falcinelli	ITA	F	1.85	75	33415	Perugia	Sassuolo	Crotone	19	1923	1	Davide_Nicola	ITA	Ezio_Scida	9631	26	6	1991	0	177	299	177	0.483562	0.817808	0.483562	25.1006	0
1238	45	2	1	0	1	Italy	12	Adrian_Stoian	ROU	M	1.78	66	33280	Craiova	Chievo_Verona	Crotone	19	1923	1	Davide_Nicola	ITA	Ezio_Scida	9631	11	2	1991	0	42	164	42	0.113699	0.447945	0.113699	25.4702	0
1239	45	2	1	1	1	Italy	13	Gian_Marco_Ferrari	ITA	D	1.89	82	33739	Parma	Sassuolo	Crotone	19	1923	1	Davide_Nicola	ITA	Ezio_Scida	9631	15	5	1992	1	135	257	135	0.368493	0.70274	0.368493	24.2136	1
1240	45	2	1	0	1	Italy	14	Eddy_Gnahoré	FRA	M	1.88	85	34287	Villeneuve-la-Garenne	Napoli	Crotone	19	1923	1	Davide_Nicola	ITA	Ezio_Scida	9631	14	11	1993	0	318	75	318	0.869863	0.20411	0.869863	22.7132	0
1241	45	2	1	0	1	Italy	15	Djamel_Mesbah	ALG	D	1.79	72	30964	Zighoud_Youcef	Sampdoria	Crotone	19	1923	1	Davide_Nicola	ITA	Ezio_Scida	9631	9	10	1984	1	282	39	282	0.771233	0.105479	0.771233	31.8111	0
1242	45	2	1	1	1	Italy	17	Federico_Ceccherini	ITA	D	1.86	72	33735	Livorno	Livorno	Crotone	19	1923	1	Davide_Nicola	ITA	Ezio_Scida	9631	11	5	1992	1	131	253	131	0.357534	0.691781	0.357534	24.2245	1
1243	45	2	1	1	1	Italy	18	Andrea_Barberis	ITA	M	1.77	73	34314	Genoa	Varese	Crotone	19	1923	1	Davide_Nicola	ITA	Ezio_Scida	9631	11	12	1993	0	345	102	345	0.943836	0.278082	0.943836	22.6393	0
1244	45	2	1	1	1	Italy	20	Aniello_Salzano	ITA	M	1.81	74	33439	Naples	San_Miniato	Crotone	19	1923	1	Davide_Nicola	ITA	Ezio_Scida	9631	20	7	1991	0	201	323	201	0.549315	0.883562	0.549315	25.0349	0
1245	45	2	1	1	1	Italy	21	Giuseppe_Cuomo	ITA	D	1.9	79	35828	Vico_Equense	None	Crotone	19	1923	1	Davide_Nicola	ITA	Ezio_Scida	9631	2	2	1998	0	33	155	33	0.0890411	0.423288	0.0890411	18.4942	0
1246	45	2	1	1	1	Italy	22	Aleandro_Rosi	ITA	D	1.84	80	31914	Rome	Genoa	Crotone	19	1923	1	Davide_Nicola	ITA	Ezio_Scida	9631	17	5	1987	0	137	259	137	0.373973	0.708219	0.373973	29.2101	0
1247	45	2	1	0	1	Italy	23	Noë_Dussenne	BEL	D	1.91	80	33701	-999	Excel_Mouscron	Crotone	19	1923	1	Davide_Nicola	ITA	Ezio_Scida	9631	7	4	1992	1	97	219	97	0.264384	0.59863	0.264384	24.3176	1
1248	45	2	1	0	1	Italy	24	Aleksander_Tonev	BUL	M	1.76	70	32907	Elin_Pelin	Frosinone	Crotone	19	1923	1	Davide_Nicola	ITA	Ezio_Scida	9631	3	2	1990	0	34	156	34	0.0917808	0.426027	0.0917808	26.4914	0
1249	45	2	1	1	1	Italy	28	Leonardo_Capezzi	ITA	M	1.77	70	34786	Figline_Valdarno	Sampdoria	Crotone	19	1923	1	Davide_Nicola	ITA	Ezio_Scida	9631	28	3	1995	0	87	209	87	0.236986	0.571233	0.236986	21.347	0
1250	45	2	1	1	1	Italy	29	Marcello_Trotta	ITA	F	1.88	85	33876	Santa_Maria_Capua_Vetere	Sassuolo	Crotone	19	1923	1	Davide_Nicola	ITA	Ezio_Scida	9631	29	9	1992	1	272	29	272	0.743836	0.0780822	0.743836	23.8385	0
1251	45	2	1	1	1	Italy	31	Mario_Sampirisi	ITA	D	1.88	75	33908	Caltagirone	Vicenza	Crotone	19	1923	1	Davide_Nicola	ITA	Ezio_Scida	9631	31	10	1992	1	304	61	304	0.831507	0.165753	0.831507	23.7509	0
1252	45	2	1	1	1	Italy	33	Aniello_Viscovo	ITA	G	1.9	84	36332	Massa_di_Somma	None	Crotone	19	1923	1	Davide_Nicola	ITA	Ezio_Scida	9631	21	6	1999	0	172	294	172	0.469863	0.80411	0.469863	17.1143	0
1253	45	2	1	1	1	Italy	77	Nicolò_Fazzi	ITA	M	1.83	74	34760	Borgo_a_Mozzano	Fiorentina	Crotone	19	1923	1	Davide_Nicola	ITA	Ezio_Scida	9631	2	3	1995	0	61	183	61	0.165753	0.5	0.165753	21.4182	0
1254	45	2	1	1	1	Italy	87	Bruno_Martella	ITA	D	1.83	78	33830	Atri	Sampdoria	Crotone	19	1923	1	Davide_Nicola	ITA	Ezio_Scida	9631	14	8	1992	1	226	348	226	0.617808	0.952055	0.617808	23.9644	1
1255	45	2	1	1	1	Italy	93	Giuseppe_Zampano	ITA	D	1.77	70	34242	Genoa	Martina_Franca	Crotone	19	1923	1	Davide_Nicola	ITA	Ezio_Scida	9631	30	9	1993	0	273	30	273	0.746575	0.0808219	0.746575	22.8364	0
1256	45	2	1	0	1	Italy	95	Valentin_Cojocaru	ROU	G	1.93	80	34973	Bucharest	Steaua_Bucureşti	Crotone	19	1923	1	Davide_Nicola	ITA	Ezio_Scida	9631	1	10	1995	0	274	31	274	0.749315	0.0835616	0.749315	20.835	1
1257	45	2	1	1	1	Italy	98	Manuel_Nicoletti	ITA	D	1.8	73	36138	Catanzaro	None	Crotone	19	1923	1	Davide_Nicola	ITA	Ezio_Scida	9631	9	12	1998	0	343	100	343	0.938356	0.272603	0.938356	17.6454	0
1258	45	2	1	0	1	Italy	99	Simi_Nwankwo	NGA	F	1.95	70	33731	Lagos	Portimonense	Crotone	19	1923	1	Davide_Nicola	ITA	Ezio_Scida	9631	7	5	1992	1	127	249	127	0.346575	0.680822	0.346575	24.2355	1
1259	45	2	1	1	1	Italy	8	Andrea_Mazzarani	ITA	M	1.8	74	32818	Rome	-999	Crotone	19	1923	0	Davide_Nicola	ITA	Ezio_Scida	9631	6	11	1989	0	310	67	310	0.847945	0.182192	0.847945	26.7351	0
1260	45	2	1	1	1	Italy	11	Nunzio_Di_Roberto	ITA	M	1.77	76	31311	Naples	Cesena_(On_Loan)	Crotone	19	1923	0	Davide_Nicola	ITA	Ezio_Scida	9631	21	9	1985	0	264	21	264	0.721918	0.0561644	0.721918	30.8611	0
1261	45	2	1	1	1	Italy	30	Luca_Bruno	ITA	D	1.84	75	35301	Brescia	Messina_(On_Loan)	Crotone	19	1923	0	Davide_Nicola	ITA	Ezio_Scida	9631	24	8	1996	1	236	358	236	0.645205	0.979452	0.645205	19.937	1
1262	46	2	1	1	1	Italy	1	Maurizio_Pugliesi	ITA	G	1.87	79	28115	Capannoli	Pisa	Empoli	11	1920	1	Giovanni_Martusciello	ITA	Carlo_Castellani	16284	21	12	1976	1	355	112	355	0.971233	0.305479	0.971233	39.6112	0
1263	46	2	1	0	1	Italy	2	Vincent_Laurini	FRA	D	1.73	72	32669	Thionville	Carpi	Empoli	11	1920	1	Giovanni_Martusciello	ITA	Carlo_Castellani	16284	10	6	1989	0	161	283	161	0.439726	0.773973	0.439726	27.1431	0
1264	46	2	1	1	1	Italy	3	Marco_Zambelli	ITA	D	1.8	77	31281	Gavardo	Brescia	Empoli	11	1920	1	Giovanni_Martusciello	ITA	Carlo_Castellani	16284	22	8	1985	0	234	356	234	0.639726	0.973973	0.639726	30.9432	0
1265	46	2	1	1	1	Italy	4	Federico_Dimarco	ITA	D	1.74	78	35744	Milan	Internazionale	Empoli	11	1920	1	Giovanni_Martusciello	ITA	Carlo_Castellani	16284	10	11	1997	0	314	71	314	0.858904	0.193151	0.858904	18.7242	0
1266	46	2	1	1	1	Italy	5	José_Mauri	ITA	M	1.7	66	35201	Realicó	Milan	Empoli	11	1920	1	Giovanni_Martusciello	ITA	Carlo_Castellani	16284	16	5	1996	1	136	258	136	0.371233	0.705479	0.371233	20.2108	1
1267	46	2	1	1	1	Italy	6	Giuseppe_Bellusci	ITA	D	1.85	80	32741	Trebisacce	Leeds_U	Empoli	11	1920	1	Giovanni_Martusciello	ITA	Carlo_Castellani	16284	21	8	1989	0	233	355	233	0.636986	0.971233	0.636986	26.9459	0
1268	46	2	1	1	1	Italy	7	Massimo_Maccarone	ITA	F	1.8	70	29104	Galliate	Sampdoria	Empoli	11	1920	1	Giovanni_Martusciello	ITA	Carlo_Castellani	16284	6	9	1979	0	249	6	249	0.680822	0.0150685	0.680822	36.9035	1
1269	46	2	1	0	1	Italy	8	Assane_Diousse	SEN	M	1.75	68	35693	Dakar	None	Empoli	11	1920	1	Giovanni_Martusciello	ITA	Carlo_Castellani	16284	20	9	1997	0	263	20	263	0.719178	0.0534247	0.719178	18.8638	0
1270	46	2	1	0	1	Italy	9	Levan_Mchedlidze	GEO	F	1.91	87	32956	Tbilisi	None	Empoli	11	1920	1	Giovanni_Martusciello	ITA	Carlo_Castellani	16284	24	3	1990	0	83	205	83	0.226027	0.560274	0.226027	26.3573	0
1271	46	2	1	1	1	Italy	10	Riccardo_Saponara	ITA	M	1.84	73	33593	Forli	Milan	Empoli	11	1920	1	Giovanni_Martusciello	ITA	Carlo_Castellani	16284	21	12	1991	0	355	112	355	0.971233	0.305479	0.971233	24.6133	1
1272	46	2	1	1	1	Italy	11	Daniele_Croce	ITA	M	1.75	68	30203	Giulianova	Sorrento	Empoli	11	1920	1	Giovanni_Martusciello	ITA	Carlo_Castellani	16284	9	9	1982	0	252	9	252	0.689041	0.0232877	0.689041	33.8946	0
1273	46	2	1	0	1	Italy	13	Frédéric_Veseli	ALB	D	1.83	80	33928	Renens	Lugano	Empoli	11	1920	1	Giovanni_Martusciello	ITA	Carlo_Castellani	16284	20	11	1992	1	324	81	324	0.886301	0.220548	0.886301	23.6961	0
1274	46	2	1	1	1	Italy	15	Andrea_Costa	ITA	D	1.82	73	31444	Reggio_Emilia	Parma	Empoli	11	1920	1	Giovanni_Martusciello	ITA	Carlo_Castellani	16284	1	2	1986	0	32	154	32	0.0863014	0.420548	0.0863014	30.4969	0
1275	46	2	1	1	1	Italy	17	Raffaele_Maiello	ITA	M	1.77	73	33429	Acerra	Napoli	Empoli	11	1920	1	Giovanni_Martusciello	ITA	Carlo_Castellani	16284	10	7	1991	0	191	313	191	0.521918	0.856164	0.521918	25.0623	0
1276	46	2	1	1	1	Italy	18	Alberto_Gilardino	ITA	F	1.84	79	30137	Biella	Palermo	Empoli	11	1920	1	Giovanni_Martusciello	ITA	Carlo_Castellani	16284	5	7	1982	0	186	308	186	0.508219	0.842466	0.508219	34.0753	0
1277	46	2	1	1	1	Italy	19	Federico_Barba	ITA	D	1.88	77	34213	Rome	Roma	Empoli	11	1920	1	Giovanni_Martusciello	ITA	Carlo_Castellani	16284	1	9	1993	0	244	1	244	0.667123	0.00136986	0.667123	22.9158	0
1278	46	2	1	1	1	Italy	20	Manuel_Pucciarelli	ITA	F	1.74	63	33406	Prato	None	Empoli	11	1920	1	Giovanni_Martusciello	ITA	Carlo_Castellani	16284	17	6	1991	0	168	290	168	0.458904	0.793151	0.458904	25.1253	0
1279	46	2	1	1	1	Italy	21	Manuel_Pasqual	ITA	D	1.78	71	30023	San_Donà_di_Piave	Fiorentina	Empoli	11	1920	1	Giovanni_Martusciello	ITA	Carlo_Castellani	16284	13	3	1982	0	72	194	72	0.19589	0.530137	0.19589	34.3874	0
1280	46	2	1	1	1	Italy	23	Alberto_Pelagotti	ITA	G	1.86	81	32576	Empoli	None	Empoli	11	1920	1	Giovanni_Martusciello	ITA	Carlo_Castellani	16284	9	3	1989	0	68	190	68	0.184932	0.519178	0.184932	27.3977	0
1281	46	2	1	0	1	Italy	24	Uroš_Ćosić	SRB	D	1.86	82	33901	Belgrade	Pescara	Empoli	11	1920	1	Giovanni_Martusciello	ITA	Carlo_Castellani	16284	24	10	1992	1	297	54	297	0.812329	0.146575	0.812329	23.77	0
1282	46	2	1	0	1	Italy	28	Łukasz_Skorupski	POL	G	1.87	84	33363	Zabrze	Roma	Empoli	11	1920	1	Giovanni_Martusciello	ITA	Carlo_Castellani	16284	5	5	1991	0	125	247	125	0.341096	0.675342	0.341096	25.243	0
1283	46	2	1	0	1	Italy	31	Matheus_Pereira	BRA	M	1.81	71	35851	São_Paulo	Corinthians	Empoli	11	1920	1	Giovanni_Martusciello	ITA	Carlo_Castellani	16284	25	2	1998	0	56	178	56	0.152055	0.486301	0.152055	18.4312	0
1284	46	2	1	0	1	Italy	33	Rade_Krunić	BIH	M	1.84	74	34249	Foča	Borac_Čačak	Empoli	11	1920	1	Giovanni_Martusciello	ITA	Carlo_Castellani	16284	7	10	1993	0	280	37	280	0.765753	0.1	0.765753	22.8172	0
1285	46	2	1	0	1	Italy	77	Marcel_Büchel	AUT	M	1.75	71	33315	Feldkirch	Juventus	Empoli	11	1920	1	Giovanni_Martusciello	ITA	Carlo_Castellani	16284	18	3	1991	0	77	199	77	0.209589	0.543836	0.209589	25.3744	0
1286	46	2	1	0	1	Italy	88	Andrés_Tello	COL	M	1.8	78	35314	Medellín	Juventus	Empoli	11	1920	1	Giovanni_Martusciello	ITA	Carlo_Castellani	16284	6	9	1996	1	249	6	249	0.680822	0.0150685	0.680822	19.9014	0
1287	46	2	1	1	1	Italy	89	Guido_Marilungo	ITA	F	1.75	72	32729	Montegranaro	Atalanta	Empoli	11	1920	1	Giovanni_Martusciello	ITA	Carlo_Castellani	16284	9	8	1989	0	221	343	221	0.60411	0.938356	0.60411	26.9788	0
1288	46	2	1	0	1	Italy	99	Romani_Tchanturia	GEO	F	1.85	-999	35104	Tbilisi	Lokomotivi_Tbilisi	Empoli	11	1920	1	Giovanni_Martusciello	ITA	Carlo_Castellani	16284	9	2	1996	1	40	162	40	0.108219	0.442466	0.108219	20.4764	1
1289	46	2	1	0	1	Italy	5	Franco_Signorelli	VEN	M	1.78	68	33239	Mérida	Spezia	Empoli	11	1920	0	Giovanni_Martusciello	ITA	Carlo_Castellani	16284	1	1	1991	0	1	123	1	0.00136986	0.335616	0.00136986	25.5825	0
1290	46	2	1	1	1	Italy	22	Luca_Bittante	ITA	D	1.84	65	34195	Bassano_del_Grappa	Cagliari_(On_Loan)	Empoli	11	1920	0	Giovanni_Martusciello	ITA	Carlo_Castellani	16284	14	8	1993	0	226	348	226	0.617808	0.952055	0.617808	22.9651	0
1291	47	2	1	1	1	Italy	1	Luca_Lezzerini	ITA	G	1.95	86	34782	Rome	None	Fiorentina	5	1926	1	Paulo_Sousa	POR	Artemio_Franchi	46366	24	3	1995	0	83	205	83	0.226027	0.560274	0.226027	21.358	0
1292	47	2	1	0	1	Italy	2	Gonzalo_Rodríguez	ARG	D	1.82	79	30782	Buenos_Aires	Villarreal	Fiorentina	5	1926	1	Paulo_Sousa	POR	Artemio_Franchi	46366	10	4	1984	1	100	222	100	0.272603	0.606849	0.272603	32.3094	1
1293	47	2	1	0	1	Italy	4	Sébastian_De_Maio	FRA	D	1.9	90	31841	Saint-Denis	Anderlecht	Fiorentina	5	1926	1	Paulo_Sousa	POR	Artemio_Franchi	46366	5	3	1987	0	64	186	64	0.173973	0.508219	0.173973	29.41	0
1294	47	2	1	0	1	Italy	5	Milan_Badelj	CRO	M	1.86	76	32564	Zagreb	Hamburg	Fiorentina	5	1926	1	Paulo_Sousa	POR	Artemio_Franchi	46366	25	2	1989	0	56	178	56	0.152055	0.486301	0.152055	27.4305	0
1295	47	2	1	0	1	Italy	6	Carlos_Sánchez	COL	M	1.82	82	31449	Bogotá	Aston_Villa	Fiorentina	5	1926	1	Paulo_Sousa	POR	Artemio_Franchi	46366	6	2	1986	0	37	159	37	0.1	0.434247	0.1	30.4832	0
1296	47	2	1	0	1	Italy	7	Mauro_Zárate	ARG	F	1.76	76	31854	Haedo	West_Ham_U	Fiorentina	5	1926	1	Paulo_Sousa	POR	Artemio_Franchi	46366	18	3	1987	0	77	199	77	0.209589	0.543836	0.209589	29.3744	0
1297	47	2	1	0	1	Italy	8	Matías_Vecino	URU	M	1.87	81	33474	Canelones	Nacional_[URU]	Fiorentina	5	1926	1	Paulo_Sousa	POR	Artemio_Franchi	46366	24	8	1991	0	236	358	236	0.645205	0.979452	0.645205	24.9391	0
1298	47	2	1	0	1	Italy	9	Nikola_Kalinić	CRO	F	1.87	80	32147	Split	Dnipro_Dnipropetrovsk	Fiorentina	5	1926	1	Paulo_Sousa	POR	Artemio_Franchi	46366	5	1	1988	1	5	127	5	0.0123288	0.346575	0.0123288	28.5722	1
1299	47	2	1	1	1	Italy	10	Federico_Bernardeschi	ITA	F	1.83	75	34381	Carrara	None	Fiorentina	5	1926	1	Paulo_Sousa	POR	Artemio_Franchi	46366	16	2	1994	0	47	169	47	0.127397	0.461644	0.127397	22.4559	0
1300	47	2	1	0	1	Italy	11	Hernán_Toledo	ARG	F	1.8	72	35081	Sastre	Deportivo_Maldonado	Fiorentina	5	1926	1	Paulo_Sousa	POR	Artemio_Franchi	46366	17	1	1996	1	17	139	17	0.0452055	0.379452	0.0452055	20.5394	1
1301	47	2	1	0	1	Italy	12	Ciprian_Tătăruşanu	ROU	G	1.94	89	31452	Bucharest	Steaua_Bucureşti	Fiorentina	5	1926	1	Paulo_Sousa	POR	Artemio_Franchi	46366	9	2	1986	0	40	162	40	0.108219	0.442466	0.108219	30.475	0
1302	47	2	1	1	1	Italy	13	Davide_Astori	ITA	D	1.88	80	31784	San_Giovanni_Bianco	Cagliari	Fiorentina	5	1926	1	Paulo_Sousa	POR	Artemio_Franchi	46366	7	1	1987	0	7	129	7	0.0178082	0.352055	0.0178082	29.5661	0
1303	47	2	1	0	1	Italy	15	Maximiliano_Olivera	URU	D	1.82	70	33668	Montevideo	Peñarol	Fiorentina	5	1926	1	Paulo_Sousa	POR	Artemio_Franchi	46366	5	3	1992	1	64	186	64	0.173973	0.508219	0.173973	24.4079	1
1304	47	2	1	0	1	Italy	16	Cristian_Tello	ESP	F	1.78	66	33469	Sabadell	Barcelona	Fiorentina	5	1926	1	Paulo_Sousa	POR	Artemio_Franchi	46366	19	8	1991	0	231	353	231	0.631507	0.965753	0.631507	24.9528	0
1305	47	2	1	0	1	Italy	17	Kevin_Diks	NED	D	1.82	84	35344	Apeldoorn	Vitesse	Fiorentina	5	1926	1	Paulo_Sousa	POR	Artemio_Franchi	46366	6	10	1996	1	279	36	279	0.763014	0.0972603	0.763014	19.8193	0
1306	47	2	1	0	1	Italy	18	Carlos_Salcedo	MEX	D	1.85	77	34241	Guadalajara	Guadalajara	Fiorentina	5	1926	1	Paulo_Sousa	POR	Artemio_Franchi	46366	29	9	1993	0	272	29	272	0.743836	0.0780822	0.743836	22.8392	0
1307	47	2	1	0	1	Italy	19	Sebastián_Cristóforo	URU	M	1.74	65	34204	Montevideo	Peñarol	Fiorentina	5	1926	1	Paulo_Sousa	POR	Artemio_Franchi	46366	23	8	1993	0	235	357	235	0.642466	0.976712	0.642466	22.9405	0
1308	47	2	1	0	1	Italy	20	Borja_Valero	ESP	M	1.74	73	31059	Madrid	Villarreal	Fiorentina	5	1926	1	Paulo_Sousa	POR	Artemio_Franchi	46366	12	1	1985	0	12	134	12	0.0315068	0.365753	0.0315068	31.551	0
1309	47	2	1	1	1	Italy	23	Giacomo_Satalino	ITA	G	-999	-999	36305	Monopoli	Esperia_Monopoli	Fiorentina	5	1926	1	Paulo_Sousa	POR	Artemio_Franchi	46366	25	5	1999	0	145	267	145	0.39589	0.730137	0.39589	17.1882	0
1310	47	2	1	0	1	Italy	24	Ianis_Hagi	ROU	M	1.75	68	36090	Istanbul	Viitorul_Constanţa	Fiorentina	5	1926	1	Paulo_Sousa	POR	Artemio_Franchi	46366	22	10	1998	0	295	52	295	0.806849	0.141096	0.806849	17.7769	0
1311	47	2	1	1	1	Italy	25	Federico_Chiesa	ITA	F	-999	-999	35728	Genoa	None	Fiorentina	5	1926	1	Paulo_Sousa	POR	Artemio_Franchi	46366	25	10	1997	0	298	55	298	0.815068	0.149315	0.815068	18.768	0
1312	47	2	1	0	1	Italy	30	Khouma_Babacar	SEN	F	1.84	68	34045	Thiès	None	Fiorentina	5	1926	1	Paulo_Sousa	POR	Artemio_Franchi	46366	17	3	1993	0	76	198	76	0.206849	0.541096	0.206849	23.3758	0
1313	47	2	1	0	1	Italy	31	Hrvoje_Milić	CRO	D	1.83	74	32638	Osijek	Hajduk_Split	Fiorentina	5	1926	1	Paulo_Sousa	POR	Artemio_Franchi	46366	10	5	1989	0	130	252	130	0.354795	0.689041	0.354795	27.2279	0
1314	47	2	1	0	1	Italy	40	Nenad_Tomović	SRB	D	1.84	79	32019	Kragujevac	Genoa	Fiorentina	5	1926	1	Paulo_Sousa	POR	Artemio_Franchi	46366	30	8	1987	0	242	364	242	0.661644	0.99589	0.661644	28.9227	0
1315	47	2	1	0	1	Italy	72	Josip_Iličić	SVN	M	1.89	79	32171	Kranj	Palermo	Fiorentina	5	1926	1	Paulo_Sousa	POR	Artemio_Franchi	46366	29	1	1988	1	29	151	29	0.0780822	0.412329	0.0780822	28.5065	1
1316	47	2	1	0	1	Italy	97	Bartłomiej_Drągowski	POL	G	1.88	74	35661	Białystok	Jagiellonia_Białystok	Fiorentina	5	1926	1	Paulo_Sousa	POR	Artemio_Franchi	46366	19	8	1997	0	231	353	231	0.631507	0.965753	0.631507	18.9514	0
1317	47	2	1	0	1	Italy	15	Ricardo_Bagadur	CRO	D	1.89	87	34958	Rijeka	Benevento_(On_Loan)	Fiorentina	5	1926	0	Paulo_Sousa	POR	Artemio_Franchi	46366	16	9	1995	0	259	16	259	0.708219	0.0424658	0.708219	20.8761	1
1318	47	2	1	1	1	Italy	22	Giuseppe_Rossi	ITA	F	1.73	73	31809	Teaneck	Celta_Vigo_(On_Loan)	Fiorentina	5	1926	0	Paulo_Sousa	POR	Artemio_Franchi	46366	1	2	1987	0	32	154	32	0.0863014	0.420548	0.0863014	29.4976	0
1319	47	2	1	0	1	Italy	19	Jaime_Báez	URU	F	1.79	73	34813	Montevideo	Spezia_(On_Loan)	Fiorentina	5	1926	0	Paulo_Sousa	POR	Artemio_Franchi	46366	24	4	1995	0	114	236	114	0.310959	0.645205	0.310959	21.2731	0
1320	47	2	1	0	1	Italy	3	Amidu_Salifu	GHA	M	1.82	78	33867	Accra	Mantova_(On_Loan)	Fiorentina	5	1926	0	Paulo_Sousa	POR	Artemio_Franchi	46366	20	9	1992	1	263	20	263	0.719178	0.0534247	0.719178	23.8631	0
1321	47	2	1	0	1	Italy	14	Matías_Fernández	CHI	M	1.78	72	31547	Merlo	Milan_(On_Loan)	Fiorentina	5	1926	0	Paulo_Sousa	POR	Artemio_Franchi	46366	15	5	1986	0	135	257	135	0.368493	0.70274	0.368493	30.2149	0
1322	47	2	1	0	1	Italy	27	Gilberto	BRA	D	1.81	68	34035	Rio_de_Janeiro	Latina_(On_Loan)	Fiorentina	5	1926	0	Paulo_Sousa	POR	Artemio_Franchi	46366	7	3	1993	0	66	188	66	0.179452	0.513699	0.179452	23.4031	0
1323	47	2	1	0	1	Italy	28	Marcos_Alonso	ESP	D	1.88	81	33235	Madrid	Chelsea	Fiorentina	5	1926	0	Paulo_Sousa	POR	Artemio_Franchi	46366	28	12	1990	0	362	119	362	0.990411	0.324658	0.990411	25.5934	0
1324	48	2	1	1	1	Italy	1	Mattia_Perin	ITA	G	1.88	74	33918	Latina	None	Genoa	10	1893	1	Ivan_Jurić	CRO	Luigi_Ferraris	36599	10	11	1992	1	314	71	314	0.858904	0.193151	0.858904	23.7235	0
1325	48	2	1	0	1	Italy	2	Edenílson	BRA	M	1.75	64	32861	Porto_Alegre	Udinese	Genoa	10	1893	1	Ivan_Jurić	CRO	Luigi_Ferraris	36599	19	12	1989	0	353	110	353	0.965753	0.3	0.965753	26.6174	0
1326	48	2	1	0	1	Italy	3	Santiago_Gentiletti	ARG	D	1.84	79	31056	Gödeken	Lazio	Genoa	10	1893	1	Ivan_Jurić	CRO	Luigi_Ferraris	36599	9	1	1985	0	9	131	9	0.0232877	0.357534	0.0232877	31.5592	0
1327	48	2	1	0	1	Italy	4	Isaac_Cofie	GHA	M	1.86	78	33501	Accra	Chievo_Verona	Genoa	10	1893	1	Ivan_Jurić	CRO	Luigi_Ferraris	36599	20	9	1991	0	263	20	263	0.719178	0.0534247	0.719178	24.8652	1
1328	48	2	1	1	1	Italy	5	Armando_Izzo	ITA	D	1.83	76	33665	Naples	Avellino	Genoa	10	1893	1	Ivan_Jurić	CRO	Luigi_Ferraris	36599	2	3	1992	1	61	183	61	0.165753	0.5	0.165753	24.4162	1
1329	48	2	1	0	1	Italy	8	Nicolás_Burdisso	ARG	D	1.82	81	29688	Altos_de_Chipión	Roma	Genoa	10	1893	1	Ivan_Jurić	CRO	Luigi_Ferraris	36599	12	4	1981	0	102	224	102	0.278082	0.612329	0.278082	35.3046	0
1330	48	2	1	0	1	Italy	9	Giovanni_Simeone	ARG	F	1.89	66	34885	Madrid	River_Plate	Genoa	10	1893	1	Ivan_Jurić	CRO	Luigi_Ferraris	36599	5	7	1995	0	186	308	186	0.508219	0.842466	0.508219	21.076	0
1331	48	2	1	0	1	Italy	10	Olivier_Ntcham	FRA	M	1.8	80	35104	Longjumeau	Manchester_C	Genoa	10	1893	1	Ivan_Jurić	CRO	Luigi_Ferraris	36599	9	2	1996	1	40	162	40	0.108219	0.442466	0.108219	20.4764	1
1332	48	2	1	0	1	Italy	11	Lucas_Ocampos	ARG	M	1.87	82	34526	Quilmes	Marseille	Genoa	10	1893	1	Ivan_Jurić	CRO	Luigi_Ferraris	36599	11	7	1994	0	192	314	192	0.524658	0.858904	0.524658	22.0589	0
1333	48	2	1	0	1	Italy	13	Serge_Gakpé	TOG	M	1.77	79	31904	Bondy	Nantes	Genoa	10	1893	1	Ivan_Jurić	CRO	Luigi_Ferraris	36599	7	5	1987	0	127	249	127	0.346575	0.680822	0.346575	29.2375	0
1334	48	2	1	1	1	Italy	14	Davide_Biraschi	ITA	D	1.82	73	34517	Rome	Avellino	Genoa	10	1893	1	Ivan_Jurić	CRO	Luigi_Ferraris	36599	2	7	1994	0	183	305	183	0.5	0.834247	0.5	22.0835	0
1335	48	2	1	1	1	Italy	19	Leonardo_Pavoletti	ITA	F	1.86	78	32473	Livorno	Sassuolo	Genoa	10	1893	1	Ivan_Jurić	CRO	Luigi_Ferraris	36599	26	11	1988	1	330	87	330	0.90274	0.236986	0.90274	27.6797	0
1336	48	2	1	0	1	Italy	20	Issa_Cissokho	FRA	D	1.73	73	31101	Paris	Nantes	Genoa	10	1893	1	Ivan_Jurić	CRO	Luigi_Ferraris	36599	23	2	1985	0	54	176	54	0.146575	0.480822	0.146575	31.436	0
1337	48	2	1	0	1	Italy	21	Lucas_Orbán	ARG	D	1.84	76	32542	Capital_Federal	Valencia	Genoa	10	1893	1	Ivan_Jurić	CRO	Luigi_Ferraris	36599	3	2	1989	0	34	156	34	0.0917808	0.426027	0.0917808	27.4908	0
1338	48	2	1	0	1	Italy	22	Darko_Lazović	SRB	M	1.81	66	33131	Čačak	Crvena_Zvezda	Genoa	10	1893	1	Ivan_Jurić	CRO	Luigi_Ferraris	36599	15	9	1990	0	258	15	258	0.705479	0.039726	0.705479	25.8782	0
1339	48	2	1	1	1	Italy	23	Eugenio_Lamanna	ITA	G	1.86	80	32727	Como	Siena	Genoa	10	1893	1	Ivan_Jurić	CRO	Luigi_Ferraris	36599	7	8	1989	0	219	341	219	0.59863	0.932877	0.59863	26.9843	0
1340	48	2	1	0	1	Italy	24	Ezequiel_Muñoz	ARG	D	1.85	83	33154	Pergamino	Palermo	Genoa	10	1893	1	Ivan_Jurić	CRO	Luigi_Ferraris	36599	8	10	1990	0	281	38	281	0.768493	0.10274	0.768493	25.8152	0
1341	48	2	1	1	1	Italy	26	Luca_Zanimacchia	ITA	M	-999	-999	35995	Milan	Legnago	Genoa	10	1893	1	Ivan_Jurić	CRO	Luigi_Ferraris	36599	19	7	1998	0	200	322	200	0.546575	0.880822	0.546575	18.037	0
1342	48	2	1	0	1	Italy	27	Goran_Pandev	MKD	F	1.84	75	30524	Strumica	Galatasaray	Genoa	10	1893	1	Ivan_Jurić	CRO	Luigi_Ferraris	36599	27	7	1983	0	208	330	208	0.568493	0.90274	0.568493	33.0157	0
1343	48	2	1	1	1	Italy	28	Davide_Brivio	ITA	D	1.85	81	32219	Milan	Atalanta	Genoa	10	1893	1	Ivan_Jurić	CRO	Luigi_Ferraris	36599	17	3	1988	1	76	198	76	0.206849	0.541096	0.206849	28.3751	1
1344	48	2	1	1	1	Italy	29	Riccardo_Fiamozzi	ITA	D	1.78	77	34107	Mezzocorona	Pescara	Genoa	10	1893	1	Ivan_Jurić	CRO	Luigi_Ferraris	36599	18	5	1993	0	138	260	138	0.376712	0.710959	0.376712	23.206	0
1345	48	2	1	1	1	Italy	30	Luca_Rigoni	ITA	M	1.85	72	31023	Schio	Palermo	Genoa	10	1893	1	Ivan_Jurić	CRO	Luigi_Ferraris	36599	7	12	1984	1	341	98	341	0.932877	0.267123	0.932877	31.6496	0
1346	48	2	1	0	1	Italy	38	Lukáš_Zima	CZE	G	1.96	86	34343	Hradec_Králové	Slavia_Prague	Genoa	10	1893	1	Ivan_Jurić	CRO	Luigi_Ferraris	36599	9	1	1994	0	9	131	9	0.0232877	0.357534	0.0232877	22.5599	0
1347	48	2	1	0	1	Italy	44	Miguel_Veloso	POR	M	1.8	79	31543	Coimbra	Dynamo_Kyiv	Genoa	10	1893	1	Ivan_Jurić	CRO	Luigi_Ferraris	36599	11	5	1986	0	131	253	131	0.357534	0.691781	0.357534	30.2259	0
1348	48	2	1	1	1	Italy	58	Diego_Faccioli	ITA	G	-999	-999	35984	Turin	None	Genoa	10	1893	1	Ivan_Jurić	CRO	Luigi_Ferraris	36599	8	7	1998	0	189	311	189	0.516438	0.850685	0.516438	18.0671	0
1349	48	2	1	0	1	Italy	88	Tomás_Rincón	VEN	M	1.75	75	32155	San_Cristóbal	Hamburg	Genoa	10	1893	1	Ivan_Jurić	CRO	Luigi_Ferraris	36599	13	1	1988	1	13	135	13	0.0342466	0.368493	0.0342466	28.5503	1
1350	48	2	1	0	1	Italy	93	Diego_Laxalt	URU	M	1.78	66	34007	Montevideo	Internazionale	Genoa	10	1893	1	Ivan_Jurić	CRO	Luigi_Ferraris	36599	7	2	1993	0	38	160	38	0.10274	0.436986	0.10274	23.4798	0
1351	48	2	1	0	1	Italy	98	Raúl_Asencio	ESP	F	1.87	-999	35935	Villarreal	Burriana	Genoa	10	1893	1	Ivan_Jurić	CRO	Luigi_Ferraris	36599	20	5	1998	0	140	262	140	0.382192	0.716438	0.382192	18.2012	0
1352	48	2	1	0	1	Italy	99	Nikola_Ninković	SRB	M	1.82	69	34687	Bogatić	Chievo_Verona	Genoa	10	1893	1	Ivan_Jurić	CRO	Luigi_Ferraris	36599	19	12	1994	0	353	110	353	0.965753	0.3	0.965753	21.6181	0
1353	48	2	1	1	1	Italy	28	Aleandro_Rosi	ITA	D	1.84	80	31914	Rome	Crotone_(On_Loan)	Genoa	10	1893	0	Ivan_Jurić	CRO	Luigi_Ferraris	36599	17	5	1987	0	137	259	137	0.373973	0.708219	0.373973	29.2101	0
1354	48	2	1	1	1	Italy	15	Giovanni_Marchese	ITA	D	1.82	75	30972	Caltanisetta	-999	Genoa	10	1893	0	Ivan_Jurić	CRO	Luigi_Ferraris	36599	17	10	1984	1	290	47	290	0.793151	0.127397	0.793151	31.7892	0
1355	48	2	1	1	1	Italy	33	Francesco_Renzetti	ITA	D	1.74	65	32164	Monte_Carlo	Cesena_(On_Loan)	Genoa	10	1893	0	Ivan_Jurić	CRO	Luigi_Ferraris	36599	22	1	1988	1	22	144	22	0.0589041	0.393151	0.0589041	28.5257	1
1356	49	2	1	0	1	Italy	1	Samir_Handanovič	SVN	G	1.93	89	30877	Ljubljana	Udinese	Internazionale	4	1908	1	Frank_de_Boer	NED	Giuseppe_Meazza	80018	14	7	1984	1	195	317	195	0.532877	0.867123	0.532877	32.0493	1
1357	49	2	1	1	1	Italy	2	Marco_Andreolli	ITA	D	1.87	82	31573	Ponte_dell'Olio	Chievo_Verona	Internazionale	4	1908	1	Frank_de_Boer	NED	Giuseppe_Meazza	80018	10	6	1986	0	161	283	161	0.439726	0.773973	0.439726	30.1437	0
1358	49	2	1	0	1	Italy	5	Felipe_Melo	BRA	M	1.83	73	30554	Volta_Redonda	Galatasaray	Internazionale	4	1908	1	Frank_de_Boer	NED	Giuseppe_Meazza	80018	26	8	1983	0	238	360	238	0.650685	0.984932	0.650685	32.9336	0
1359	49	2	1	0	1	Italy	6	João_Mário	POR	M	1.78	67	33988	Porto	Sporting_CP	Internazionale	4	1908	1	Frank_de_Boer	NED	Giuseppe_Meazza	80018	19	1	1993	0	19	141	19	0.0506849	0.384932	0.0506849	23.5318	0
1360	49	2	1	0	1	Italy	7	Geoffrey_Kondogbia	FRA	M	1.88	77	34084	Saint-Denis	Monaco	Internazionale	4	1908	1	Frank_de_Boer	NED	Giuseppe_Meazza	80018	25	4	1993	0	115	237	115	0.313699	0.647945	0.313699	23.269	0
1361	49	2	1	0	1	Italy	8	Rodrigo_Palacio	ARG	F	1.75	70	29987	Bahía_Blanca	Genoa	Internazionale	4	1908	1	Frank_de_Boer	NED	Giuseppe_Meazza	80018	5	2	1982	0	36	158	36	0.0972603	0.431507	0.0972603	34.486	0
1362	49	2	1	0	1	Italy	9	Mauro_Icardi	ARG	F	1.81	75	34019	Rosario	Sampdoria	Internazionale	4	1908	1	Frank_de_Boer	NED	Giuseppe_Meazza	80018	19	2	1993	0	50	172	50	0.135616	0.469863	0.135616	23.447	0
1363	49	2	1	0	1	Italy	10	Stevan_Jovetić	MNE	F	1.83	79	32814	Podgorica	Manchester_C	Internazionale	4	1908	1	Frank_de_Boer	NED	Giuseppe_Meazza	80018	2	11	1989	0	306	63	306	0.836986	0.171233	0.836986	26.7461	0
1364	49	2	1	0	1	Italy	11	Jonathan_Biabiany	FRA	M	1.77	70	32261	Paris	Parma	Internazionale	4	1908	1	Frank_de_Boer	NED	Giuseppe_Meazza	80018	28	4	1988	1	118	240	118	0.321918	0.656164	0.321918	28.2601	1
1365	49	2	1	1	1	Italy	13	Andrea_Ranocchia	ITA	D	1.95	80	32189	Assisi	Genoa	Internazionale	4	1908	1	Frank_de_Boer	NED	Giuseppe_Meazza	80018	16	2	1988	1	47	169	47	0.127397	0.461644	0.127397	28.4572	1
1366	49	2	1	0	1	Italy	15	Cristian_Ansaldi	ARG	D	1.81	76	31675	Rosario	Genoa	Internazionale	4	1908	1	Frank_de_Boer	NED	Giuseppe_Meazza	80018	20	9	1986	0	263	20	263	0.719178	0.0534247	0.719178	29.8645	0
1367	49	2	1	0	1	Italy	17	Gary_Medel	CHI	M	1.72	71	31992	Santiago	Cardiff_C	Internazionale	4	1908	1	Frank_de_Boer	NED	Giuseppe_Meazza	80018	3	8	1987	0	215	337	215	0.587671	0.921918	0.587671	28.9966	0
1368	49	2	1	0	1	Italy	19	Éver_Banega	ARG	M	1.74	69	32323	Rosario	Sevilla	Internazionale	4	1908	1	Frank_de_Boer	NED	Giuseppe_Meazza	80018	29	6	1988	1	180	302	180	0.491781	0.826027	0.491781	28.0903	1
1369	49	2	1	1	1	Italy	21	Davide_Santon	ITA	D	1.87	77	33240	Portomaggiore	Newcastle_U	Internazionale	4	1908	1	Frank_de_Boer	NED	Giuseppe_Meazza	80018	2	1	1991	0	2	124	2	0.00410959	0.338356	0.00410959	25.5797	0
1370	49	2	1	1	1	Italy	23	Éder	ITA	F	1.79	73	31731	Lauro_Muller	Sampdoria	Internazionale	4	1908	1	Frank_de_Boer	NED	Giuseppe_Meazza	80018	15	11	1986	0	319	76	319	0.872603	0.206849	0.872603	29.7112	0
1371	49	2	1	0	1	Italy	24	Jeison_Murillo	COL	D	1.83	70	33751	Cali	Granada	Internazionale	4	1908	1	Frank_de_Boer	NED	Giuseppe_Meazza	80018	27	5	1992	1	147	269	147	0.40137	0.735616	0.40137	24.1807	1
1372	49	2	1	0	1	Italy	25	Miranda	BRA	D	1.85	78	30932	Paranavaí	Atlético_Madrid	Internazionale	4	1908	1	Frank_de_Boer	NED	Giuseppe_Meazza	80018	7	9	1984	1	250	7	250	0.683562	0.0178082	0.683562	31.8987	0
1373	49	2	1	0	1	Italy	27	Assane_Gnoukouri	CIV	M	1.8	77	35336	Divo	AltoVicentino	Internazionale	4	1908	1	Frank_de_Boer	NED	Giuseppe_Meazza	80018	28	9	1996	1	271	28	271	0.741096	0.0753425	0.741096	19.8412	0
1374	49	2	1	0	1	Italy	30	Juan_Pablo_Carrizo	ARG	G	1.87	87	30808	Villa_Constitución	Lazio	Internazionale	4	1908	1	Frank_de_Boer	NED	Giuseppe_Meazza	80018	6	5	1984	1	126	248	126	0.343836	0.678082	0.343836	32.2382	1
1375	49	2	1	1	1	Italy	33	Danilo_D'Ambrosio	ITA	D	1.8	75	32395	Naples	Torino	Internazionale	4	1908	1	Frank_de_Boer	NED	Giuseppe_Meazza	80018	9	9	1988	1	252	9	252	0.689041	0.0232877	0.689041	27.8932	0
1376	49	2	1	0	1	Italy	44	Ivan_Perišić	CRO	M	1.86	79	32541	Split	Wolfsburg	Internazionale	4	1908	1	Frank_de_Boer	NED	Giuseppe_Meazza	80018	2	2	1989	0	33	155	33	0.0890411	0.423288	0.0890411	27.4935	0
1377	49	2	1	1	1	Italy	46	Tommaso_Berni	ITA	G	1.85	80	30381	Florence	Torino	Internazionale	4	1908	1	Frank_de_Boer	NED	Giuseppe_Meazza	80018	6	3	1983	0	65	187	65	0.176712	0.510959	0.176712	33.4073	0
1378	49	2	1	0	1	Italy	55	Yuto_Nagatomo	JPN	D	1.7	68	31667	Ehime	Cesena	Internazionale	4	1908	1	Frank_de_Boer	NED	Giuseppe_Meazza	80018	12	9	1986	0	255	12	255	0.69726	0.0315068	0.69726	29.8864	0
1379	49	2	1	0	1	Italy	77	Marcelo_Brozović	CRO	M	1.8	65	33924	Zagreb	Dinamo_Zagreb	Internazionale	4	1908	1	Frank_de_Boer	NED	Giuseppe_Meazza	80018	16	11	1992	1	320	77	320	0.875342	0.209589	0.875342	23.707	0
1380	49	2	1	1	1	Italy	87	Antonio_Candreva	ITA	M	1.8	72	31836	Rome	Lazio	Internazionale	4	1908	1	Frank_de_Boer	NED	Giuseppe_Meazza	80018	28	2	1987	0	59	181	59	0.160274	0.494521	0.160274	29.4237	0
1381	49	2	1	1	1	Italy	91	Loris_Zonta	ITA	M	-999	-999	35572	Bassano_del_Grappa	Bassano_Virtus	Internazionale	4	1908	1	Frank_de_Boer	NED	Giuseppe_Meazza	80018	22	5	1997	0	142	264	142	0.387671	0.721918	0.387671	19.1951	0
1382	49	2	1	1	1	Italy	92	Michele_Di_Gregorio	ITA	G	-999	-999	35638	Milan	None	Internazionale	4	1908	1	Frank_de_Boer	NED	Giuseppe_Meazza	80018	27	7	1997	0	208	330	208	0.568493	0.90274	0.568493	19.0144	0
1383	49	2	1	0	1	Italy	93	Axel_Mohamed_Bakayoko	FRA	F	-999	-999	35801	Paris	None	Internazionale	4	1908	1	Frank_de_Boer	NED	Giuseppe_Meazza	80018	6	1	1998	0	6	128	6	0.0150685	0.349315	0.0150685	18.5681	0
1384	49	2	1	0	1	Italy	94	Guy_Yao	CIV	D	1.82	76	35084	Akrroukro	Parma	Internazionale	4	1908	1	Frank_de_Boer	NED	Giuseppe_Meazza	80018	20	1	1996	1	20	142	20	0.0534247	0.387671	0.0534247	20.5311	1
1385	49	2	1	0	1	Italy	95	Senna_Miangue	BEL	D	1.92	83	35466	Antwerp	Beerschot_AC	Internazionale	4	1908	1	Frank_de_Boer	NED	Giuseppe_Meazza	80018	5	2	1997	0	36	158	36	0.0972603	0.431507	0.0972603	19.4853	0
1386	49	2	1	0	1	Italy	96	Gabriel	BRA	F	1.76	68	35307	São_Bernardo_do_Campo	Santos	Internazionale	4	1908	1	Frank_de_Boer	NED	Giuseppe_Meazza	80018	30	8	1996	1	242	364	242	0.661644	0.99589	0.661644	19.9206	1
1387	49	2	1	0	1	Italy	97	Ionuţ_Andrei_Radu	ROU	G	1.86	70	35578	Bucharest	Pergolettese	Internazionale	4	1908	1	Frank_de_Boer	NED	Giuseppe_Meazza	80018	28	5	1997	0	148	270	148	0.40411	0.738356	0.40411	19.1786	0
1388	49	2	1	1	1	Italy	98	Marco_Carraro	ITA	M	-999	-999	35804	Dolo	Padova	Internazionale	4	1908	1	Frank_de_Boer	NED	Giuseppe_Meazza	80018	9	1	1998	0	9	131	9	0.0232877	0.357534	0.0232877	18.5599	0
1389	49	2	1	1	1	Italy	99	Andrea_Pinamonti	ITA	F	-999	-999	36299	Cles	None	Internazionale	4	1908	1	Frank_de_Boer	NED	Giuseppe_Meazza	80018	19	5	1999	0	139	261	139	0.379452	0.713699	0.379452	17.2047	0
1390	49	2	1	0	1	Italy	18	Caner_Erkin	TUR	D	1.77	75	32420	Edremit	Beşiktaş_(On_Loan)	Internazionale	4	1908	0	Frank_de_Boer	NED	Giuseppe_Meazza	80018	4	10	1988	1	277	34	277	0.757534	0.0917808	0.757534	27.8248	0
1391	50	2	1	1	1	Italy	1	Gianluigi_Buffon	ITA	G	1.92	91	28518	Carrara	Parma	Juventus	1	1897	1	Massimiliano_Allegri	ITA	Juventus_Stadium	41475	28	1	1978	0	28	150	28	0.0753425	0.409589	0.0753425	38.5079	0
1392	50	2	1	1	1	Italy	3	Giorgio_Chiellini	ITA	D	1.87	86	30908	Pisa	Fiorentina	Juventus	1	1897	1	Massimiliano_Allegri	ITA	Juventus_Stadium	41475	14	8	1984	1	226	348	226	0.617808	0.952055	0.617808	31.9644	1
1393	50	2	1	0	1	Italy	4	Mehdi_Benatia	MAR	D	1.9	88	31884	Courcouronnes	Bayern_Munich	Juventus	1	1897	1	Massimiliano_Allegri	ITA	Juventus_Stadium	41475	17	4	1987	0	107	229	107	0.291781	0.626027	0.291781	29.2923	0
1394	50	2	1	0	1	Italy	5	Miralem_Pjanić	BIH	M	1.8	74	32965	Tuzla	Roma	Juventus	1	1897	1	Massimiliano_Allegri	ITA	Juventus_Stadium	41475	2	4	1990	0	92	214	92	0.250685	0.584932	0.250685	26.3326	0
1395	50	2	1	0	1	Italy	6	Sami_Khedira	GER	M	1.89	90	31871	Stuttgart	Real_Madrid	Juventus	1	1897	1	Massimiliano_Allegri	ITA	Juventus_Stadium	41475	4	4	1987	0	94	216	94	0.256164	0.590411	0.256164	29.3279	0
1396	50	2	1	0	1	Italy	7	Juan_Cuadrado	COL	M	1.76	66	32289	Necoclí	Chelsea	Juventus	1	1897	1	Massimiliano_Allegri	ITA	Juventus_Stadium	41475	26	5	1988	1	146	268	146	0.39863	0.732877	0.39863	28.1834	1
1397	50	2	1	1	1	Italy	8	Claudio_Marchisio	ITA	M	1.8	71	31431	Turin	None	Juventus	1	1897	1	Massimiliano_Allegri	ITA	Juventus_Stadium	41475	19	1	1986	0	19	141	19	0.0506849	0.384932	0.0506849	30.5325	0
1398	50	2	1	0	1	Italy	9	Gonzalo_Higuaín	ARG	F	1.84	82	32121	Brest	Napoli	Juventus	1	1897	1	Massimiliano_Allegri	ITA	Juventus_Stadium	41475	10	12	1987	0	344	101	344	0.941096	0.275342	0.941096	28.6434	1
1399	50	2	1	0	1	Italy	11	Hernanes	BRA	M	1.8	76	31196	Recife	Internazionale	Juventus	1	1897	1	Massimiliano_Allegri	ITA	Juventus_Stadium	41475	29	5	1985	0	149	271	149	0.406849	0.741096	0.406849	31.1759	0
1400	50	2	1	0	1	Italy	12	Alex_Sandro	BRA	D	1.8	78	33264	Catanduva	FC_Porto	Juventus	1	1897	1	Massimiliano_Allegri	ITA	Juventus_Stadium	41475	26	1	1991	0	26	148	26	0.069863	0.40411	0.069863	25.514	0
1401	50	2	1	1	1	Italy	14	Federico_Mattiello	ITA	D	1.82	76	34894	Borgo_a_Mozzano	None	Juventus	1	1897	1	Massimiliano_Allegri	ITA	Juventus_Stadium	41475	14	7	1995	0	195	317	195	0.532877	0.867123	0.532877	21.0513	0
1402	50	2	1	1	1	Italy	15	Andrea_Barzagli	ITA	D	1.87	87	29714	Fiesole	Wolfsburg	Juventus	1	1897	1	Massimiliano_Allegri	ITA	Juventus_Stadium	41475	8	5	1981	0	128	250	128	0.349315	0.683562	0.349315	35.2334	0
1403	50	2	1	0	1	Italy	17	Mario_Mandžukić	CRO	F	1.9	85	31553	Slavonski_Brod	Atlético_Madrid	Juventus	1	1897	1	Massimiliano_Allegri	ITA	Juventus_Stadium	41475	21	5	1986	0	141	263	141	0.384932	0.719178	0.384932	30.1985	0
1404	50	2	1	0	1	Italy	18	Mario_Lemina	FRA	M	1.84	83	34213	Libreville	Marseille	Juventus	1	1897	1	Massimiliano_Allegri	ITA	Juventus_Stadium	41475	1	9	1993	0	244	1	244	0.667123	0.00136986	0.667123	22.9158	0
1405	50	2	1	1	1	Italy	19	Leonardo_Bonucci	ITA	D	1.9	86	31898	Viterbo	Bari	Juventus	1	1897	1	Massimiliano_Allegri	ITA	Juventus_Stadium	41475	1	5	1987	0	121	243	121	0.330137	0.664384	0.330137	29.2539	0
1406	50	2	1	0	1	Italy	20	Marko_Pjaca	CRO	M	1.83	77	34825	Zagreb	Dinamo_Zagreb	Juventus	1	1897	1	Massimiliano_Allegri	ITA	Juventus_Stadium	41475	6	5	1995	0	126	248	126	0.343836	0.678082	0.343836	21.2402	0
1407	50	2	1	0	1	Italy	21	Paulo_Dybala	ARG	F	1.76	73	34288	Laguna_Larga	Palermo	Juventus	1	1897	1	Massimiliano_Allegri	ITA	Juventus_Stadium	41475	15	11	1993	0	319	76	319	0.872603	0.206849	0.872603	22.7105	0
1408	50	2	1	0	1	Italy	22	Kwadwo_Asamoah	GHA	M	1.73	76	32486	Accra	Udinese	Juventus	1	1897	1	Massimiliano_Allegri	ITA	Juventus_Stadium	41475	9	12	1988	1	343	100	343	0.938356	0.272603	0.938356	27.6441	0
1409	50	2	1	0	1	Italy	23	Daniel_Alves	BRA	D	1.73	64	30442	Juazeiro	Barcelona	Juventus	1	1897	1	Massimiliano_Allegri	ITA	Juventus_Stadium	41475	6	5	1983	0	126	248	126	0.343836	0.678082	0.343836	33.2402	0
1410	50	2	1	1	1	Italy	24	Daniele_Rugani	ITA	D	1.9	82	34544	Sesto_di_Moriano	Empoli	Juventus	1	1897	1	Massimiliano_Allegri	ITA	Juventus_Stadium	41475	29	7	1994	0	210	332	210	0.573973	0.908219	0.573973	22.0096	0
1411	50	2	1	0	1	Italy	25	Neto	BRA	G	1.91	83	32708	Araxá	Fiorentina	Juventus	1	1897	1	Massimiliano_Allegri	ITA	Juventus_Stadium	41475	19	7	1989	0	200	322	200	0.546575	0.880822	0.546575	27.0363	0
1412	50	2	1	0	1	Italy	26	Stephan_Lichtsteiner	SUI	D	1.81	77	30697	Adligenswil	Lazio	Juventus	1	1897	1	Massimiliano_Allegri	ITA	Juventus_Stadium	41475	16	1	1984	1	16	138	16	0.0424658	0.376712	0.0424658	32.5421	1
1413	50	2	1	1	1	Italy	27	Stefano_Sturaro	ITA	M	1.81	79	34037	Sanremo	Genoa	Juventus	1	1897	1	Massimiliano_Allegri	ITA	Juventus_Stadium	41475	9	3	1993	0	68	190	68	0.184932	0.519178	0.184932	23.3977	0
1414	50	2	1	1	1	Italy	29	Paolo_De_Ceglie	ITA	D	1.84	75	31672	Aosta	None	Juventus	1	1897	1	Massimiliano_Allegri	ITA	Juventus_Stadium	41475	17	9	1986	0	260	17	260	0.710959	0.0452055	0.710959	29.8727	0
1415	50	2	1	1	1	Italy	32	Emil_Audero	ITA	G	1.89	78	35448	Mataram	None	Juventus	1	1897	1	Massimiliano_Allegri	ITA	Juventus_Stadium	41475	18	1	1997	0	18	140	18	0.0479452	0.382192	0.0479452	19.5346	0
1416	50	2	1	0	1	Italy	33	Patrice_Evra	FRA	D	1.75	76	29721	Dakar	Manchester_U	Juventus	1	1897	1	Massimiliano_Allegri	ITA	Juventus_Stadium	41475	15	5	1981	0	135	257	135	0.368493	0.70274	0.368493	35.2142	0
1417	50	2	1	1	1	Italy	34	Moise_Kean	ITA	F	1.82	72	36584	Vercelli	None	Juventus	1	1897	1	Massimiliano_Allegri	ITA	Juventus_Stadium	41475	28	2	2000	1	59	181	59	0.160274	0.494521	0.160274	16.4244	1
1418	50	2	1	1	1	Italy	38	Rolando_Mandragora	ITA	M	1.83	76	35610	Naples	Genoa	Juventus	1	1897	1	Massimiliano_Allegri	ITA	Juventus_Stadium	41475	29	6	1997	0	180	302	180	0.491781	0.826027	0.491781	19.091	0
1419	50	2	1	1	1	Italy	7	Simone_Zaza	ITA	F	1.86	83	33414	Policoro	West_Ham_U_(On_Loan)	Juventus	1	1897	0	Massimiliano_Allegri	ITA	Juventus_Stadium	41475	25	6	1991	0	176	298	176	0.480822	0.815068	0.480822	25.1034	0
1420	50	2	1	1	1	Italy	39	Luca_Marrone	ITA	M	1.86	75	32960	Turin	Zulte-Waregem_(On_Loan)	Juventus	1	1897	0	Massimiliano_Allegri	ITA	Juventus_Stadium	41475	28	3	1990	0	87	209	87	0.236986	0.571233	0.236986	26.3463	0
1421	51	2	1	0	1	Italy	1	Thomas_Strakosha	ALB	G	1.92	80	34777	Athens	Panionios	Lazio	8	1900	1	Simone_Inzaghi	ITA	Olimpico	70634	19	3	1995	0	78	200	78	0.212329	0.546575	0.212329	21.3717	0
1422	51	2	1	0	1	Italy	2	Wesley_Hoedt	NED	D	1.88	77	34399	Alkmaar	AZ_Alkmaaar	Lazio	8	1900	1	Simone_Inzaghi	ITA	Olimpico	70634	6	3	1994	0	65	187	65	0.176712	0.510959	0.176712	22.4066	0
1423	51	2	1	0	1	Italy	3	Stefan_de_Vrij	NED	D	1.88	78	33639	Ouderkerk_aan_den_IJssel	Feyenoord	Lazio	8	1900	1	Simone_Inzaghi	ITA	Olimpico	70634	5	2	1992	1	36	158	36	0.0972603	0.431507	0.0972603	24.4873	1
1424	51	2	1	0	1	Italy	4	Patric	ESP	D	1.84	72	34076	Mula	Barcelona_B	Lazio	8	1900	1	Simone_Inzaghi	ITA	Olimpico	70634	17	4	1993	0	107	229	107	0.291781	0.626027	0.291781	23.2909	0
1425	51	2	1	1	1	Italy	5	Danilo_Cataldi	ITA	M	1.8	70	34552	Rome	None	Lazio	8	1900	1	Simone_Inzaghi	ITA	Olimpico	70634	6	8	1994	0	218	340	218	0.59589	0.930137	0.59589	21.9877	0
1426	51	2	1	0	1	Italy	6	Jordan_Lukaku	BEL	D	1.88	76	34540	Antwerp	Oostende	Lazio	8	1900	1	Simone_Inzaghi	ITA	Olimpico	70634	25	7	1994	0	206	328	206	0.563014	0.89726	0.563014	22.0205	0
1427	51	2	1	0	1	Italy	7	Ricardo_Kishna	NED	F	1.83	77	34703	Den_Haag	Ajax	Lazio	8	1900	1	Simone_Inzaghi	ITA	Olimpico	70634	4	1	1995	0	4	126	4	0.00958904	0.343836	0.00958904	21.5743	0
1428	51	2	1	0	1	Italy	8	Dušan_Basta	SRB	M	1.84	74	30912	Belgrade	Crvena_Zvezda	Lazio	8	1900	1	Simone_Inzaghi	ITA	Olimpico	70634	18	8	1984	1	230	352	230	0.628767	0.963014	0.628767	31.9535	1
1429	51	2	1	0	1	Italy	9	Filip_Djordjević	SRB	F	1.86	80	32048	Belgrade	Nantes	Lazio	8	1900	1	Simone_Inzaghi	ITA	Olimpico	70634	28	9	1987	0	271	28	271	0.741096	0.0753425	0.741096	28.8433	1
1430	51	2	1	0	1	Italy	10	Felipe_Anderson	BRA	M	1.75	70	34074	Brasília	Santos	Lazio	8	1900	1	Simone_Inzaghi	ITA	Olimpico	70634	15	4	1993	0	105	227	105	0.286301	0.620548	0.286301	23.2964	0
1431	51	2	1	0	1	Italy	11	Ravel_Morrison	ENG	M	1.75	71	34002	Wythenshawe	West_Ham_U	Lazio	8	1900	1	Simone_Inzaghi	ITA	Olimpico	70634	2	2	1993	0	33	155	155	0.0890411	0.423288	0.423288	23.4935	0
1432	51	2	1	0	1	Italy	13	Wallace	BRA	D	1.91	78	34621	Rio_de_Janeiro	Sporting_Braga	Lazio	8	1900	1	Simone_Inzaghi	ITA	Olimpico	70634	14	10	1994	0	287	44	287	0.784932	0.119178	0.784932	21.7988	0
1433	51	2	1	0	1	Italy	14	Balde_Diao_Keita	SEN	F	1.84	80	34766	Arbucias	Barcelona	Lazio	8	1900	1	Simone_Inzaghi	ITA	Olimpico	70634	8	3	1995	0	67	189	67	0.182192	0.516438	0.182192	21.4018	0
1434	51	2	1	0	1	Italy	15	Bastos	ANG	D	1.84	75	33565	Luanda	FC_Rostov	Lazio	8	1900	1	Simone_Inzaghi	ITA	Olimpico	70634	23	11	1991	0	327	84	327	0.894521	0.228767	0.894521	24.6899	1
1435	51	2	1	1	1	Italy	16	Marco_Parolo	ITA	M	1.84	75	31072	Gallarate	Parma	Lazio	8	1900	1	Simone_Inzaghi	ITA	Olimpico	70634	25	1	1985	0	25	147	25	0.0671233	0.40137	0.0671233	31.5154	0
1436	51	2	1	1	1	Italy	17	Ciro_Immobile	ITA	F	1.86	78	32924	Torre_Annunziata	Sevilla	Lazio	8	1900	1	Simone_Inzaghi	ITA	Olimpico	70634	20	2	1990	0	51	173	51	0.138356	0.472603	0.138356	26.4449	0
1437	51	2	1	0	1	Italy	18	Luis_Alberto	ESP	M	1.82	70	33875	Jerez_de_la_Frontera	Liverpool	Lazio	8	1900	1	Simone_Inzaghi	ITA	Olimpico	70634	28	9	1992	1	271	28	271	0.741096	0.0753425	0.741096	23.8412	0
1438	51	2	1	0	1	Italy	19	Senad_Lulić	BIH	M	1.83	76	31430	Mostar	Young_Boys	Lazio	8	1900	1	Simone_Inzaghi	ITA	Olimpico	70634	18	1	1986	0	18	140	18	0.0479452	0.382192	0.0479452	30.5352	0
1439	51	2	1	0	1	Italy	20	Lucas_Biglia	ARG	M	1.78	63	31442	Mercedes	Anderlecht	Lazio	8	1900	1	Simone_Inzaghi	ITA	Olimpico	70634	30	1	1986	0	30	152	30	0.0808219	0.415068	0.0808219	30.5024	0
1440	51	2	1	0	1	Italy	21	Sergej_Milinković-Savić	SRB	M	1.91	76	34757	Lleida	KRC_Genk	Lazio	8	1900	1	Simone_Inzaghi	ITA	Olimpico	70634	27	2	1995	0	58	180	58	0.157534	0.491781	0.157534	21.4264	0
1441	51	2	1	1	1	Italy	22	Federico_Marchetti	ITA	G	1.88	82	30354	Bassano_del_Grappa	Cagliari	Lazio	8	1900	1	Simone_Inzaghi	ITA	Olimpico	70634	7	2	1983	0	38	160	38	0.10274	0.436986	0.10274	33.4812	0
1442	51	2	1	0	1	Italy	23	Moritz_Leitner	GER	M	1.74	65	33946	Munich	Borussia_Dortmund	Lazio	8	1900	1	Simone_Inzaghi	ITA	Olimpico	70634	8	12	1992	1	342	99	342	0.935616	0.269863	0.935616	23.6468	0
1443	51	2	1	1	1	Italy	25	Cristiano_Lombardi	ITA	F	1.79	73	34930	Viterbo	None	Lazio	8	1900	1	Simone_Inzaghi	ITA	Olimpico	70634	19	8	1995	0	231	353	231	0.631507	0.965753	0.631507	20.9528	0
1444	51	2	1	0	1	Italy	26	Ştefan_Radu	ROU	D	1.83	79	31707	Bucharest	Dinamo_Bucureşti	Lazio	8	1900	1	Simone_Inzaghi	ITA	Olimpico	70634	22	10	1986	0	295	52	295	0.806849	0.141096	0.806849	29.7769	0
1445	51	2	1	0	1	Italy	27	Joseph_Marie_Minala	CMR	M	1.84	80	35301	Yaoundé	None	Lazio	8	1900	1	Simone_Inzaghi	ITA	Olimpico	70634	24	8	1996	1	236	358	236	0.645205	0.979452	0.645205	19.937	1
1446	51	2	1	0	1	Italy	44	Franjo_Prce	CRO	D	1.83	77	35071	Čapljina	Hajduk_Split	Lazio	8	1900	1	Simone_Inzaghi	ITA	Olimpico	70634	7	1	1996	1	7	129	7	0.0178082	0.352055	0.0178082	20.5667	1
1447	51	2	1	0	1	Italy	55	Ivan_Vargić	CRO	G	1.92	90	31851	Osijek	Rijeka	Lazio	8	1900	1	Simone_Inzaghi	ITA	Olimpico	70634	15	3	1987	0	74	196	74	0.20137	0.535616	0.20137	29.3826	0
1448	51	2	1	0	1	Italy	71	Mamadou_Tounkara	SEN	F	1.86	74	35083	Blanes	Barcelona	Lazio	8	1900	1	Simone_Inzaghi	ITA	Olimpico	70634	19	1	1996	1	19	141	19	0.0506849	0.384932	0.0506849	20.5339	1
1449	51	2	1	1	1	Italy	96	Alessandro_Murgia	ITA	M	1.85	78	35286	Rome	None	Lazio	8	1900	1	Simone_Inzaghi	ITA	Olimpico	70634	9	8	1996	1	221	343	221	0.60411	0.938356	0.60411	19.9781	1
1450	51	2	1	1	1	Italy	97	Alessandro_Rossi	ITA	F	-999	-999	35433	Viterbo	None	Lazio	8	1900	1	Simone_Inzaghi	ITA	Olimpico	70634	3	1	1997	0	3	125	3	0.00684932	0.341096	0.00684932	19.5756	0
1451	51	2	1	0	1	Italy	-999	Marius_Adamonis	LTU	G	-999	-999	35563	-999	Atlantas_Klaipėda	Lazio	8	1900	1	Simone_Inzaghi	ITA	Olimpico	70634	13	5	1997	0	133	255	133	0.363014	0.69726	0.363014	19.2197	0
1452	51	2	1	1	1	Italy	97	Luca_Germoni	ITA	D	-999	-999	35674	Rome	Ternana_(On_Loan)	Lazio	8	1900	0	Simone_Inzaghi	ITA	Olimpico	70634	1	9	1997	0	244	1	244	0.667123	0.00136986	0.667123	18.9158	0
1453	51	2	1	0	1	Italy	33	Maurício	BRA	D	1.85	77	32406	São_Paulo	Spartak_Moscow_(On_Loan)	Lazio	8	1900	0	Simone_Inzaghi	ITA	Olimpico	70634	20	9	1988	1	263	20	263	0.719178	0.0534247	0.719178	27.8631	0
1454	51	2	1	0	1	Italy	34	Brayan_Perea	COL	F	1.88	79	34025	Cali	Lugo_(On_Loan)	Lazio	8	1900	0	Simone_Inzaghi	ITA	Olimpico	70634	25	2	1993	0	56	178	56	0.152055	0.486301	0.152055	23.4305	0
1455	51	2	1	0	1	Italy	70	Christopher_Oikonomidis	AUS	M	1.8	80	34823	Sydney	Aarhus_(On_Loan)	Lazio	8	1900	0	Simone_Inzaghi	ITA	Olimpico	70634	4	5	1995	0	124	246	124	0.338356	0.672603	0.338356	21.2457	0
1456	51	2	1	0	1	Italy	99	Etrit_Berisha	ALB	G	1.94	92	32577	Priština	Atalanta_(On_Loan)	Lazio	8	1900	0	Simone_Inzaghi	ITA	Olimpico	70634	10	3	1989	0	69	191	69	0.187671	0.521918	0.187671	27.3949	0
1457	52	2	1	0	1	Italy	1	Gabriel_Vasconcellos	BRA	G	1.93	89	33874	Unaí	Cruzeiro	Milan	7	1899	1	Vincenzo_Montella	ITA	Giuseppe_Meazza	80018	27	9	1992	1	270	27	270	0.738356	0.0726027	0.738356	23.8439	0
1458	52	2	1	1	1	Italy	2	Mattia_De_Sciglio	ITA	D	1.83	74	33897	Milan	None	Milan	7	1899	1	Vincenzo_Montella	ITA	Giuseppe_Meazza	80018	20	10	1992	1	293	50	293	0.80137	0.135616	0.80137	23.781	0
1459	52	2	1	0	1	Italy	4	Rodrigo_Ely	BRA	D	1.88	82	34276	Lajeado	Avellino	Milan	7	1899	1	Vincenzo_Montella	ITA	Giuseppe_Meazza	80018	3	11	1993	0	307	64	307	0.839726	0.173973	0.839726	22.7433	0
1460	52	2	1	1	1	Italy	5	Giacomo_Bonaventura	ITA	M	1.8	75	32742	San_Severino_Marche	Atalanta	Milan	7	1899	1	Vincenzo_Montella	ITA	Giuseppe_Meazza	80018	22	8	1989	0	234	356	234	0.639726	0.973973	0.639726	26.9432	0
1461	52	2	1	0	1	Italy	7	Luiz_Adriano	BRA	F	1.82	71	31879	Porto_Alegre	Shakhtar_Donetsk	Milan	7	1899	1	Vincenzo_Montella	ITA	Giuseppe_Meazza	80018	12	4	1987	0	102	224	102	0.278082	0.612329	0.278082	29.306	0
1462	52	2	1	0	1	Italy	8	Suso	ESP	M	1.76	69	34292	Cádiz	Liverpool	Milan	7	1899	1	Vincenzo_Montella	ITA	Giuseppe_Meazza	80018	19	11	1993	0	323	80	323	0.883562	0.217808	0.883562	22.6995	0
1463	52	2	1	1	1	Italy	9	Gianluca_Lapadula	ITA	F	1.78	69	32911	Turin	Pescara	Milan	7	1899	1	Vincenzo_Montella	ITA	Giuseppe_Meazza	80018	7	2	1990	0	38	160	38	0.10274	0.436986	0.10274	26.4805	0
1464	52	2	1	0	1	Italy	10	Keisuke_Honda	JPN	M	1.82	75	31576	Osaka	CSKA_Moscow	Milan	7	1899	1	Vincenzo_Montella	ITA	Giuseppe_Meazza	80018	13	6	1986	0	164	286	164	0.447945	0.782192	0.447945	30.1355	0
1465	52	2	1	0	1	Italy	11	Mbaye_Niang	FRA	F	1.84	74	34687	Meulan-en-Yvelines	Montpellier	Milan	7	1899	1	Vincenzo_Montella	ITA	Giuseppe_Meazza	80018	19	12	1994	0	353	110	353	0.965753	0.3	0.965753	21.6181	0
1466	52	2	1	1	1	Italy	13	Alessio_Romagnoli	ITA	D	1.88	78	34711	Anzio	Roma	Milan	7	1899	1	Vincenzo_Montella	ITA	Giuseppe_Meazza	80018	12	1	1995	0	12	134	12	0.0315068	0.365753	0.0315068	21.5524	0
1467	52	2	1	0	1	Italy	14	Matías_Fernández	CHI	M	1.78	72	31547	Merlo	Fiorentina	Milan	7	1899	1	Vincenzo_Montella	ITA	Giuseppe_Meazza	80018	15	5	1986	0	135	257	135	0.368493	0.70274	0.368493	30.2149	0
1468	52	2	1	0	1	Italy	15	Gustavo_Gómez	PAR	D	1.86	85	34126	Misiones	Lanús	Milan	7	1899	1	Vincenzo_Montella	ITA	Giuseppe_Meazza	80018	6	6	1993	0	157	279	157	0.428767	0.763014	0.428767	23.154	0
1469	52	2	1	1	1	Italy	16	Andrea_Poli	ITA	M	1.81	77	32780	Vittorio_Veneto	Sampdoria	Milan	7	1899	1	Vincenzo_Montella	ITA	Giuseppe_Meazza	80018	29	9	1989	0	272	29	272	0.743836	0.0780822	0.743836	26.8392	0
1470	52	2	1	0	1	Italy	17	Cristián_Zapata	COL	D	1.86	82	31685	Padilla_Cauca	Villarreal	Milan	7	1899	1	Vincenzo_Montella	ITA	Giuseppe_Meazza	80018	30	9	1986	0	273	30	273	0.746575	0.0808219	0.746575	29.8371	0
1471	52	2	1	1	1	Italy	18	Riccardo_Montolivo	ITA	M	1.82	79	31065	Milan	Fiorentina	Milan	7	1899	1	Vincenzo_Montella	ITA	Giuseppe_Meazza	80018	18	1	1985	0	18	140	18	0.0479452	0.382192	0.0479452	31.5346	0
1472	52	2	1	1	1	Italy	20	Ignazio_Abate	ITA	D	1.8	73	31728	Sant'Agata_de'_Goti	Torino	Milan	7	1899	1	Vincenzo_Montella	ITA	Giuseppe_Meazza	80018	12	11	1986	0	316	73	316	0.864384	0.19863	0.864384	29.7194	0
1473	52	2	1	0	1	Italy	21	Leonel_Vangioni	ARG	D	1.81	70	31902	Villa_Constitucion	River_Plate	Milan	7	1899	1	Vincenzo_Montella	ITA	Giuseppe_Meazza	80018	5	5	1987	0	125	247	125	0.341096	0.675342	0.341096	29.243	0
1474	52	2	1	0	1	Italy	23	José_Ernesto_Sosa	ARG	M	1.82	77	31217	Carcarañá	Beşiktaş	Milan	7	1899	1	Vincenzo_Montella	ITA	Giuseppe_Meazza	80018	19	6	1985	0	170	292	170	0.464384	0.79863	0.464384	31.1184	0
1475	52	2	1	1	1	Italy	29	Gabriel_Paletta	ITA	D	1.9	88	31458	Longchamps	Parma	Milan	7	1899	1	Vincenzo_Montella	ITA	Giuseppe_Meazza	80018	15	2	1986	0	46	168	46	0.124658	0.458904	0.124658	30.4586	0
1476	52	2	1	1	1	Italy	31	Luca_Antonelli	ITA	D	1.84	79	31819	Monza	Genoa	Milan	7	1899	1	Vincenzo_Montella	ITA	Giuseppe_Meazza	80018	11	2	1987	0	42	164	42	0.113699	0.447945	0.113699	29.4702	0
1477	52	2	1	0	1	Italy	33	Juraj_Kucka	SVK	M	1.86	84	31834	Bojnice	Genoa	Milan	7	1899	1	Vincenzo_Montella	ITA	Giuseppe_Meazza	80018	26	2	1987	0	57	179	57	0.154795	0.489041	0.154795	29.4292	0
1478	52	2	1	1	1	Italy	35	Alessandro_Plizzari	ITA	G	-999	-999	36597	Crema	None	Milan	7	1899	1	Vincenzo_Montella	ITA	Giuseppe_Meazza	80018	12	3	2000	1	71	193	71	0.193151	0.527397	0.193151	16.3888	1
1479	52	2	1	0	1	Italy	70	Carlos_Bacca	COL	F	1.81	77	31663	Barranquilla	Sevilla	Milan	7	1899	1	Vincenzo_Montella	ITA	Giuseppe_Meazza	80018	8	9	1986	0	251	8	251	0.686301	0.0205479	0.686301	29.8973	0
1480	52	2	1	1	1	Italy	73	Manuel_Locatelli	ITA	M	1.85	75	35803	Lecco	None	Milan	7	1899	1	Vincenzo_Montella	ITA	Giuseppe_Meazza	80018	8	1	1998	0	8	130	8	0.0205479	0.354795	0.0205479	18.5626	0
1481	52	2	1	0	1	Italy	80	Mario_Pašalić	CRO	M	1.86	78	34739	Mainz	Chelsea	Milan	7	1899	1	Vincenzo_Montella	ITA	Giuseppe_Meazza	80018	9	2	1995	0	40	162	40	0.108219	0.442466	0.108219	21.4757	0
1482	52	2	1	1	1	Italy	91	Andrea_Bertolacci	ITA	M	1.79	75	33249	Rome	Roma	Milan	7	1899	1	Vincenzo_Montella	ITA	Giuseppe_Meazza	80018	11	1	1991	0	11	133	11	0.0287671	0.363014	0.0287671	25.5551	0
1483	52	2	1	1	1	Italy	96	Davide_Calabria	ITA	D	1.76	70	35405	Brescia	None	Milan	7	1899	1	Vincenzo_Montella	ITA	Giuseppe_Meazza	80018	6	12	1996	1	340	97	340	0.930137	0.264384	0.930137	19.6523	0
1484	52	2	1	1	1	Italy	99	Gianluigi_Donnarumma	ITA	G	1.96	90	36216	Castellammare_di_Stabia	None	Milan	7	1899	1	Vincenzo_Montella	ITA	Giuseppe_Meazza	80018	25	2	1999	0	56	178	56	0.152055	0.486301	0.152055	17.4319	0
[truncated: 5,143 more rows]

## Sheet: ONS UK daily births and deaths
DaySepBase	DateSep	tBSep	tBJan	BirthAvN	DeathAvN	DDAV8000
[truncated: 365 more rows]
